# Supplementary material for: A loop-counting method for covariate-corrected low-rank biclustering of gene-expression and genome-wide association study data
Source: PLoS Comput Biol. 2018 May 14;14(5):e1006105. doi: 10.1371/journal.pcbi.1006105 (PMC5997363; doi:10.1371/journal.pcbi.1006105)
Supplement: S1 Data — This spreadsheet contains the full list of pathways produced by a gene-enrichment analysis of the bicluster shown in the first example in the Supplementary-text (involving gene-expression data). To perform this gene-enrichment analysis we used ‘Seek’. Each page of this spreadsheet lists the enrichment results using one of the 11 different gene-ontology databases available within the ‘Seek’ software. (XLSX) [file pcbi.1006105.s001.xlsx]

## Sheet: go_bp_iea
Term	Pvalue	Term.size	Overlap
mitotic_cell_cycle	3.4e-12	796	205
mitosis	1.5e-10	347	104
nuclear_division	1.5e-10	347	104
organelle_fission	5.3e-10	372	108
chromosome_segregation	2.4e-09	136	51
cell_division	3.1e-08	479	125
cell_cycle_phase_transition	8.1e-07	403	104
mitotic_cell_cycle_phase_transition	1.3e-06	397	102
spindle_organization	1.9e-06	81	31
cell_cycle_checkpoint	2e-06	212	62
spindle_checkpoint	5e-06	47	21
mitotic_spindle_checkpoint	1.4e-05	39	18
negative_regulation_of_cell_cycle_phase_transition	3.5e-05	161	47
DNA_dependent_DNA_replication	3.7e-05	96	32
negative_regulation_of_mitotic_cell_cycle_phase_transition	3.8e-05	157	46
negative_regulation_of_cell_cycle_process	3.9e-05	203	56
regulation_of_metaphase_anaphase_transition_of_cell_cycle	5.4e-05	46	19
regulation_of_mitotic_metaphase_anaphase_transition	5.4e-05	46	19
microtubule_based_process	5.6e-05	421	100
mitotic_sister_chromatid_segregation	6e-05	50	20
metaphase_anaphase_transition_of_cell_cycle	7.7e-05	47	19
metaphase_anaphase_transition_of_mitotic_cell_cycle	7.7e-05	47	19
sister_chromatid_segregation	8.4e-05	51	20
spindle_assembly_checkpoint	0.00011	37	16
microtubule_cytoskeleton_organization	0.00014	285	71
negative_regulation_of_metaphase_anaphase_transition_of_cell_cycle	0.00016	38	16
negative_regulation_of_mitotic_metaphase_anaphase_transition	0.00016	38	16
mitotic_cell_cycle_checkpoint	0.00018	139	40
mitotic_spindle_assembly_checkpoint	0.00029	36	15
DNA_replication_initiation	0.00031	29	13
DNA_replication	0.00038	269	66
regulation_of_mitotic_cell_cycle	0.00043	300	72
regulation_of_transcription_involved_in_G1_S_transition_of_mitotic_cell_cycle	0.00046	23	11
negative_regulation_of_mitosis	0.00047	45	17
negative_regulation_of_nuclear_division	0.00047	45	17
centromere_complex_assembly	0.00054	34	14
regulation_of_mitotic_cell_cycle_phase_transition	0.00067	200	51
regulation_of_cell_cycle_phase_transition	0.00068	205	52
regulation_of_cell_cycle_process	0.00068	366	84
mitotic_spindle_organization	0.0011	36	14
regulation_of_chromosome_segregation	0.0011	25	11
maintenance_of_fidelity_involved_in_DNA_dependent_DNA_replication	0.0012	12	7
microtubule_anchoring	0.0013	29	12
anaphase_promoting_complex_dependent_proteasomal_ubiquitin_dependent_protein_catabolic_process	0.0015	79	24
G1_S_transition_of_mitotic_cell_cycle	0.0019	214	52
attachment_of_spindle_microtubules_to_kinetochore	0.002	16	8
maintenance_of_protein_location	0.002	94	27
DNA_integrity_checkpoint	0.0022	137	36
maintenance_of_protein_location_in_cell	0.0024	86	25
chromosome_condensation	0.0025	31	12
cell_cycle_DNA_replication	0.0026	35	13

## Sheet: go_cp_iea
Term	Pvalue	Term.size	Overlap
chromosome__centromeric_region	1.5e-08	151	55
kinetochore	3.4e-07	105	40
condensed_chromosome_kinetochore	8.5e-07	82	33
spindle	1.2e-06	242	72
condensed_chromosome__centromeric_region	2.2e-06	85	33
protein_DNA_complex	5.2e-06	251	72
condensed_chromosome_outer_kinetochore	5.7e-06	11	9
spindle_microtubule	3.9e-05	43	19
chromosomal_part	0.001	506	115
condensed_chromosome	0.001	161	44
chromosome	0.0011	599	133
microtubule_cytoskeleton	0.0016	875	185
spindle_pole	0.002	98	29
centrosome	0.0023	381	88
cullin_RING_ubiquitin_ligase_complex	0.0025	95	28
midbody	0.0028	100	29
condensed_nuclear_chromosome__centromeric_region	0.0031	13	7
nuclear_periphery	0.0035	97	28
kinesin_complex	0.0043	51	17
microtubule_organizing_center	0.0047	487	107

## Sheet: go_bp
Term	Pvalue	Term.size	Overlap
chromosome_segregation	6.3e-09	107	44
microtubule_based_process	3.3e-08	235	75
mitosis	5.8e-07	170	56
nuclear_division	5.8e-07	170	56
organelle_fission	9.5e-07	189	60
microtubule_cytoskeleton_organization	1.9e-06	180	57
spindle_organization	5.1e-06	62	26
spindle_checkpoint	9.7e-06	43	20
cell_cycle_phase_transition	1.2e-05	357	94
mitotic_cell_cycle_phase_transition	2.3e-05	353	92
cell_cycle_checkpoint	3e-05	191	56
mitotic_spindle_checkpoint	3.5e-05	36	17
metaphase_anaphase_transition_of_cell_cycle	0.00015	43	18
metaphase_anaphase_transition_of_mitotic_cell_cycle	0.00015	43	18
regulation_of_metaphase_anaphase_transition_of_cell_cycle	0.00015	43	18
regulation_of_mitotic_metaphase_anaphase_transition	0.00015	43	18
spindle_assembly_checkpoint	0.00026	34	15
regulation_of_transcription_involved_in_G1_S_transition_of_mitotic_cell_cycle	0.00028	21	11
mitotic_sister_chromatid_segregation	0.00029	45	18
negative_regulation_of_metaphase_anaphase_transition_of_cell_cycle	0.00039	35	15
negative_regulation_of_mitotic_metaphase_anaphase_transition	0.00039	35	15
sister_chromatid_segregation	0.00041	46	18
DNA_dependent_DNA_replication	0.00059	83	27
negative_regulation_of_cell_cycle_phase_transition	0.00061	148	42
mitotic_spindle_assembly_checkpoint	0.00068	33	14
negative_regulation_of_mitotic_cell_cycle_phase_transition	0.00089	146	41
DNA_replication	0.00093	192	51
regulation_of_chromosome_segregation	0.0012	24	11
negative_regulation_of_mitosis	0.002	40	15
negative_regulation_of_nuclear_division	0.002	40	15
mitotic_cell_cycle_checkpoint	0.0023	130	36
negative_regulation_of_cell_cycle_process	0.0026	177	46
microtubule_organizing_center_organization	0.0026	61	20
microtubule_based_movement	0.0027	57	19

## Sheet: go_cp
Term	Pvalue	Term.size	Overlap
condensed_chromosome__centromeric_region	1.4e-05	23	14
chromosome__centromeric_region	1.6e-05	91	35
condensed_chromosome_kinetochore	2.2e-05	21	13
condensed_chromosome_outer_kinetochore	6.1e-05	10	8
spindle	0.00013	134	44
kinetochore	0.00014	70	27
spindle_microtubule	0.00046	39	17
protein_DNA_complex	0.00064	151	46
condensed_chromosome	0.0027	67	23
cullin_RING_ubiquitin_ligase_complex	0.0036	88	28

## Sheet: kegg
Term	Pvalue	Term.size	Overlap
Cell_cycle	1.5e-05	124	38
Oocyte_meiosis	0.0014	112	30
Ubiquitin_mediated_proteolysis	0.0015	137	35
DNA_replication	0.002	36	13

## Sheet: msigdb_cgp
Term	Pvalue	Term.size	Overlap
SOTIRIOU_BREAST_CANCER_GRADE_1_VS_3_UP	3.8e-42	150	99
SHEDDEN_LUNG_CANCER_POOR_SURVIVAL_A6	2.9e-32	452	178
RODRIGUES_THYROID_CARCINOMA_POORLY_DIFFERENTIATED_UP	1.3e-27	621	211
BENPORATH_PROLIFERATION	1.1e-23	147	77
ROSTY_CERVICAL_CANCER_PROLIFERATION_CLUSTER	3.8e-23	140	74
WINNEPENNINCKX_MELANOMA_METASTASIS_UP	1.2e-22	161	80
KOBAYASHI_EGFR_SIGNALING_24HR_DN	3.5e-20	247	101
CAIRO_HEPATOBLASTOMA_CLASSES_UP	2.2e-16	597	177
DODD_NASOPHARYNGEAL_CARCINOMA_DN	7.9e-15	1329	324
WEI_MYCN_TARGETS_WITH_E_BOX	8.9e-15	791	214
GRAHAM_CML_DIVIDING_VS_NORMAL_QUIESCENT_UP	1.3e-14	181	73
BASAKI_YBX1_TARGETS_UP	1.4e-14	286	100
KINSEY_TARGETS_OF_EWSR1_FLII_FUSION_UP	1.8e-14	1241	305
CHIANG_LIVER_CANCER_SUBCLASS_PROLIFERATION_UP	2.6e-14	136	60
LEE_EARLY_T_LYMPHOCYTE_UP	4e-14	81	43
RODRIGUES_THYROID_CARCINOMA_ANAPLASTIC_UP	1.7e-13	698	190
LINDGREN_BLADDER_CANCER_CLUSTER_3_UP	4.2e-13	321	105
GRAHAM_NORMAL_QUIESCENT_VS_NORMAL_DIVIDING_DN	6.1e-13	86	43
KANG_DOXORUBICIN_RESISTANCE_UP	6.3e-13	53	32
CROONQUIST_IL6_DEPRIVATION_DN	7.4e-13	80	41
ZHAN_MULTIPLE_MYELOMA_PR_UP	1.2e-12	43	28
BENPORATH_CYCLING_GENES	3.2e-12	643	174
FERREIRA_EWINGS_SARCOMA_UNSTABLE_VS_STABLE_UP	2.7e-11	148	58
BLUM_RESPONSE_TO_SALIRASIB_DN	3.5e-11	338	104
ODONNELL_TFRC_TARGETS_DN	4.7e-11	131	53
WHITEFORD_PEDIATRIC_CANCER_MARKERS	5e-11	92	42
PUJANA_BRCA2_PCC_NETWORK	7.5e-11	418	121
VECCHI_GASTRIC_CANCER_EARLY_UP	7.5e-11	418	121
HORIUCHI_WTAP_TARGETS_DN	1.5e-10	302	94
WONG_EMBRYONIC_STEM_CELL_CORE	1.6e-10	333	101
BIDUS_METASTASIS_UP	3.1e-10	212	72
MITSIADES_RESPONSE_TO_APLIDIN_DN	3.5e-10	246	80
FUJII_YBX1_TARGETS_DN	4.6e-10	138	53
CROONQUIST_NRAS_SIGNALING_DN	1e-09	62	31
FOURNIER_ACINAR_DEVELOPMENT_LATE_2	1.1e-09	273	85
FARMER_BREAST_CANCER_CLUSTER_2	1.5e-09	33	21
NUYTTEN_EZH2_TARGETS_DN	1.7e-09	911	218
MANALO_HYPOXIA_DN	2.1e-09	285	87
VANTVEER_BREAST_CANCER_METASTASIS_DN	2.8e-09	106	43
CHEMNITZ_RESPONSE_TO_PROSTAGLANDIN_E2_UP	2.4e-08	140	50
RUIZ_TNC_TARGETS_DN	4.1e-08	142	50
ODONNELL_TARGETS_OF_MYC_AND_TFRC_DN	5e-08	44	23
LI_WILMS_TUMOR_VS_FETAL_KIDNEY_1_DN	9.9e-08	162	54
WEST_ADRENOCORTICAL_TUMOR_UP	1.7e-07	292	83
FURUKAWA_DUSP6_TARGETS_PCI35_DN	2e-07	67	29
MISSIAGLIA_REGULATED_BY_METHYLATION_DN	2.3e-07	97	37
TARTE_PLASMA_CELL_VS_PLASMABLAST_DN	6.1e-07	305	84
LINDGREN_BLADDER_CANCER_CLUSTER_1_DN	6.2e-07	371	98
RODRIGUES_THYROID_CARCINOMA_POORLY_DIFFERENTIATED_DN	6.9e-07	755	175
RHODES_UNDIFFERENTIATED_CANCER	8.2e-07	60	26
PUJANA_CHEK2_PCC_NETWORK	1.7e-06	760	174
LY_AGING_MIDDLE_DN	1.7e-06	15	11
KAUFFMANN_MELANOMA_RELAPSE_UP	2.7e-06	56	24
NADERI_BREAST_CANCER_PROGNOSIS_UP	3.3e-06	36	18
TOYOTA_TARGETS_OF_MIR34B_AND_MIR34C	3.7e-06	449	111
GEORGES_TARGETS_OF_MIR192_AND_MIR215	4.1e-06	854	190
PUJANA_XPRSS_INT_NETWORK	4.3e-06	167	51
TANG_SENESCENCE_TP53_TARGETS_DN	4.7e-06	40	19
BOYAULT_LIVER_CANCER_SUBCLASS_G3_UP	5.4e-06	186	55
CHANG_CYCLING_GENES	6.2e-06	51	22
TIEN_INTESTINE_PROBIOTICS_24HR_UP	7.4e-06	551	130
NAKAYAMA_SOFT_TISSUE_TUMORS_PCA2_UP	8.5e-06	86	31
MOLENAAR_TARGETS_OF_CCND1_AND_CDK4_DN	1.5e-05	57	23
NAKAMURA_TUMOR_ZONE_PERIPHERAL_VS_CENTRAL_UP	1.7e-05	277	73
FRASOR_RESPONSE_TO_SERM_OR_FULVESTRANT_DN	1.7e-05	43	19
KUMAMOTO_RESPONSE_TO_NUTLIN_3A_DN	1.8e-05	10	8
WILCOX_PRESPONSE_TO_ROGESTERONE_UP	2.1e-05	149	45
LY_AGING_OLD_DN	2.1e-05	47	20
REN_BOUND_BY_E2F	2.1e-05	47	20
DACOSTA_UV_RESPONSE_VIA_ERCC3_DN	2.2e-05	845	184
WU_APOPTOSIS_BY_CDKN1A_VIA_TP53	2.6e-05	37	17
AMUNDSON_GAMMA_RADIATION_RESPONSE	4.8e-05	35	16
EGUCHI_CELL_CYCLE_RB1_TARGETS	4.9e-05	19	11
SCIAN_CELL_CYCLE_TARGETS_OF_TP53_AND_TP73_DN	4.9e-05	22	12
PUJANA_BRCA_CENTERED_NETWORK	5e-05	93	31
NAKAMURA_CANCER_MICROENVIRONMENT_DN	5.5e-05	46	19
BENPORATH_ES_1	6.3e-05	376	91
SENGUPTA_NASOPHARYNGEAL_CARCINOMA_UP	6.7e-05	278	71
GARGALOVIC_RESPONSE_TO_OXIDIZED_PHOSPHOLIPIDS_TURQUOISE_DN	8.5e-05	51	20
BHATI_G2M_ARREST_BY_2METHOXYESTRADIOL_UP	8.7e-05	117	36
RHEIN_ALL_GLUCOCORTICOID_THERAPY_DN	0.00011	356	86
RICKMAN_TUMOR_DIFFERENTIATED_WELL_VS_POORLY_UP	0.00011	229	60
SOTIRIOU_BREAST_CANCER_GRADE_1_VS_3_DN	0.00012	52	20
LASTOWSKA_NEUROBLASTOMA_COPY_NUMBER_UP	0.00012	173	48
SCIBETTA_KDM5B_TARGETS_DN	0.00012	76	26
SU_TESTIS	0.00012	76	26
GARGALOVIC_RESPONSE_TO_OXIDIZED_PHOSPHOLIPIDS_YELLOW_UP	0.00017	31	14
FINETTI_BREAST_CANCER_KINOME_RED	0.00017	15	9
MONTERO_THYROID_CANCER_POOR_SURVIVAL_UP	0.00025	10	7
SEMBA_FHIT_TARGETS_DN	0.00025	10	7
PUJANA_BREAST_CANCER_WITH_BRCA1_MUTATED_UP	0.00028	55	20
PUJANA_BRCA1_PCC_NETWORK	0.00031	1610	315
DACOSTA_UV_RESPONSE_VIA_ERCC3_COMMON_DN	0.00037	420	96
BOYAULT_LIVER_CANCER_SUBCLASS_G23_UP	0.00037	52	19
LIANG_SILENCED_BY_METHYLATION_DN	0.00058	11	7
PROVENZANI_METASTASIS_UP	0.00059	189	49
SINGH_NFE2L2_TARGETS	0.00063	14	8
RHODES_CANCER_META_SIGNATURE	0.00065	54	19
KIM_WT1_TARGETS_DN	0.00071	454	101
GEORGES_CELL_CYCLE_MIR192_TARGETS	0.00081	59	20
CUI_GLUCOSE_DEPRIVATION	0.00086	47	17
ONKEN_UVEAL_MELANOMA_UP	0.00096	763	158
GARY_CD5_TARGETS_DN	0.001	427	95
SMID_BREAST_CANCER_LUMINAL_A_DN	0.001	18	9
BORCZUK_MALIGNANT_MESOTHELIOMA_UP	0.0011	299	70
CASORELLI_ACUTE_PROMYELOCYTIC_LEUKEMIA_DN	0.0012	659	138
SONG_TARGETS_OF_IE86_CMV_PROTEIN	0.0015	49	17
OSMAN_BLADDER_CANCER_UP	0.0021	389	86
SAKAI_CHRONIC_HEPATITIS_VS_LIVER_CANCER_UP	0.0022	81	24
HONRADO_BREAST_CANCER_BRCA1_VS_BRCA2	0.0023	10	6
PUJANA_BREAST_CANCER_LIT_INT_NETWORK	0.0029	101	28
VANTVEER_BREAST_CANCER_ESR1_DN	0.003	223	53
GARCIA_TARGETS_OF_FLI1_AND_DAX1_DN	0.0035	150	38
WEI_MIR34A_TARGETS	0.0039	146	37
KALMA_E2F1_TARGETS	0.0043	11	6
ALCALAY_AML_BY_NPM1_LOCALIZATION_DN	0.0046	182	44
PYEON_HPV_POSITIVE_TUMORS_UP	0.0046	90	25
XU_HGF_SIGNALING_NOT_VIA_AKT1_48HR_DN	0.0049	18	8
OSMAN_BLADDER_CANCER_DN	0.0053	386	83
VANTVEER_BREAST_CANCER_POOR_PROGNOSIS	0.0053	46	15
TONG_INTERACT_WITH_PTTG1	0.0085	57	17
CHANDRAN_METASTASIS_TOP50_UP	0.0094	16	7
WANG_RECURRENT_LIVER_CANCER_UP	0.0094	16	7
SPIELMAN_LYMPHOBLAST_EUROPEAN_VS_ASIAN_UP	0.01	472	97
DORSAM_HOXA9_TARGETS_UP	0.01	32	11
DAZARD_UV_RESPONSE_CLUSTER_G6	0.011	125	31
WANG_RESPONSE_TO_ANDROGEN_UP	0.011	28	10
ZHAN_MULTIPLE_MYELOMA_SUBGROUPS	0.011	28	10
XU_HGF_SIGNALING_NOT_VIA_AKT1_6HR	0.011	24	9
GARGALOVIC_RESPONSE_TO_OXIDIZED_PHOSPHOLIPIDS_BLUE_UP	0.011	130	32
MUELLER_PLURINET	0.012	296	64
CROONQUIST_NRAS_VS_STROMAL_STIMULATION_DN	0.012	82	22
TIEN_INTESTINE_PROBIOTICS_2HR_DN	0.012	87	23
BASSO_B_LYMPHOCYTE_NETWORK	0.012	141	34
BOHN_PRIMARY_IMMUNODEFICIENCY_SYNDROM_UP	0.013	37	12
HAHTOLA_MYCOSIS_FUNGOIDES_CD4_DN	0.013	112	28
GRAHAM_CML_QUIESCENT_VS_NORMAL_QUIESCENT_UP	0.014	88	23
CONCANNON_APOPTOSIS_BY_EPOXOMICIN_DN	0.014	168	39
WEST_ADRENOCORTICAL_TUMOR_MARKERS_UP	0.014	21	8
KRIGE_RESPONSE_TO_TOSEDOSTAT_6HR_UP	0.017	912	174
NIKOLSKY_BREAST_CANCER_8Q23_Q24_AMPLICON	0.018	155	36
LOPEZ_MESOTELIOMA_SURVIVAL_TIME_UP	0.018	14	6
OZANNE_AP1_TARGETS_UP	0.018	14	6
XU_HGF_TARGETS_INDUCED_BY_AKT1_48HR_DN	0.019	18	7
SABATES_COLORECTAL_ADENOMA_SIZE_UP	0.019	22	8

## Sheet: msigdb_cgp_v4
Term	Pvalue	Term.size	Overlap
SOTIRIOU_BREAST_CANCER_GRADE_1_VS_3_UP	1.2e-43	148	97
SHEDDEN_LUNG_CANCER_POOR_SURVIVAL_A6	4.6e-33	443	170
RODRIGUES_THYROID_CARCINOMA_POORLY_DIFFERENTIATED_UP	1.5e-31	616	209
ROSTY_CERVICAL_CANCER_PROLIFERATION_CLUSTER	2.4e-25	139	74
WINNEPENNINCKX_MELANOMA_METASTASIS_UP	2.2e-24	159	79
BENPORATH_PROLIFERATION	2.5e-24	143	74
JOHNSTONE_PARVB_TARGETS_3_DN	7.6e-23	881	246
KOBAYASHI_EGFR_SIGNALING_24HR_DN	2.2e-22	244	100
DUTERTRE_ESTRADIOL_RESPONSE_24HR_UP	1.5e-20	320	116
CAIRO_HEPATOBLASTOMA_CLASSES_UP	5e-20	596	178
DODD_NASOPHARYNGEAL_CARCINOMA_DN	3.3e-19	1327	323
KINSEY_TARGETS_OF_EWSR1_FLII_FUSION_UP	1.4e-18	1245	305
ZHANG_TLX_TARGETS_60HR_DN	2.2e-18	276	101
WEI_MYCN_TARGETS_WITH_E_BOX	5.5e-18	775	210
CHANG_CYCLING_GENES	5.2e-17	147	65
CHIANG_LIVER_CANCER_SUBCLASS_PROLIFERATION_UP	9e-17	174	72
LEE_EARLY_T_LYMPHOCYTE_UP	1.1e-16	104	52
CROONQUIST_IL6_DEPRIVATION_DN	1.5e-16	98	50
GRAHAM_CML_DIVIDING_VS_NORMAL_QUIESCENT_UP	2e-16	180	73
BASAKI_YBX1_TARGETS_UP	2.9e-16	281	98
WHITEFORD_PEDIATRIC_CANCER_MARKERS	3e-16	116	55
RODRIGUES_THYROID_CARCINOMA_ANAPLASTIC_UP	5.6e-16	702	189
ZHOU_CELL_CYCLE_GENES_IN_IR_RESPONSE_24HR	2.4e-15	124	56
LINDGREN_BLADDER_CANCER_CLUSTER_3_UP	2.9e-15	320	105
BENPORATH_CYCLING_GENES	3.2e-15	640	174
GOBERT_OLIGODENDROCYTE_DIFFERENTIATION_UP	8.6e-15	564	157
KONG_E2F3_TARGETS	1.5e-14	97	47
MARSON_BOUND_BY_E2F4_UNSTIMULATED	3.4e-14	715	186
NUYTTEN_EZH2_TARGETS_DN	3.9e-14	1002	242
GRAHAM_NORMAL_QUIESCENT_VS_NORMAL_DIVIDING_DN	4.9e-14	86	43
KANG_DOXORUBICIN_RESISTANCE_UP	8.3e-14	53	32
FUJII_YBX1_TARGETS_DN	9.8e-14	199	73
ZHAN_MULTIPLE_MYELOMA_PR_UP	1.9e-13	43	28
FERREIRA_EWINGS_SARCOMA_UNSTABLE_VS_STABLE_UP	2.3e-13	162	63
SARRIO_EPITHELIAL_MESENCHYMAL_TRANSITION_UP	4.5e-13	172	65
PUJANA_BRCA2_PCC_NETWORK	6e-13	418	121
BLUM_RESPONSE_TO_SALIRASIB_DN	6.3e-13	340	104
MARKEY_RB1_ACUTE_LOF_DN	7.5e-13	227	78
CROONQUIST_NRAS_SIGNALING_DN	9.6e-13	72	37
MITSIADES_RESPONSE_TO_APLIDIN_DN	9.7e-13	245	82
MORI_IMMATURE_B_LYMPHOCYTE_DN	1.9e-12	90	42
WHITFIELD_CELL_CYCLE_LITERATURE	4.2e-12	44	27
WONG_EMBRYONIC_STEM_CELL_CORE	4.8e-12	332	100
VECCHI_GASTRIC_CANCER_EARLY_UP	5.1e-12	416	118
ZHANG_TLX_TARGETS_36HR_DN	6.4e-12	185	66
VANTVEER_BREAST_CANCER_METASTASIS_DN	8e-12	115	48
HORIUCHI_WTAP_TARGETS_DN	1e-11	304	93
ODONNELL_TFRC_TARGETS_DN	1.1e-11	131	52
HOFFMANN_LARGE_TO_SMALL_PRE_BII_LYMPHOCYTE_UP	1.3e-11	163	60
BERENJENO_TRANSFORMED_BY_RHOA_UP	2.3e-11	527	139
ZHANG_TLX_TARGETS_UP	2.7e-11	89	40
ZHOU_CELL_CYCLE_GENES_IN_IR_RESPONSE_6HR	2.7e-11	82	38
FOURNIER_ACINAR_DEVELOPMENT_LATE_2	2.9e-11	273	85
LEE_BMP2_TARGETS_DN	3.1e-11	867	205
GREENBAUM_E2A_TARGETS_UP	3.8e-11	33	22
BIDUS_METASTASIS_UP	4e-11	213	71
MORI_LARGE_PRE_BII_LYMPHOCYTE_UP	4.3e-11	83	38
MANALO_HYPOXIA_DN	4.4e-11	284	87
PATIL_LIVER_CANCER	4.9e-11	725	177
MISSIAGLIA_REGULATED_BY_METHYLATION_DN	9.3e-11	118	47
FARMER_BREAST_CANCER_CLUSTER_2	4e-10	33	21
REICHERT_MITOSIS_LIN9_TARGETS	5.3e-10	28	19
BURTON_ADIPOGENESIS_3	7.3e-10	101	41
WU_APOPTOSIS_BY_CDKN1A_VIA_TP53	7.4e-10	55	28
ISHIDA_E2F_TARGETS	1.4e-09	53	27
TANG_SENESCENCE_TP53_TARGETS_DN	2.1e-09	57	28
RUIZ_TNC_TARGETS_DN	2.8e-09	141	50
LI_WILMS_TUMOR_VS_FETAL_KIDNEY_1_DN	2.9e-09	162	55
CHEMNITZ_RESPONSE_TO_PROSTAGLANDIN_E2_UP	3.7e-09	142	50
GRAESSMANN_APOPTOSIS_BY_DOXORUBICIN_DN	4.4e-09	1756	355
RHODES_UNDIFFERENTIATED_CANCER	4.6e-09	69	31
RODRIGUES_THYROID_CARCINOMA_POORLY_DIFFERENTIATED_DN	1e-08	763	175
TARTE_PLASMA_CELL_VS_PLASMABLAST_DN	1.4e-08	306	85
ODONNELL_TARGETS_OF_MYC_AND_TFRC_DN	2.2e-08	45	23
WHITFIELD_CELL_CYCLE_G1_S	2.6e-08	141	48
KAUFFMANN_MELANOMA_RELAPSE_UP	4.4e-08	60	27
WEST_ADRENOCORTICAL_TUMOR_UP	4.4e-08	289	80
LINDGREN_BLADDER_CANCER_CLUSTER_1_DN	5.1e-08	368	96
MORI_PRE_BI_LYMPHOCYTE_UP	5.6e-08	79	32
WHITFIELD_CELL_CYCLE_G2_M	5.9e-08	211	63
FURUKAWA_DUSP6_TARGETS_PCI35_DN	6.8e-08	72	30
PUJANA_CHEK2_PCC_NETWORK	7.2e-08	767	172
FEVR_CTNNB1_TARGETS_DN	1e-07	547	130
NADERI_BREAST_CANCER_PROGNOSIS_UP	1e-07	48	23
PUJANA_BRCA_CENTERED_NETWORK	1.1e-07	117	41
DACOSTA_UV_RESPONSE_VIA_ERCC3_DN	1.1e-07	848	186
PILON_KLF1_TARGETS_DN	1.4e-07	1940	377
REN_BOUND_BY_E2F	2e-07	60	26
GEORGES_TARGETS_OF_MIR192_AND_MIR215	2e-07	866	188
PUJANA_XPRSS_INT_NETWORK	2.4e-07	168	52
TOYOTA_TARGETS_OF_MIR34B_AND_MIR34C	2.9e-07	442	108
TIEN_INTESTINE_PROBIOTICS_24HR_UP	3.1e-07	552	129
BOYAULT_LIVER_CANCER_SUBCLASS_G3_UP	5.7e-07	186	55
EGUCHI_CELL_CYCLE_RB1_TARGETS	7.9e-07	23	14
YU_MYC_TARGETS_UP	8e-07	42	20
NAKAMURA_TUMOR_ZONE_PERIPHERAL_VS_CENTRAL_UP	9.8e-07	280	74
FRASOR_RESPONSE_TO_SERM_OR_FULVESTRANT_DN	1.2e-06	50	22
BURTON_ADIPOGENESIS_PEAK_AT_24HR	1.3e-06	43	20
WANG_RESPONSE_TO_GSK3_INHIBITOR_SB216763_DN	1.3e-06	357	89
GAVIN_FOXP3_TARGETS_CLUSTER_P6	1.4e-06	89	32
WHITFIELD_CELL_CYCLE_G2	1.7e-06	178	52
NAKAYAMA_SOFT_TISSUE_TUMORS_PCA2_UP	1.9e-06	86	31
LY_AGING_MIDDLE_DN	2.2e-06	16	11
WILCOX_PRESPONSE_TO_ROGESTERONE_UP	2.6e-06	148	45
MOLENAAR_TARGETS_OF_CCND1_AND_CDK4_DN	3e-06	56	23
GOLDRATH_ANTIGEN_RESPONSE	3.3e-06	339	84
MORI_MATURE_B_LYMPHOCYTE_DN	3.5e-06	72	27
AMUNDSON_GAMMA_RADIATION_RESPONSE	5e-06	39	18
BURTON_ADIPOGENESIS_12	7.6e-06	33	16
BENPORATH_ES_1	7.7e-06	372	89
PUJANA_BRCA1_PCC_NETWORK	7.7e-06	1619	310
RICKMAN_TUMOR_DIFFERENTIATED_WELL_VS_POORLY_UP	8.7e-06	231	61
KUMAMOTO_RESPONSE_TO_NUTLIN_3A_DN	1e-05	10	8
GARGALOVIC_RESPONSE_TO_OXIDIZED_PHOSPHOLIPIDS_TURQUOISE_DN	1.1e-05	52	21
LY_AGING_OLD_DN	1.2e-05	56	22
BHATI_G2M_ARREST_BY_2METHOXYESTRADIOL_UP	1.2e-05	115	36
RHEIN_ALL_GLUCOCORTICOID_THERAPY_DN	1.9e-05	354	84
NAKAMURA_CANCER_MICROENVIRONMENT_DN	2e-05	46	19
CHICAS_RB1_TARGETS_GROWING	2e-05	237	61
FINETTI_BREAST_CANCER_KINOME_RED	2.3e-05	16	10
SCIAN_CELL_CYCLE_TARGETS_OF_TP53_AND_TP73_DN	2.3e-05	22	12
GARGALOVIC_RESPONSE_TO_OXIDIZED_PHOSPHOLIPIDS_YELLOW_UP	2.4e-05	32	15
MONNIER_POSTRADIATION_TUMOR_ESCAPE_UP	2.5e-05	388	90
ONKEN_UVEAL_MELANOMA_UP	2.5e-05	766	159
SENGUPTA_NASOPHARYNGEAL_CARCINOMA_UP	2.8e-05	290	71
DELPUECH_FOXO3_TARGETS_DN	3.4e-05	40	17
SU_TESTIS	3.5e-05	76	26
OXFORD_RALA_OR_RALB_TARGETS_UP	4e-05	48	19
RHODES_CANCER_META_SIGNATURE	4.1e-05	64	23
DACOSTA_UV_RESPONSE_VIA_ERCC3_COMMON_DN	4.1e-05	479	106
SOTIRIOU_BREAST_CANCER_GRADE_1_VS_3_DN	4.2e-05	52	20
PUJANA_BREAST_CANCER_WITH_BRCA1_MUTATED_UP	4.2e-05	56	21
LE_EGR2_TARGETS_UP	4.8e-05	108	33
ZHENG_GLIOBLASTOMA_PLASTICITY_UP	6.7e-05	246	61
OSMAN_BLADDER_CANCER_UP	6.7e-05	398	90
GROSS_HYPOXIA_VIA_ELK3_UP	7e-05	201	52
KIM_WT1_TARGETS_DN	7.4e-05	453	100
SCIBETTA_KDM5B_TARGETS_DN	7.5e-05	79	26
GARY_CD5_TARGETS_DN	7.5e-05	426	95
CASORELLI_ACUTE_PROMYELOCYTIC_LEUKEMIA_DN	7.7e-05	658	137
GRADE_COLON_AND_RECTAL_CANCER_UP	7.7e-05	278	67
BOYAULT_LIVER_CANCER_SUBCLASS_G23_UP	7.8e-05	50	19
MONTERO_THYROID_CANCER_POOR_SURVIVAL_UP	8.3e-05	12	8
LASTOWSKA_NEUROBLASTOMA_COPY_NUMBER_UP	8.8e-05	173	46
HONRADO_BREAST_CANCER_BRCA1_VS_BRCA2	9.4e-05	18	10
SINGH_NFE2L2_TARGETS	9.5e-05	15	9
WHITFIELD_CELL_CYCLE_S	0.00015	157	42
OXFORD_RALA_TARGETS_DN	0.00015	10	7
LI_WILMS_TUMOR_ANAPLASTIC_UP	0.00017	19	10
PROVENZANI_METASTASIS_UP	0.00021	189	48
CHANG_CORE_SERUM_RESPONSE_UP	0.00034	208	51
LIANG_SILENCED_BY_METHYLATION_DN	0.00037	11	7
BORCZUK_MALIGNANT_MESOTHELIOMA_UP	0.00042	299	68
BURTON_ADIPOGENESIS_PEAK_AT_16HR	0.00051	40	15
VANTVEER_BREAST_CANCER_ESR1_DN	0.00056	233	55
SMID_BREAST_CANCER_LUMINAL_A_DN	0.0006	18	9
KRIGE_RESPONSE_TO_TOSEDOSTAT_6HR_UP	0.00061	915	176
MILI_PSEUDOPODIA_HAPTOTAXIS_UP	0.00061	507	105
GEORGES_CELL_CYCLE_MIR192_TARGETS	0.00065	62	20
DUTERTRE_ESTRADIOL_RESPONSE_6HR_UP	0.00065	224	53
PYEON_HPV_POSITIVE_TUMORS_UP	0.00067	94	27
GARCIA_TARGETS_OF_FLI1_AND_DAX1_DN	0.00071	168	42
GABRIELY_MIR21_TARGETS	0.00078	284	64
KRIGE_RESPONSE_TO_TOSEDOSTAT_24HR_UP	0.00079	751	147
KYNG_WERNER_SYNDROM_AND_NORMAL_AGING_DN	0.00084	221	52
XU_HGF_TARGETS_INDUCED_BY_AKT1_48HR_DN	0.00088	26	11
BOHN_PRIMARY_IMMUNODEFICIENCY_SYNDROM_UP	0.00089	46	16
CUI_GLUCOSE_DEPRIVATION	0.0009	59	19
SAKAI_CHRONIC_HEPATITIS_VS_LIVER_CANCER_UP	0.00097	82	24
PUJANA_BREAST_CANCER_LIT_INT_NETWORK	0.00099	101	28
SONG_TARGETS_OF_IE86_CMV_PROTEIN	0.0011	60	19
GRAESSMANN_RESPONSE_TO_MC_AND_DOXORUBICIN_DN	0.0012	759	147
ZHANG_BREAST_CANCER_PROGENITORS_UP	0.0014	417	87
VERNELL_RETINOBLASTOMA_PATHWAY_UP	0.0014	70	21
ALCALAY_AML_BY_NPM1_LOCALIZATION_DN	0.0014	184	44
SPIELMAN_LYMPHOBLAST_EUROPEAN_VS_ASIAN_UP	0.0014	474	97
LI_DCP2_BOUND_MRNA	0.0015	89	25
MARTORIATI_MDM4_TARGETS_FETAL_LIVER_DN	0.0015	509	103
XU_HGF_SIGNALING_NOT_VIA_AKT1_48HR_DN	0.0015	20	9
WEI_MIR34A_TARGETS	0.0019	145	36
CAFFAREL_RESPONSE_TO_THC_24HR_5_DN	0.002	58	18
OSMAN_BLADDER_CANCER_DN	0.002	383	80
CHICAS_RB1_TARGETS_LOW_SERUM	0.0021	91	25
KAMMINGA_EZH2_TARGETS	0.0022	41	14
MUELLER_PLURINET	0.0023	296	64
GROSS_HYPOXIA_VIA_ELK3_AND_HIF1A_DN	0.0025	102	27
WANG_RESPONSE_TO_ANDROGEN_UP	0.0025	29	11
CROONQUIST_NRAS_VS_STROMAL_STIMULATION_DN	0.0029	98	26
KALMA_E2F1_TARGETS	0.003	11	6
BUYTAERT_PHOTODYNAMIC_THERAPY_STRESS_UP	0.0033	801	151
ZHAN_MULTIPLE_MYELOMA_SUBGROUPS	0.0035	30	11
DAZARD_UV_RESPONSE_CLUSTER_G6	0.0039	151	36
TONG_INTERACT_WITH_PTTG1	0.0041	57	17
DORSAM_HOXA9_TARGETS_UP	0.0044	35	12
HU_GENOTOXIC_DAMAGE_4HR	0.0044	35	12
BRUINS_UVC_RESPONSE_LATE	0.0044	1112	202
GRAHAM_CML_QUIESCENT_VS_NORMAL_QUIESCENT_UP	0.0044	86	23
KRIEG_HYPOXIA_VIA_KDM3A	0.0046	53	16
SHEPARD_CRUSH_AND_BURN_MUTANT_DN	0.0046	179	41
GARGALOVIC_RESPONSE_TO_OXIDIZED_PHOSPHOLIPIDS_BLUE_UP	0.0049	127	31
GRADE_COLON_CANCER_UP	0.0055	842	156
MOREAUX_MULTIPLE_MYELOMA_BY_TACI_DN	0.0057	165	38
HAHTOLA_MYCOSIS_FUNGOIDES_CD4_DN	0.0058	113	28
TIEN_INTESTINE_PROBIOTICS_2HR_DN	0.0059	88	23
SASAKI_ADULT_T_CELL_LEUKEMIA	0.0061	171	39
DAZARD_RESPONSE_TO_UV_NHEK_DN	0.0066	315	65
WANG_RECURRENT_LIVER_CANCER_UP	0.0067	20	8
IVANOVA_HEMATOPOIESIS_EARLY_PROGENITOR	0.0069	522	101
KAUFFMANN_DNA_REPAIR_GENES	0.0072	227	49
CHANDRAN_METASTASIS_TOP50_UP	0.0072	37	12
BASSO_B_LYMPHOCYTE_NETWORK	0.0074	141	33
DANG_REGULATED_BY_MYC_UP	0.0077	70	19
SHEPARD_BMYB_TARGETS	0.0077	70	19
VANTVEER_BREAST_CANCER_POOR_PROGNOSIS	0.0078	51	15
GAL_LEUKEMIC_STEM_CELL_DN	0.0078	239	51
PENG_LEUCINE_DEPRIVATION_DN	0.0084	185	41
LEE_LIVER_CANCER_SURVIVAL_DN	0.0085	169	38
BONCI_TARGETS_OF_MIR15A_AND_MIR16_1	0.0091	91	23
GROSS_HYPOXIA_VIA_HIF1A_UP	0.0091	76	20
GRAESSMANN_RESPONSE_TO_MC_AND_SERUM_DEPRIVATION_DN	0.0092	81	21
WEST_ADRENOCORTICAL_TUMOR_MARKERS_UP	0.0094	21	8
LIAO_METASTASIS	0.0099	517	99
JOHANSSON_GLIOMAGENESIS_BY_PDGFB_UP	0.0099	57	16
ENK_UV_RESPONSE_KERATINOCYTE_DN	0.0099	482	93
RIZ_ERYTHROID_DIFFERENTIATION	0.011	77	20
KENNY_CTNNB1_TARGETS_UP	0.011	48	14
KRIEG_HYPOXIA_NOT_VIA_KDM3A	0.011	721	133
CONCANNON_APOPTOSIS_BY_EPOXOMICIN_DN	0.012	167	37
XU_HGF_SIGNALING_NOT_VIA_AKT1_6HR	0.012	26	9
LOPEZ_MESOTELIOMA_SURVIVAL_TIME_UP	0.013	14	6
XU_RESPONSE_TO_TRETINOIN_AND_NSC682994_DN	0.013	14	6
PRAMOONJAGO_SOX4_TARGETS_DN	0.013	49	14
SCHAEFFER_PROSTATE_DEVELOPMENT_6HR_DN	0.013	505	96
NIKOLSKY_BREAST_CANCER_8Q23_Q24_AMPLICON	0.013	152	34
JOHNSTONE_PARVB_TARGETS_2_DN	0.013	331	66
KRIGE_RESPONSE_TO_TOSEDOSTAT_24HR_DN	0.013	978	175
ENK_UV_RESPONSE_EPIDERMIS_UP	0.014	286	58
OSWALD_HEMATOPOIETIC_STEM_CELL_IN_COLLAGEN_GEL_DN	0.014	269	55
HEDENFALK_BREAST_CANCER_BRCA1_VS_BRCA2	0.014	158	35
SHAFFER_IRF4_TARGETS_IN_ACTIVATED_DENDRITIC_CELL	0.014	64	17
LINDGREN_BLADDER_CANCER_CLUSTER_3_DN	0.015	219	46
MENSE_HYPOXIA_UP	0.015	95	23
PUIFFE_INVASION_INHIBITED_BY_ASCITES_UP	0.016	80	20
PYEON_CANCER_HEAD_AND_NECK_VS_CERVICAL_UP	0.016	187	40
MOREAUX_B_LYMPHOCYTE_MATURATION_BY_TACI_DN	0.016	70	18
TOOKER_GEMCITABINE_RESISTANCE_DN	0.017	122	28
AMIT_EGF_RESPONSE_480_MCF10A	0.017	41	12
STEIN_ESRRA_TARGETS_RESPONSIVE_TO_ESTROGEN_DN	0.017	41	12
MARIADASON_RESPONSE_TO_CURCUMIN_SULINDAC_5	0.017	23	8
SABATES_COLORECTAL_ADENOMA_SIZE_UP	0.017	23	8
UDAYAKUMAR_MED1_TARGETS_UP	0.017	133	30
DANG_MYC_TARGETS_UP	0.018	139	31
LE_NEURONAL_DIFFERENTIATION_DN	0.018	19	7
OUYANG_PROSTATE_CANCER_MARKERS	0.018	19	7
LOPEZ_MESOTHELIOMA_SURVIVAL_OVERALL_DN	0.019	15	6
RICKMAN_TUMOR_DIFFERENTIATED_MODERATELY_VS_POORLY_DN	0.019	15	6
VETTER_TARGETS_OF_PRKCA_AND_ETS1_UP	0.019	15	6
KRIGE_RESPONSE_TO_TOSEDOSTAT_6HR_DN	0.019	884	158
GALE_APL_WITH_FLT3_MUTATED_UP	0.019	56	15
MCBRYAN_PUBERTAL_BREAST_5_6WK_DN	0.019	134	30
LIN_MELANOMA_COPY_NUMBER_UP	0.019	71	18
ONDER_CDH1_TARGETS_1_DN	0.019	167	36
MARKEY_RB1_CHRONIC_LOF_UP	0.02	113	26
CHANDRAN_METASTASIS_UP	0.02	212	44
LUI_THYROID_CANCER_CLUSTER_2	0.021	42	12
MILI_PSEUDOPODIA	0.021	42	12
PECE_MAMMARY_STEM_CELL_UP	0.021	135	30
PENG_GLUCOSE_DEPRIVATION_UP	0.021	47	13
PETROVA_ENDOTHELIUM_LYMPHATIC_VS_BLOOD_UP	0.022	130	29
WANG_TUMOR_INVASIVENESS_UP	0.022	368	71
KENNY_CTNNB1_TARGETS_DN	0.022	52	14

## Sheet: msigdb_cgp_v5
Term	Pvalue	Term.size	Overlap
SOTIRIOU_BREAST_CANCER_GRADE_1_VS_3_UP|Homo sapiens	6.6e-43	148	97
SHEDDEN_LUNG_CANCER_POOR_SURVIVAL_A6|Homo sapiens	2.7e-32	441	170
RODRIGUES_THYROID_CARCINOMA_POORLY_DIFFERENTIATED_UP|Homo sapiens	2.6e-31	616	211
ROSTY_CERVICAL_CANCER_PROLIFERATION_CLUSTER|Homo sapiens	8.5e-25	139	74
BENPORATH_PROLIFERATION|Homo sapiens	4.4e-24	145	75
WINNEPENNINCKX_MELANOMA_METASTASIS_UP|Homo sapiens	1.6e-22	155	76
JOHNSTONE_PARVB_TARGETS_3_DN|Homo sapiens	8.9e-22	875	245
KOBAYASHI_EGFR_SIGNALING_24HR_DN|Homo sapiens	1.4e-21	245	100
DUTERTRE_ESTRADIOL_RESPONSE_24HR_UP|Homo sapiens	4.2e-20	318	116
CAIRO_HEPATOBLASTOMA_CLASSES_UP|Homo sapiens	2.2e-19	593	178
KINSEY_TARGETS_OF_EWSR1_FLII_FUSION_UP|Homo sapiens	1.2e-18	1231	307
DODD_NASOPHARYNGEAL_CARCINOMA_DN|Homo sapiens	2e-18	1307	321
ZHANG_TLX_TARGETS_60HR_DN|Mus musculus	1.6e-17	274	100
WEI_MYCN_TARGETS_WITH_E_BOX|Homo sapiens	3.1e-17	767	209
CHIANG_LIVER_CANCER_SUBCLASS_PROLIFERATION_UP|Homo sapiens	5.8e-17	170	72
LEE_EARLY_T_LYMPHOCYTE_UP|Homo sapiens	1.5e-16	103	52
CROONQUIST_IL6_DEPRIVATION_DN|Homo sapiens	3.4e-16	98	50
CHANG_CYCLING_GENES|Homo sapiens	5.1e-16	143	63
GRAHAM_CML_DIVIDING_VS_NORMAL_QUIESCENT_UP|Homo sapiens	5.9e-16	180	73
BASAKI_YBX1_TARGETS_UP|Homo sapiens	6.2e-16	279	98
WHITEFORD_PEDIATRIC_CANCER_MARKERS|Homo sapiens	2.2e-15	115	54
RODRIGUES_THYROID_CARCINOMA_ANAPLASTIC_UP|Homo sapiens	3.9e-15	697	188
ZHOU_CELL_CYCLE_GENES_IN_IR_RESPONSE_24HR|Homo sapiens	5.8e-15	124	56
KONG_E2F3_TARGETS|Mus musculus	7.1e-15	94	47
LINDGREN_BLADDER_CANCER_CLUSTER_3_UP|Homo sapiens	1.9e-14	318	104
BENPORATH_CYCLING_GENES|Homo sapiens	4.6e-14	631	171
MARSON_BOUND_BY_E2F4_UNSTIMULATED|Mus musculus	8.9e-14	689	182
GOBERT_OLIGODENDROCYTE_DIFFERENTIATION_UP|Mus musculus	9.7e-14	559	155
GRAHAM_NORMAL_QUIESCENT_VS_NORMAL_DIVIDING_DN|Homo sapiens	9.9e-14	86	43
FUJII_YBX1_TARGETS_DN|Homo sapiens	1.1e-13	196	73
KANG_DOXORUBICIN_RESISTANCE_UP|Homo sapiens	1.5e-13	53	32
FERREIRA_EWINGS_SARCOMA_UNSTABLE_VS_STABLE_UP|Homo sapiens	2.2e-13	163	64
PUJANA_BRCA2_PCC_NETWORK|Homo sapiens	4.4e-13	418	123
NUYTTEN_EZH2_TARGETS_DN|Homo sapiens	7.2e-13	988	238
ZHAN_MULTIPLE_MYELOMA_PR_UP|Homo sapiens	7.5e-13	44	28
SARRIO_EPITHELIAL_MESENCHYMAL_TRANSITION_UP|Homo sapiens	1.1e-12	168	64
CROONQUIST_NRAS_SIGNALING_DN|Homo sapiens	1.8e-12	72	37
BLUM_RESPONSE_TO_SALIRASIB_DN|Homo sapiens	3.6e-12	338	103
MORI_IMMATURE_B_LYMPHOCYTE_DN|Mus musculus	3.7e-12	90	42
MARKEY_RB1_ACUTE_LOF_DN|Mus musculus	3.7e-12	225	77
MITSIADES_RESPONSE_TO_APLIDIN_DN|Homo sapiens	3.8e-12	242	81
WHITFIELD_CELL_CYCLE_LITERATURE|Homo sapiens	6.8e-12	44	27
ODONNELL_TFRC_TARGETS_DN|Homo sapiens	1.2e-11	129	52
ZHANG_TLX_TARGETS_36HR_DN|Mus musculus	1.2e-11	184	66
VECCHI_GASTRIC_CANCER_EARLY_UP|Homo sapiens	1.3e-11	409	117
WONG_EMBRYONIC_STEM_CELL_CORE|Homo sapiens	1.3e-11	331	100
BIDUS_METASTASIS_UP|Homo sapiens	2.8e-11	212	72
HOFFMANN_LARGE_TO_SMALL_PRE_BII_LYMPHOCYTE_UP|Mus musculus	3e-11	163	60
ZHANG_TLX_TARGETS_UP|Mus musculus	3.3e-11	88	40
VANTVEER_BREAST_CANCER_METASTASIS_DN|Homo sapiens	3.5e-11	117	48
HORIUCHI_WTAP_TARGETS_DN|Homo sapiens	3.8e-11	305	93
ZHOU_CELL_CYCLE_GENES_IN_IR_RESPONSE_6HR|Homo sapiens	5e-11	82	38
MANALO_HYPOXIA_DN|Homo sapiens	5.5e-11	280	87
GREENBAUM_E2A_TARGETS_UP|Mus musculus	5.7e-11	33	22
MORI_LARGE_PRE_BII_LYMPHOCYTE_UP|Mus musculus	7.9e-11	83	38
BERENJENO_TRANSFORMED_BY_RHOA_UP|Mus musculus	8.1e-11	526	139
FOURNIER_ACINAR_DEVELOPMENT_LATE_2|Homo sapiens	8.2e-11	273	85
REICHERT_MITOSIS_LIN9_TARGETS|Mus musculus	9.9e-11	26	19
PATIL_LIVER_CANCER|Homo sapiens	2.2e-10	714	175
LEE_BMP2_TARGETS_DN|Mus musculus	2.8e-10	866	204
MISSIAGLIA_REGULATED_BY_METHYLATION_DN|Homo sapiens	4.8e-10	117	46
FARMER_BREAST_CANCER_CLUSTER_2|Homo sapiens	5.8e-10	33	21
WU_APOPTOSIS_BY_CDKN1A_VIA_TP53|Homo sapiens	1.2e-09	55	28
ISHIDA_E2F_TARGETS|Mus musculus	1.3e-09	52	27
BURTON_ADIPOGENESIS_3|Mus musculus	1.3e-09	101	41
CHEMNITZ_RESPONSE_TO_PROSTAGLANDIN_E2_UP|Homo sapiens	2.4e-09	134	49
TANG_SENESCENCE_TP53_TARGETS_DN|Homo sapiens	3.3e-09	57	28
RUIZ_TNC_TARGETS_DN|Homo sapiens	5.6e-09	141	50
RHODES_UNDIFFERENTIATED_CANCER|Homo sapiens	7.5e-09	69	31
LI_WILMS_TUMOR_VS_FETAL_KIDNEY_1_DN|Homo sapiens	1.3e-08	161	54
ODONNELL_TARGETS_OF_MYC_AND_TFRC_DN|Homo sapiens	3.2e-08	45	23
RODRIGUES_THYROID_CARCINOMA_POORLY_DIFFERENTIATED_DN|Homo sapiens	3.5e-08	740	171
TARTE_PLASMA_CELL_VS_PLASMABLAST_DN|Homo sapiens	3.5e-08	306	85
GRAESSMANN_APOPTOSIS_BY_DOXORUBICIN_DN|Mus musculus	4.2e-08	1740	352
TOYOTA_TARGETS_OF_MIR34B_AND_MIR34C|Homo sapiens	5e-08	430	110
WEST_ADRENOCORTICAL_TUMOR_UP|Homo sapiens	5.7e-08	290	81
KAUFFMANN_MELANOMA_RELAPSE_UP|Homo sapiens	6.7e-08	60	27
FURUKAWA_DUSP6_TARGETS_PCI35_DN|Homo sapiens	7.3e-08	71	30
WHITFIELD_CELL_CYCLE_G1_S|Homo sapiens	9e-08	135	46
MORI_PRE_BI_LYMPHOCYTE_UP|Mus musculus	9e-08	79	32
GEORGES_TARGETS_OF_MIR192_AND_MIR215|Homo sapiens	1.4e-07	867	192
WHITFIELD_CELL_CYCLE_G2_M|Homo sapiens	1.5e-07	212	63
LINDGREN_BLADDER_CANCER_CLUSTER_1_DN|Homo sapiens	1.5e-07	369	96
PUJANA_BRCA_CENTERED_NETWORK|Homo sapiens	1.9e-07	117	41
NADERI_BREAST_CANCER_PROGNOSIS_UP|Homo sapiens	2.4e-07	49	23
PUJANA_CHEK2_PCC_NETWORK|Homo sapiens	2.8e-07	762	171
FEVR_CTNNB1_TARGETS_DN|Homo sapiens	4.4e-07	545	129
PUJANA_XPRSS_INT_NETWORK|Homo sapiens	4.5e-07	168	52
DACOSTA_UV_RESPONSE_VIA_ERCC3_DN|Homo sapiens	4.6e-07	843	185
TIEN_INTESTINE_PROBIOTICS_24HR_UP|Homo sapiens	6.9e-07	544	128
REN_BOUND_BY_E2F|Homo sapiens	8.3e-07	59	25
PILON_KLF1_TARGETS_DN|Mus musculus	8.4e-07	1929	376
EGUCHI_CELL_CYCLE_RB1_TARGETS|Homo sapiens	1e-06	23	14
NAKAMURA_TUMOR_ZONE_PERIPHERAL_VS_CENTRAL_UP|Homo sapiens	1e-06	280	75
WANG_RESPONSE_TO_GSK3_INHIBITOR_SB216763_DN|Homo sapiens	1.1e-06	354	90
YU_MYC_TARGETS_UP|Mus musculus	1.1e-06	42	20
BOYAULT_LIVER_CANCER_SUBCLASS_G3_UP|Homo sapiens	1.3e-06	187	55
FRASOR_RESPONSE_TO_SERM_OR_FULVESTRANT_DN|Homo sapiens	1.7e-06	50	22
BURTON_ADIPOGENESIS_PEAK_AT_24HR|Mus musculus	1.8e-06	43	20
NAKAYAMA_SOFT_TISSUE_TUMORS_PCA2_UP|Homo sapiens	2.1e-06	85	31
LY_AGING_MIDDLE_DN|Homo sapiens	2.7e-06	16	11
GAVIN_FOXP3_TARGETS_CLUSTER_P6|Mus musculus	2.8e-06	90	32
MORI_MATURE_B_LYMPHOCYTE_DN|Mus musculus	2.8e-06	74	28
GARGALOVIC_RESPONSE_TO_OXIDIZED_PHOSPHOLIPIDS_TURQUOISE_DN|Homo sapiens	5.6e-06	53	22
MOLENAAR_TARGETS_OF_CCND1_AND_CDK4_DN|Homo sapiens	6.1e-06	57	23
WHITFIELD_CELL_CYCLE_G2|Homo sapiens	6.6e-06	173	50
AMUNDSON_GAMMA_RADIATION_RESPONSE|Homo sapiens	6.6e-06	39	18
WILCOX_RESPONSE_TO_PROGESTERONE_UP|Homo sapiens	1.1e-05	148	44
KUMAMOTO_RESPONSE_TO_NUTLIN_3A_DN|Homo sapiens	1.2e-05	10	8
BURTON_ADIPOGENESIS_12|Mus musculus	1.6e-05	34	16
RICKMAN_TUMOR_DIFFERENTIATED_WELL_VS_POORLY_UP|Homo sapiens	1.6e-05	226	60
LY_AGING_OLD_DN|Homo sapiens	1.6e-05	56	22
GOLDRATH_ANTIGEN_RESPONSE|Mus musculus	1.9e-05	337	82
BENPORATH_ES_1|Homo sapiens	2.4e-05	370	88
NAKAMURA_CANCER_MICROENVIRONMENT_DN|Homo sapiens	2.6e-05	46	19
FINETTI_BREAST_CANCER_KINOME_RED|Homo sapiens	2.8e-05	16	10
SCIAN_CELL_CYCLE_TARGETS_OF_TP53_AND_TP73_DN|Homo sapiens	2.9e-05	22	12
PUJANA_BRCA1_PCC_NETWORK|Homo sapiens	2.9e-05	1602	308
GARGALOVIC_RESPONSE_TO_OXIDIZED_PHOSPHOLIPIDS_YELLOW_UP|Homo sapiens	3.1e-05	32	15
CHICAS_RB1_TARGETS_GROWING|Homo sapiens	3.3e-05	236	61
MONNIER_POSTRADIATION_TUMOR_ESCAPE_UP|Mus musculus	3.5e-05	384	90
SU_TESTIS|Homo sapiens	3.9e-05	75	26
SENGUPTA_NASOPHARYNGEAL_CARCINOMA_UP|Homo sapiens	4.2e-05	288	71
RHEIN_ALL_GLUCOCORTICOID_THERAPY_DN|Homo sapiens	4.4e-05	355	84
DELPUECH_FOXO3_TARGETS_DN|Homo sapiens	4.5e-05	40	17
BHATI_G2M_ARREST_BY_2METHOXYESTRADIOL_UP|Homo sapiens	4.8e-05	115	35
LASTOWSKA_NEUROBLASTOMA_COPY_NUMBER_UP|Homo sapiens	5e-05	171	47
OXFORD_RALA_OR_RALB_TARGETS_UP|Homo sapiens	5.3e-05	48	19
SOTIRIOU_BREAST_CANCER_GRADE_1_VS_3_DN|Homo sapiens	5.6e-05	52	20
RHODES_CANCER_META_SIGNATURE|Homo sapiens	5.6e-05	64	23
PUJANA_BREAST_CANCER_WITH_BRCA1_MUTATED_UP|Homo sapiens	5.7e-05	56	21
LE_EGR2_TARGETS_UP|Mus musculus	7.1e-05	108	33
ONKEN_UVEAL_MELANOMA_UP|Homo sapiens	8e-05	768	159
GRADE_COLON_AND_RECTAL_CANCER_UP|Homo sapiens	8.8e-05	279	68
MONTERO_THYROID_CANCER_POOR_SURVIVAL_UP|Homo sapiens	9.7e-05	12	8
HONRADO_BREAST_CANCER_BRCA1_VS_BRCA2|Homo sapiens	0.00011	18	10
SINGH_NFE2L2_TARGETS|Homo sapiens	0.00011	15	9
ZHENG_GLIOBLASTOMA_PLASTICITY_UP|Mus musculus	0.00012	246	61
DACOSTA_UV_RESPONSE_VIA_ERCC3_COMMON_DN|Homo sapiens	0.00012	477	105
OSMAN_BLADDER_CANCER_UP|Homo sapiens	0.00013	392	89
GARY_CD5_TARGETS_DN|Homo sapiens	0.00015	420	94
CASORELLI_ACUTE_PROMYELOCYTIC_LEUKEMIA_DN|Homo sapiens	0.00015	655	137
OXFORD_RALA_TARGETS_DN|Homo sapiens	0.00018	10	7
GROSS_HYPOXIA_VIA_ELK3_UP|Mus musculus	0.00018	204	52
KIM_WT1_TARGETS_DN|Homo sapiens	0.00018	449	99
SCIBETTA_KDM5B_TARGETS_DN|Homo sapiens	0.00018	77	25
BOYAULT_LIVER_CANCER_SUBCLASS_G23_UP|Homo sapiens	0.00019	52	19
LI_WILMS_TUMOR_ANAPLASTIC_UP|Homo sapiens	0.0002	19	10
BORCZUK_MALIGNANT_MESOTHELIOMA_UP|Homo sapiens	0.00028	300	70
PROVENZANI_METASTASIS_UP|Homo sapiens	0.00029	188	48
WHITFIELD_CELL_CYCLE_S|Homo sapiens	0.00041	151	40
LIANG_SILENCED_BY_METHYLATION_DN|Homo sapiens	0.00042	11	7
CHANG_CORE_SERUM_RESPONSE_UP|Homo sapiens	0.00043	206	51
BURTON_ADIPOGENESIS_PEAK_AT_16HR|Mus musculus	0.00064	40	15
DUTERTRE_ESTRADIOL_RESPONSE_6HR_UP|Homo sapiens	0.00066	225	54
SMID_BREAST_CANCER_LUMINAL_A_DN|Homo sapiens	0.00069	18	9
GARCIA_TARGETS_OF_FLI1_AND_DAX1_DN|Homo sapiens	0.00082	166	42
GEORGES_CELL_CYCLE_MIR192_TARGETS|Homo sapiens	0.00084	62	20
PYEON_HPV_POSITIVE_TUMORS_UP|Homo sapiens	0.00085	89	26
CAFFAREL_RESPONSE_TO_THC_24HR_5_DN|Homo sapiens	0.00091	58	19
CUI_GLUCOSE_DEPRIVATION|Homo sapiens	0.00091	58	19
SONG_TARGETS_OF_IE86_CMV_PROTEIN|Homo sapiens	0.00091	58	19
KYNG_WERNER_SYNDROM_AND_NORMAL_AGING_DN|Homo sapiens	0.00095	218	52
MILI_PSEUDOPODIA_HAPTOTAXIS_UP|Mus musculus	0.00099	504	105
SAKAI_CHRONIC_HEPATITIS_VS_LIVER_CANCER_UP|Homo sapiens	0.0011	81	24
GABRIELY_MIR21_TARGETS|Homo sapiens	0.0011	282	64
BOHN_PRIMARY_IMMUNODEFICIENCY_SYNDROM_UP|Homo sapiens	0.0011	46	16
PUJANA_BREAST_CANCER_LIT_INT_NETWORK|Homo sapiens	0.0013	101	28
KRIGE_RESPONSE_TO_TOSEDOSTAT_6HR_UP|Homo sapiens	0.0015	892	172
VANTVEER_BREAST_CANCER_ESR1_DN|Homo sapiens	0.0017	234	54
XU_HGF_SIGNALING_NOT_VIA_AKT1_48HR_DN|Homo sapiens	0.0018	20	9
ZHANG_BREAST_CANCER_PROGENITORS_UP|Mus musculus	0.0018	413	87
CHICAS_RB1_TARGETS_LOW_SERUM|Homo sapiens	0.0019	89	25
LI_DCP2_BOUND_MRNA|Homo sapiens	0.0019	89	25
ALCALAY_AML_BY_NPM1_LOCALIZATION_DN|Homo sapiens	0.0021	184	44
WANG_RESPONSE_TO_ANDROGEN_UP|Homo sapiens	0.0022	28	11
WEI_MIR34A_TARGETS|Homo sapiens	0.0023	144	36
KRIGE_RESPONSE_TO_TOSEDOSTAT_24HR_UP|Homo sapiens	0.0026	729	142
KAMMINGA_EZH2_TARGETS|Mus musculus	0.0027	41	14
GRAESSMANN_RESPONSE_TO_MC_AND_DOXORUBICIN_DN|Mus musculus	0.0029	754	146
XU_HGF_TARGETS_INDUCED_BY_AKT1_48HR_DN|Homo sapiens	0.0029	25	10
MARTORIATI_MDM4_TARGETS_FETAL_LIVER_DN|Mus musculus	0.0029	509	103
KALMA_E2F1_TARGETS|Rattus norvegicus	0.0033	11	6
GROSS_HYPOXIA_VIA_ELK3_AND_HIF1A_DN|Mus musculus	0.0033	102	27
TONG_INTERACT_WITH_PTTG1|Homo sapiens	0.0033	55	17
GARGALOVIC_RESPONSE_TO_OXIDIZED_PHOSPHOLIPIDS_BLUE_UP|Homo sapiens	0.0035	127	32
VERNELL_RETINOBLASTOMA_PATHWAY_UP|Homo sapiens	0.0036	69	20
OSMAN_BLADDER_CANCER_DN|Homo sapiens	0.0036	378	79
ZHAN_MULTIPLE_MYELOMA_SUBGROUPS|Homo sapiens	0.0041	30	11
SPIELMAN_LYMPHOBLAST_EUROPEAN_VS_ASIAN_UP|Homo sapiens	0.0046	471	95
MUELLER_PLURINET|Homo sapiens	0.0049	294	63
DORSAM_HOXA9_TARGETS_UP|Homo sapiens	0.0051	35	12
HU_GENOTOXIC_DAMAGE_4HR|Mus musculus	0.0051	35	12
BRUINS_UVC_RESPONSE_LATE|Mus musculus	0.0053	1101	203
DAZARD_UV_RESPONSE_CLUSTER_G6|Homo sapiens	0.0054	151	36
BASSO_B_LYMPHOCYTE_NETWORK|Homo sapiens	0.0056	141	34
GRAHAM_CML_QUIESCENT_VS_NORMAL_QUIESCENT_UP|Homo sapiens	0.0056	86	23
KRIEG_HYPOXIA_VIA_KDM3A|Homo sapiens	0.0056	53	16
BUYTAERT_PHOTODYNAMIC_THERAPY_STRESS_UP|Homo sapiens	0.0057	797	151
CROONQUIST_NRAS_VS_STROMAL_STIMULATION_DN|Homo sapiens	0.0067	97	25
IVANOVA_HEMATOPOIESIS_EARLY_PROGENITOR|Mus musculus	0.007	518	102
CONCANNON_APOPTOSIS_BY_EPOXOMICIN_DN|Homo sapiens	0.0071	164	38
TIEN_INTESTINE_PROBIOTICS_2HR_DN|Homo sapiens	0.0076	88	23
WANG_RECURRENT_LIVER_CANCER_UP|Homo sapiens	0.0076	20	8
GRADE_COLON_CANCER_UP|Homo sapiens	0.008	834	156
SHEPARD_BMYB_TARGETS|Danio rerio	0.0081	69	19
UDAYAKUMAR_MED1_TARGETS_UP|Homo sapiens	0.0081	134	32
THUM_SYSTOLIC_HEART_FAILURE_DN|Homo sapiens	0.0084	219	48
CHANDRAN_METASTASIS_TOP50_UP|Homo sapiens	0.0084	37	12
SASAKI_ADULT_T_CELL_LEUKEMIA|Homo sapiens	0.0085	171	39
HAHTOLA_MYCOSIS_FUNGOIDES_CD4_DN|Homo sapiens	0.0086	114	28
LEE_LIVER_CANCER_SURVIVAL_DN|Homo sapiens	0.0087	166	38
SHAFFER_IRF4_TARGETS_IN_ACTIVATED_DENDRITIC_CELL|Homo sapiens	0.0092	65	18
VANTVEER_BREAST_CANCER_POOR_PROGNOSIS|Homo sapiens	0.0094	51	15
DANG_REGULATED_BY_MYC_UP|Homo sapiens	0.0095	70	19
DAZARD_RESPONSE_TO_UV_NHEK_DN|Homo sapiens	0.0095	314	65
MOREAUX_MULTIPLE_MYELOMA_BY_TACI_DN|Homo sapiens	0.0096	167	38
SHEPARD_CRUSH_AND_BURN_MUTANT_DN|Danio rerio	0.01	178	40
LIAO_METASTASIS|Homo sapiens	0.01	508	99
WEST_ADRENOCORTICAL_TUMOR_MARKERS_UP|Homo sapiens	0.011	21	8
GROSS_HYPOXIA_VIA_HIF1A_UP|Mus musculus	0.011	76	20
GRAESSMANN_RESPONSE_TO_MC_AND_SERUM_DEPRIVATION_DN|Mus musculus	0.011	81	21
BONCI_TARGETS_OF_MIR15A_AND_MIR16_1|Homo sapiens	0.011	91	23
PENG_LEUCINE_DEPRIVATION_DN|Homo sapiens	0.012	185	41
JOHANSSON_GLIOMAGENESIS_BY_PDGFB_UP|Mus musculus	0.012	57	16
PRAMOONJAGO_SOX4_TARGETS_DN|Homo sapiens	0.013	48	14
RIZ_ERYTHROID_DIFFERENTIATION|Mus musculus	0.013	77	20
XU_HGF_SIGNALING_NOT_VIA_AKT1_6HR|Homo sapiens	0.014	26	9
LOPEZ_MESOTELIOMA_SURVIVAL_TIME_UP|Homo sapiens	0.014	14	6
LOPEZ_MESOTHELIOMA_SURVIVAL_OVERALL_DN|Homo sapiens	0.014	14	6
XU_RESPONSE_TO_TRETINOIN_AND_NSC682994_DN|Homo sapiens	0.014	14	6
KRIEG_HYPOXIA_NOT_VIA_KDM3A|Homo sapiens	0.014	712	133
GAL_LEUKEMIC_STEM_CELL_DN|Homo sapiens	0.015	237	50
KENNY_CTNNB1_TARGETS_UP|Mus musculus	0.015	49	14
KRIGE_RESPONSE_TO_TOSEDOSTAT_24HR_DN|Homo sapiens	0.016	963	175
CHANDRAN_METASTASIS_UP|Homo sapiens	0.016	205	44
ENK_UV_RESPONSE_KERATINOCYTE_DN|Homo sapiens	0.016	482	93
PECE_MAMMARY_STEM_CELL_DN|Homo sapiens	0.017	146	33
MENSE_HYPOXIA_UP|Homo sapiens	0.017	94	23
LIN_MELANOMA_COPY_NUMBER_UP|Homo sapiens	0.017	69	18
SCHAEFFER_PROSTATE_DEVELOPMENT_6HR_DN|Mus musculus	0.018	501	96
KAUFFMANN_DNA_REPAIR_GENES|Homo sapiens	0.018	223	47
MCBRYAN_PUBERTAL_BREAST_5_6WK_DN|Mus musculus	0.018	131	30
HEDENFALK_BREAST_CANCER_BRCA1_VS_BRCA2|Homo sapiens	0.019	158	35
LINDGREN_BLADDER_CANCER_CLUSTER_3_DN|Homo sapiens	0.019	218	46
MARIADASON_RESPONSE_TO_CURCUMIN_SULINDAC_5|Homo sapiens	0.019	23	8
PYEON_CANCER_HEAD_AND_NECK_VS_CERVICAL_UP|Homo sapiens	0.019	180	39
AMIT_EGF_RESPONSE_480_MCF10A|Homo sapiens	0.02	41	12
STEIN_ESRRA_TARGETS_RESPONSIVE_TO_ESTROGEN_DN|Homo sapiens	0.02	41	12
LE_NEURONAL_DIFFERENTIATION_DN|Homo sapiens	0.02	19	7
OUYANG_PROSTATE_CANCER_MARKERS|Mus musculus	0.02	19	7
LUND_SILENCED_BY_METHYLATION|Rattus norvegicus	0.02	15	6
VETTER_TARGETS_OF_PRKCA_AND_ETS1_UP|Homo sapiens	0.02	15	6
