# Supplementary material for: A loop-counting method for covariate-corrected low-rank biclustering of gene-expression and genome-wide association study data
Source: PLoS Comput Biol. 2018 May 14;14(5):e1006105. doi: 10.1371/journal.pcbi.1006105 (PMC5997363; doi:10.1371/journal.pcbi.1006105)
Supplement: S2 Data — This spreadsheet contains the full list of pathways produced by a gene-enrichment analysis of the bicluster shown in Example-A in the Main text (involving gene-expression data). To perform this gene-enrichment analysis we used ‘Seek’. Each page of this spreadsheet lists the enrichment results using one of the 11 different gene-ontology databases available within the ‘Seek’ software. (XLSX) [file pcbi.1006105.s002.xlsx]

## Sheet: go_bp_iea
Term	Pvalue		Term.size		Overlap
mitotic_cell_cycle	2.5e-13		796		79
organelle_fission	3.6e-09		372		42
mitosis	1.5e-08		347		39
nuclear_division	1.5e-08		347		39
DNA_replication	2.4e-08		269		33
DNA_strand_elongation_involved_in_DNA_replication	2.9e-07		31		10
DNA_strand_elongation	5.6e-07		33		10
DNA_metabolic_process	1.3e-06		835		64
cell_division	1.6e-06		479		43
DNA_dependent_DNA_replication	9.3e-06		96		15
chromosome_segregation	1.3e-05		136		18
DNA_replication_initiation	1.7e-05		29		8
mitotic_cell_cycle_phase_transition	5.4e-05		397		34
cell_cycle_phase_transition	7.2e-05		403		34
microtubule_based_process	0.00017		421		34
mitotic_sister_chromatid_segregation	0.00019		50		9
sister_chromatid_segregation	0.00022		51		9
protein_complex_localization	0.00051		35		7
IMP_biosynthetic_process	0.00051		10		4
purine_nucleobase_biosynthetic_process	0.00051		10		4
IMP_metabolic_process	0.00078		11		4
prostate_glandular_acinus_development	0.00078		11		4
prostate_gland_epithelium_morphogenesis	0.00087		28		6
prostate_gland_morphogenesis	0.0013		30		6

## Sheet: go_mf_iea
Term	Pvalue		Term.size		Overlap
microtubule_motor_activity	0.0002		75		11
DNA_metabolic_process	0.00025		77		11
DNA_conformation_change	0.00061		48		8
DNA_duplex_unwinding	0.00061		48		8
DNA_geometric_change	0.00061		48		8
DNA_helicase_activity	0.00061		48		8

## Sheet: go_cp_iea
Term	Pvalue		Term.size		Overlap
condensed_chromosome	1.6e-05		161		21
condensed_chromosome__centromeric_region	3.1e-05		85		14
MCM_complex	7.6e-05		11		5
condensed_chromosome_kinetochore	9e-05		82		13
chromosome__centromeric_region	0.0002		151		18
kinetochore	0.0011		105		13
chromosomal_part	0.0011		506		39
microtubule_associated_complex	0.0025		129		14
protein_DNA_complex	0.003		251		22

## Sheet: go_bp
Term	Pvalue		Term.size		Overlap
DNA_strand_elongation_involved_in_DNA_replication	3.7e-07		31		10
DNA_strand_elongation	7.2e-07		33		10
organelle_fission	1.7e-06		189		24
DNA_replication	7.5e-06		192		23
DNA_dependent_DNA_replication	1e-05		83		14
mitosis	1.2e-05		170		21
nuclear_division	1.2e-05		170		21
chromosome_segregation	1.2e-05		107		16
nucleoside_salvage	0.00057		10		4
mitotic_sister_chromatid_segregation	0.00057		45		8
mitotic_cell_cycle_phase_transition	0.00058		353		29
sister_chromatid_segregation	0.00067		46		8
cell_cycle_phase_transition	0.0007		357		29

## Sheet: go_cp
Term	Pvalue		Term.size		Overlap
condensed_chromosome	6.1e-05		67		12
MCM_complex	8.6e-05		11		5
chromosomal_part	0.00041		346		31
condensed_chromosome__centromeric_region	0.00056		23		6
chromosome__centromeric_region	0.0011		91		12
kinetochore	0.0016		70		10
chromosome	0.0017		377		31
protein_DNA_complex	0.002		151		16
spindle_pole	0.0046		56		8

## Sheet: kegg
Term	Pvalue		Term.size		Overlap
DNA_replication	1.3e-06		36		10
Cell_cycle	1.3e-05		124		17

## Sheet: msigdb_cgp
Term	Pvalue		Term.size		Overlap
FARMER_BREAST_CANCER_BASAL_VS_LULMINAL	6e-37		327		76
SMID_BREAST_CANCER_BASAL_DN	8.8e-32		682		102
KOBAYASHI_EGFR_SIGNALING_24HR_DN	1.4e-28		247		58
ROSTY_CERVICAL_CANCER_PROLIFERATION_CLUSTER	1.2e-27		140		44
WHITEFORD_PEDIATRIC_CANCER_MARKERS	2.8e-24		92		34
SOTIRIOU_BREAST_CANCER_GRADE_1_VS_3_UP	3.2e-24		150		42
KINSEY_TARGETS_OF_EWSR1_FLII_FUSION_UP	6e-22		1241		124
SHEDDEN_LUNG_CANCER_POOR_SURVIVAL_A6	8.8e-21		452		67
BENPORATH_PROLIFERATION	9.6e-20		147		37
SMID_BREAST_CANCER_RELAPSE_IN_BRAIN_DN	8.2e-17		83		26
DOANE_BREAST_CANCER_ESR1_UP	1.9e-16		109		29
CROONQUIST_IL6_DEPRIVATION_DN	3.5e-16		80		25
BENPORATH_CYCLING_GENES	6e-16		643		73
SMID_BREAST_CANCER_BASAL_UP	7.4e-16		631		72
VANTVEER_BREAST_CANCER_ESR1_UP	7.7e-16		141		32
RUIZ_TNC_TARGETS_DN	9.6e-16		142		32
GRAHAM_CML_DIVIDING_VS_NORMAL_QUIESCENT_UP	1e-15		181		36
VECCHI_GASTRIC_CANCER_EARLY_UP	1.6e-15		418		56
FOURNIER_ACINAR_DEVELOPMENT_LATE_2	1.1e-14		273		43
RODRIGUES_THYROID_CARCINOMA_POORLY_DIFFERENTIATED_UP	1.2e-14		621		69
BASAKI_YBX1_TARGETS_UP	1.3e-14		286		44
HORIUCHI_WTAP_TARGETS_DN	2.2e-14		302		45
GRAHAM_NORMAL_QUIESCENT_VS_NORMAL_DIVIDING_DN	2.3e-14		86		24
FARMER_BREAST_CANCER_APOCRINE_VS_BASAL	2.9e-14		329		47
VANTVEER_BREAST_CANCER_ESR1_DN	1.6e-13		223		37
BLUM_RESPONSE_TO_SALIRASIB_DN	3.3e-13		338		46
DODD_NASOPHARYNGEAL_CARCINOMA_DN	7.4e-13		1329		108
LINDGREN_BLADDER_CANCER_CLUSTER_3_UP	8.4e-13		321		44
KANG_DOXORUBICIN_RESISTANCE_UP	9.8e-13		53		18
PUJANA_BRCA2_PCC_NETWORK	1.2e-12		418		51
MITSIADES_RESPONSE_TO_APLIDIN_DN	3.5e-12		246		37
CAIRO_HEPATOBLASTOMA_CLASSES_UP	5.6e-12		597		62
LI_WILMS_TUMOR_VS_FETAL_KIDNEY_1_DN	1e-11		162		29
MANALO_HYPOXIA_DN	1.8e-11		285		39
CROONQUIST_NRAS_SIGNALING_DN	2e-11		62		18
PUJANA_BREAST_CANCER_WITH_BRCA1_MUTATED_UP	2.4e-11		55		17
MISSIAGLIA_REGULATED_BY_METHYLATION_DN	2.7e-11		97		22
KAUFFMANN_MELANOMA_RELAPSE_UP	3.3e-11		56		17
WINNEPENNINCKX_MELANOMA_METASTASIS_UP	4.8e-11		161		28
NUYTTEN_EZH2_TARGETS_DN	6.1e-11		911		79
SMID_BREAST_CANCER_LUMINAL_A_UP	6.6e-11		83		20
CHARAFE_BREAST_CANCER_LUMINAL_VS_BASAL_UP	8e-11		367		44
LINDGREN_BLADDER_CANCER_CLUSTER_1_DN	1.1e-10		371		44
CASORELLI_ACUTE_PROMYELOCYTIC_LEUKEMIA_DN	1.3e-10		659		63
VANTVEER_BREAST_CANCER_METASTASIS_DN	1.7e-10		106		22
SMID_BREAST_CANCER_LUMINAL_B_UP	3.8e-10		164		27
TARTE_PLASMA_CELL_VS_PLASMABLAST_DN	5.3e-10		305		38
SMID_BREAST_CANCER_RELAPSE_IN_BONE_UP	8.7e-10		95		20
FERREIRA_EWINGS_SARCOMA_UNSTABLE_VS_STABLE_UP	9.8e-10		148		25
FUJII_YBX1_TARGETS_DN	1.2e-09		138		24
VERNELL_RETINOBLASTOMA_PATHWAY_UP	1.9e-09		39		13
REN_BOUND_BY_E2F	2.4e-09		47		14
PUJANA_CHEK2_PCC_NETWORK	2.5e-09		760		66
PUJANA_XPRSS_INT_NETWORK	2.8e-09		167		26
SONG_TARGETS_OF_IE86_CMV_PROTEIN	4.4e-09		49		14
FURUKAWA_DUSP6_TARGETS_PCI35_DN	6.2e-09		67		16
RHODES_UNDIFFERENTIATED_CANCER	9.4e-09		60		15
LIEN_BREAST_CARCINOMA_METAPLASTIC_VS_DUCTAL_DN	1.1e-08		109		20
SHEPARD_BMYB_MORPHOLINO_DN	2.1e-08		159		24
MOLENAAR_TARGETS_OF_CCND1_AND_CDK4_DN	3.7e-08		57		14
CHEMNITZ_RESPONSE_TO_PROSTAGLANDIN_E2_UP	3.9e-08		140		22
STEIN_ESRRA_TARGETS_RESPONSIVE_TO_ESTROGEN_DN	4.2e-08		41		12
NAKAYAMA_SOFT_TISSUE_TUMORS_PCA2_UP	4.3e-08		86		17
SHEPARD_BMYB_TARGETS	7.5e-08		60		14
FRASOR_RESPONSE_TO_SERM_OR_FULVESTRANT_DN	7.6e-08		43		12
DOANE_BREAST_CANCER_CLASSES_UP	8.7e-08		70		15
CHIANG_LIVER_CANCER_SUBCLASS_PROLIFERATION_UP	1.1e-07		136		21
MUELLER_PLURINET	1.1e-07		296		33
PUJANA_BRCA_CENTERED_NETWORK	1.4e-07		93		17
BENPORATH_ES_1	4.6e-07		376		37
CHANG_CYCLING_GENES	5.9e-07		51		12
LEE_EARLY_T_LYMPHOCYTE_UP	6.6e-07		81		15
ZHAN_MULTIPLE_MYELOMA_PR_UP	7e-07		43		11
FINETTI_BREAST_CANCER_KINOME_RED	7.8e-07		15		7
KAUFFMANN_DNA_REPLICATION_GENES	8.1e-07		128		19
STEIN_ESR1_TARGETS	9.1e-07		83		15
WU_APOPTOSIS_BY_CDKN1A_VIA_TP53	1.3e-06		37		10
GRADE_COLON_AND_RECTAL_CANCER_UP	2.5e-06		219		25
SENGUPTA_NASOPHARYNGEAL_CARCINOMA_UP	2.5e-06		278		29
RODRIGUES_THYROID_CARCINOMA_ANAPLASTIC_UP	2.8e-06		698		54
WEI_MYCN_TARGETS_WITH_E_BOX	3.1e-06		791		59
ALCALAY_AML_BY_NPM1_LOCALIZATION_DN	3.9e-06		182		22
CROONQUIST_NRAS_VS_STROMAL_STIMULATION_DN	4.2e-06		82		14
WONG_EMBRYONIC_STEM_CELL_CORE	4.6e-06		333		32
PYEON_CANCER_HEAD_AND_NECK_VS_CERVICAL_UP	4.7e-06		184		22
ODONNELL_TFRC_TARGETS_DN	4.8e-06		131		18
TOYOTA_TARGETS_OF_MIR34B_AND_MIR34C	5e-06		449		39
EGUCHI_CELL_CYCLE_RB1_TARGETS	5.3e-06		19		7
BOYAULT_LIVER_CANCER_SUBCLASS_G3_UP	5.6e-06		186		22
SHEPARD_CRUSH_AND_BURN_MUTANT_DN	6.6e-06		147		19
AMUNDSON_GAMMA_RADIATION_RESPONSE	7e-06		35		9
YANG_BREAST_CANCER_ESR1_LASER_UP	9.7e-06		28		8
CHARAFE_BREAST_CANCER_LUMINAL_VS_MESENCHYMAL_UP	9.9e-06		445		38
FOURNIER_ACINAR_DEVELOPMENT_LATE_DN	1.1e-05		21		7
SMID_BREAST_CANCER_RELAPSE_IN_LUNG_DN	1.1e-05		37		9
YANG_BREAST_CANCER_ESR1_LASER_DN	1.1e-05		37		9
PUJANA_BRCA1_PCC_NETWORK	2.7e-05		1610		97
JAEGER_METASTASIS_UP	2.8e-05		41		9
FARMER_BREAST_CANCER_CLUSTER_2	3.6e-05		33		8
YANG_BREAST_CANCER_ESR1_UP	4.1e-05		25		7
RHEIN_ALL_GLUCOCORTICOID_THERAPY_DN	4.4e-05		356		31
WEST_ADRENOCORTICAL_TUMOR_UP	4.9e-05		292		27
SMID_BREAST_CANCER_LUMINAL_A_DN	5e-05		18		6
GEORGES_TARGETS_OF_MIR192_AND_MIR215	5.8e-05		854		58
VANTVEER_BREAST_CANCER_METASTASIS_UP	6.1e-05		45		9
SCHLOSSER_MYC_TARGETS_AND_SERUM_RESPONSE_DN	7.3e-05		46		9
VANTVEER_BREAST_CANCER_POOR_PROGNOSIS	7.3e-05		46		9
LY_AGING_OLD_DN	8.8e-05		47		9
TIEN_INTESTINE_PROBIOTICS_24HR_UP	0.00011		551		41
FARMER_BREAST_CANCER_APOCRINE_VS_LUMINAL	0.00012		325		28
MOHANKUMAR_TLX1_TARGETS_UP	0.00013		394		32
SMID_BREAST_CANCER_RELAPSE_IN_BRAIN_UP	0.00013		39		8
SCIAN_CELL_CYCLE_TARGETS_OF_TP53_AND_TP73_DN	0.00017		22		6
SUNG_METASTASIS_STROMA_DN	0.00027		54		9
LY_AGING_PREMATURE_DN	0.00029		24		6
POOLA_INVASIVE_BREAST_CANCER_DN	0.00031		134		15
ODONNELL_TARGETS_OF_MYC_AND_TFRC_DN	0.00031		44		8
IZADPANAH_STEM_CELL_ADIPOSE_VS_BONE_DN	0.00035		107		13
KUMAMOTO_RESPONSE_TO_NUTLIN_3A_DN	0.00044		10		4
MONTERO_THYROID_CANCER_POOR_SURVIVAL_UP	0.00044		10		4
KAUFFMANN_DNA_REPAIR_GENES	0.0005		202		19
KALMA_E2F1_TARGETS	0.00067		11		4
LIANG_SILENCED_BY_METHYLATION_DN	0.00067		11		4
MATHEW_FANCONI_ANEMIA_GENES	0.00067		11		4
MATTIOLI_MGUS_VS_PCL	0.00077		102		12
BHATI_G2M_ARREST_BY_2METHOXYESTRADIOL_UP	0.00082		117		13
BIDUS_METASTASIS_UP	0.00091		212		19
PYEON_HPV_POSITIVE_TUMORS_UP	0.00092		90		11
TANG_SENESCENCE_TP53_TARGETS_DN	0.00094		40		7
SMID_BREAST_CANCER_RELAPSE_IN_BONE_DN	0.00096		298		24
GARCIA_TARGETS_OF_FLI1_AND_DAX1_DN	0.001		150		15
TURASHVILI_BREAST_LOBULAR_CARCINOMA_VS_DUCTAL_NORMAL_UP	0.0013		67		9
WAKASUGI_HAVE_ZNF143_BINDING_SITES	0.0015		55		8
KORKOLA_TERATOMA	0.0015		32		6
DAZARD_UV_RESPONSE_CLUSTER_G6	0.0015		125		13
SESTO_RESPONSE_TO_UV_C7	0.0017		69		9
LEE_RECENT_THYMIC_EMIGRANT	0.0022		100		11
GEORGES_CELL_CYCLE_MIR192_TARGETS	0.0023		59		8
LY_AGING_MIDDLE_DN	0.0024		15		4
CREIGHTON_ENDOCRINE_THERAPY_RESISTANCE_1	0.0026		510		34
NADERI_BREAST_CANCER_PROGNOSIS_UP	0.0028		36		6
WANG_CISPLATIN_RESPONSE_AND_XPC_UP	0.003		135		13
KANNAN_TP53_TARGETS_DN	0.0032		16		4
FERRANDO_T_ALL_WITH_MLL_ENL_FUSION_DN	0.0033		76		9
FINAK_BREAST_CANCER_SDPP_SIGNATURE	0.0033		26		5
DOANE_RESPONSE_TO_ANDROGEN_DN	0.0036		239		19
MARZEC_IL2_SIGNALING_UP	0.0037		107		11
SLEBOS_HEAD_AND_NECK_CANCER_WITH_HPV_UP	0.0039		78		9
NADERI_BREAST_CANCER_PROGNOSIS_DN	0.004		17		4
LASTOWSKA_NEUROBLASTOMA_COPY_NUMBER_UP	0.0041		173		15
KRASNOSELSKAYA_ILF3_TARGETS_DN	0.0043		39		6
SOTIRIOU_BREAST_CANCER_GRADE_1_VS_3_DN	0.0045		52		7
DAZARD_RESPONSE_TO_UV_SCC_DN	0.0051		96		10
SCHUHMACHER_MYC_TARGETS_UP	0.0052		67		8
ELVIDGE_HYPOXIA_DN	0.0052		144		13
SCHUETZ_BREAST_CANCER_DUCTAL_INVASIVE_DN	0.0054		82		9
FINETTI_BREAST_CANCERS_KINOME_BLUE	0.0061		19		4
SEMBA_FHIT_TARGETS_DN	0.0062		10		3
STEIN_ESRRA_TARGETS_RESPONSIVE_TO_ESTROGEN_UP	0.0063		30		5
RIGGI_EWING_SARCOMA_PROGENITOR_DN	0.0066		182		15
BONOME_OVARIAN_CANCER_SURVIVAL_SUBOPTIMAL_DEBULKING	0.0067		502		32
POOLA_INVASIVE_BREAST_CANCER_UP	0.0068		272		20
SHIPP_DLBCL_VS_FOLLICULAR_LYMPHOMA_UP	0.007		43		6
CREIGHTON_ENDOCRINE_THERAPY_RESISTANCE_5	0.0074		466		30
ZHANG_RESPONSE_TO_IKK_INHIBITOR_AND_TNF_DN	0.0077		102		10
KOKKINAKIS_METHIONINE_DEPRIVATION_96HR_DN	0.008		72		8
HUANG_DASATINIB_RESISTANCE_DN	0.0082		58		7
KYNG_DNA_DAMAGE_BY_4NQO_OR_UV	0.0083		32		5
VALK_AML_CLUSTER_3	0.0083		32		5
HUTTMANN_B_CLL_POOR_SURVIVAL_DN	0.009		59		7
DAZARD_RESPONSE_TO_UV_NHEK_DN	0.0091		261		19
TOMLINS_PROSTATE_CANCER_UP	0.0095		33		5
NAKAMURA_CANCER_MICROENVIRONMENT_DN	0.0097		46		6
LEE_LIVER_CANCER_SURVIVAL_DN	0.0099		122		11
KOKKINAKIS_METHIONINE_DEPRIVATION_48HR_DN	0.011		61		7
SCHLOSSER_MYC_TARGETS_AND_SERUM_RESPONSE_UP	0.011		47		6
GRASEMANN_RETINOBLASTOMA_WITH_6P_AMPLIFICATION	0.011		12		3
KUROKAWA_LIVER_CANCER_EARLY_RECURRENCE_UP	0.011		12		3
BASSO_B_LYMPHOCYTE_NETWORK	0.011		141		12
DOANE_BREAST_CANCER_ESR1_DN	0.012		48		6
DANG_MYC_TARGETS_UP	0.013		127		11
BILD_MYC_ONCOGENIC_SIGNATURE	0.014		198		15
HAHTOLA_SEZARY_SYNDROM_UP	0.016		97		9
GAL_LEUKEMIC_STEM_CELL_DN	0.016		239		17
LOPEZ_MESOTELIOMA_SURVIVAL_TIME_UP	0.017		14		3
DANG_REGULATED_BY_MYC_UP	0.017		67		7
ELVIDGE_HIF1A_TARGETS_UP	0.017		67		7
GOZGIT_ESR1_TARGETS_DN	0.018		730		41
BROWNE_HCMV_INFECTION_4HR_UP	0.019		53		6
POMEROY_MEDULLOBLASTOMA_PROGNOSIS_DN	0.019		39		5
BASAKI_YBX1_TARGETS_DN	0.019		360		23
PUJANA_BREAST_CANCER_LIT_INT_NETWORK	0.02		101		9
FERRANDO_HOX11_NEIGHBORS	0.02		15		3
LIU_BREAST_CANCER	0.02		15		3
STREICHER_LSM1_TARGETS_UP	0.021		40		5
LI_PROSTATE_CANCER_EPIGENETIC	0.022		27		4
OLSSON_E2F3_TARGETS_DN	0.022		27		4
KIM_MYC_AMPLIFICATION_TARGETS_UP	0.022		155		12
ALCALAY_AML_BY_NPM1_LOCALIZATION_UP	0.023		138		11
CHIANG_LIVER_CANCER_SUBCLASS_UNANNOTATED_DN	0.024		157		12
CROONQUIST_IL6_DEPRIVATION_UP	0.024		16		3
SARRIO_EPITHELIAL_MESENCHYMAL_TRANSITION_UP	0.024		16		3
ZHAN_MULTIPLE_MYELOMA_SUBGROUPS	0.024		28		4
RICKMAN_TUMOR_DIFFERENTIATED_MODERATELY_VS_POORLY_DN	0.025		42		5
RICKMAN_TUMOR_DIFFERENTIATED_MODERATELY_VS_POORLY_UP	0.025		42		5
FLOTHO_PEDIATRIC_ALL_THERAPY_RESPONSE_DN	0.027		29		4

## Sheet: msigdb_cgp_v4
Term	Pvalue		Term.size		Overlap
FARMER_BREAST_CANCER_BASAL_VS_LULMINAL	8.3e-39		328		76
DUTERTRE_ESTRADIOL_RESPONSE_24HR_UP	5.8e-35		320		71
GOBERT_OLIGODENDROCYTE_DIFFERENTIATION_UP	8.1e-34		564		92
SMID_BREAST_CANCER_BASAL_DN	1.4e-32		685		100
KOBAYASHI_EGFR_SIGNALING_24HR_DN	1.8e-29		244		57
ROSTY_CERVICAL_CANCER_PROLIFERATION_CLUSTER	5.6e-29		139		44
WHITEFORD_PEDIATRIC_CANCER_MARKERS	8.4e-26		116		38
SOTIRIOU_BREAST_CANCER_GRADE_1_VS_3_UP	1.4e-25		148		42
KINSEY_TARGETS_OF_EWSR1_FLII_FUSION_UP	8e-25		1245		125
ZHANG_TLX_TARGETS_60HR_DN	5.7e-24		276		54
SHEDDEN_LUNG_CANCER_POOR_SURVIVAL_A6	7.9e-23		443		67
CHANG_CYCLING_GENES	1.1e-21		147		38
BENPORATH_PROLIFERATION	3.5e-20		143		36
VANTVEER_BREAST_CANCER_ESR1_UP	7.2e-19		165		37
VECCHI_GASTRIC_CANCER_EARLY_UP	3.7e-18		416		58
SMID_BREAST_CANCER_BASAL_UP	2.5e-17		632		72
WANG_RESPONSE_TO_GSK3_INHIBITOR_SB216763_DN	3.2e-17		357		52
MARSON_BOUND_BY_E2F4_UNSTIMULATED	4.5e-17		715		77
BENPORATH_CYCLING_GENES	4.9e-17		640		72
RODRIGUES_THYROID_CARCINOMA_POORLY_DIFFERENTIATED_UP	8.2e-17		616		70
GRAHAM_CML_DIVIDING_VS_NORMAL_QUIESCENT_UP	1.1e-16		180		36
SMID_BREAST_CANCER_RELAPSE_IN_BRAIN_DN	1.4e-16		82		25
CROONQUIST_IL6_DEPRIVATION_DN	1.5e-16		98		27
DOANE_BREAST_CANCER_ESR1_UP	4e-16		110		28
HORIUCHI_WTAP_TARGETS_DN	5.3e-16		304		46
VANTVEER_BREAST_CANCER_ESR1_DN	5.5e-16		233		40
RUIZ_TNC_TARGETS_DN	9.2e-16		141		31
FOURNIER_ACINAR_DEVELOPMENT_LATE_2	1.1e-15		273		43
FARMER_BREAST_CANCER_APOCRINE_VS_BASAL	1.9e-15		327		47
BASAKI_YBX1_TARGETS_UP	3.2e-15		281		43
BERENJENO_TRANSFORMED_BY_RHOA_UP	3.8e-15		527		61
GRAHAM_NORMAL_QUIESCENT_VS_NORMAL_DIVIDING_DN	5.4e-15		86		24
DODD_NASOPHARYNGEAL_CARCINOMA_DN	8.9e-15		1327		108
NUYTTEN_EZH2_TARGETS_DN	2e-14		1002		89
BLUM_RESPONSE_TO_SALIRASIB_DN	3.8e-14		340		46
SARRIO_EPITHELIAL_MESENCHYMAL_TRANSITION_UP	4.7e-14		172		32
CHICAS_RB1_TARGETS_GROWING	1.5e-13		237		37
KAUFFMANN_MELANOMA_RELAPSE_UP	3e-13		60		19
CAIRO_HEPATOBLASTOMA_CLASSES_UP	3e-13		596		62
KANG_DOXORUBICIN_RESISTANCE_UP	3.2e-13		53		18
LINDGREN_BLADDER_CANCER_CLUSTER_3_UP	3.4e-13		320		43
PUJANA_BRCA2_PCC_NETWORK	3.7e-13		418		50
DUTERTRE_ESTRADIOL_RESPONSE_6HR_UP	6.8e-13		224		35
KONG_E2F3_TARGETS	8.9e-13		97		23
MISSIAGLIA_REGULATED_BY_METHYLATION_DN	1.4e-12		118		25
LEE_BMP2_TARGETS_DN	1.4e-12		867		77
LI_WILMS_TUMOR_VS_FETAL_KIDNEY_1_DN	2e-12		162		29
MITSIADES_RESPONSE_TO_APLIDIN_DN	2.1e-12		245		36
FUJII_YBX1_TARGETS_DN	3e-12		199		32
ISHIDA_E2F_TARGETS	4.2e-12		53		17
LEE_EARLY_T_LYMPHOCYTE_UP	4.2e-12		104		23
ZHOU_CELL_CYCLE_GENES_IN_IR_RESPONSE_24HR	4.4e-12		124		25
VERNELL_RETINOBLASTOMA_PATHWAY_UP	6.5e-12		70		19
WINNEPENNINCKX_MELANOMA_METASTASIS_UP	7.4e-12		159		28
OXFORD_RALA_OR_RALB_TARGETS_UP	9.3e-12		48		16
MANALO_HYPOXIA_DN	9.3e-12		284		38
CROONQUIST_NRAS_SIGNALING_DN	1.1e-11		72		19
PUJANA_BREAST_CANCER_WITH_BRCA1_MUTATED_UP	1.2e-11		56		17
CHIANG_LIVER_CANCER_SUBCLASS_PROLIFERATION_UP	1.3e-11		174		29
CHARAFE_BREAST_CANCER_LUMINAL_VS_BASAL_UP	1.3e-11		371		44
HOFFMANN_LARGE_TO_SMALL_PRE_BII_LYMPHOCYTE_UP	1.4e-11		163		28
YANG_BREAST_CANCER_ESR1_UP	1.7e-11		36		14
BURTON_ADIPOGENESIS_3	1.7e-11		101		22
SMID_BREAST_CANCER_LUMINAL_B_UP	2.2e-11		166		28
CASORELLI_ACUTE_PROMYELOCYTIC_LEUKEMIA_DN	2.2e-11		658		62
LINDGREN_BLADDER_CANCER_CLUSTER_1_DN	3.7e-11		368		43
SONG_TARGETS_OF_IE86_CMV_PROTEIN	4e-11		60		17
RHODES_UNDIFFERENTIATED_CANCER	4.8e-11		69		18
ZHANG_TLX_TARGETS_UP	7.8e-11		89		20
MORI_IMMATURE_B_LYMPHOCYTE_DN	9.7e-11		90		20
SMID_BREAST_CANCER_LUMINAL_A_UP	1.3e-10		82		19
PUJANA_CHEK2_PCC_NETWORK	2.4e-10		767		66
VANTVEER_BREAST_CANCER_METASTASIS_DN	2.5e-10		115		22
SMID_BREAST_CANCER_RELAPSE_IN_BONE_UP	2.7e-10		95		20
TARTE_PLASMA_CELL_VS_PLASMABLAST_DN	3.4e-10		306		37
CHEMNITZ_RESPONSE_TO_PROSTAGLANDIN_E2_UP	5.6e-10		142		24
PUJANA_XPRSS_INT_NETWORK	7.8e-10		168		26
FURUKAWA_DUSP6_TARGETS_PCI35_DN	9.1e-10		72		17
WU_APOPTOSIS_BY_CDKN1A_VIA_TP53	1e-09		55		15
FERREIRA_EWINGS_SARCOMA_UNSTABLE_VS_STABLE_UP	1.8e-09		162		25
CUI_TCF21_TARGETS_2_UP	2.4e-09		420		43
LE_EGR2_TARGETS_UP	3e-09		108		20
REN_BOUND_BY_E2F	3.8e-09		60		15
LIEN_BREAST_CARCINOMA_METAPLASTIC_VS_DUCTAL_DN	4.9e-09		111		20
SHEPARD_BMYB_MORPHOLINO_DN	5.1e-09		196		27
ZHOU_CELL_CYCLE_GENES_IN_IR_RESPONSE_6HR	7.7e-09		82		17
PUJANA_BRCA_CENTERED_NETWORK	1.3e-08		117		20
MOLENAAR_TARGETS_OF_CCND1_AND_CDK4_DN	1.3e-08		56		14
NAKAYAMA_SOFT_TISSUE_TUMORS_PCA2_UP	1.6e-08		86		17
STEIN_ESRRA_TARGETS_RESPONSIVE_TO_ESTROGEN_DN	2e-08		41		12
MUELLER_PLURINET	2.3e-08		296		33
FRASOR_RESPONSE_TO_SERM_OR_FULVESTRANT_DN	2.5e-08		50		13
ZHANG_TLX_TARGETS_36HR_DN	2.8e-08		185		25
CHICAS_RB1_TARGETS_SENESCENT	2.9e-08		558		49
SHEPARD_BMYB_TARGETS	3.6e-08		70		15
ZHAN_MULTIPLE_MYELOMA_PR_UP	3.6e-08		43		12
FEVR_CTNNB1_TARGETS_DN	4.2e-08		547		48
DOANE_BREAST_CANCER_CLASSES_UP	4.5e-08		71		15
MORI_LARGE_PRE_BII_LYMPHOCYTE_UP	6.3e-08		83		16
BENPORATH_ES_1	6.8e-08		372		37
EGUCHI_CELL_CYCLE_RB1_TARGETS	7e-08		23		9
KAUFFMANN_DNA_REPLICATION_GENES	1.1e-07		145		21
AMUNDSON_GAMMA_RADIATION_RESPONSE	1.2e-07		39		11
PYEON_CANCER_HEAD_AND_NECK_VS_CERVICAL_UP	1.4e-07		187		24
BURTON_ADIPOGENESIS_PEAK_AT_16HR	1.6e-07		40		11
SENGUPTA_NASOPHARYNGEAL_CARCINOMA_UP	1.6e-07		290		31
ZHENG_GLIOBLASTOMA_PLASTICITY_UP	1.8e-07		246		28
AFFAR_YY1_TARGETS_DN	1.8e-07		232		27
RODRIGUES_THYROID_CARCINOMA_ANAPLASTIC_UP	1.9e-07		702		55
KAMMINGA_EZH2_TARGETS	2.1e-07		41		11
YANG_BREAST_CANCER_ESR1_LASER_UP	2.2e-07		33		10
WHITFIELD_CELL_CYCLE_G2_M	3.7e-07		211		25
WEI_MYCN_TARGETS_WITH_E_BOX	4.1e-07		775		58
ZHANG_BREAST_CANCER_PROGENITORS_UP	4.3e-07		417		38
WHITFIELD_CELL_CYCLE_LITERATURE	4.6e-07		44		11
STEIN_ESR1_TARGETS	5.4e-07		85		15
CROONQUIST_NRAS_VS_STROMAL_STIMULATION_DN	6.8e-07		98		16
TOYOTA_TARGETS_OF_MIR34B_AND_MIR34C	6.9e-07		442		39
FINETTI_BREAST_CANCER_KINOME_RED	8.5e-07		16		7
SHEPARD_CRUSH_AND_BURN_MUTANT_DN	9.9e-07		179		22
TANG_SENESCENCE_TP53_TARGETS_DN	1e-06		57		12
WONG_EMBRYONIC_STEM_CELL_CORE	1.1e-06		332		32
MORI_PRE_BI_LYMPHOCYTE_UP	1.2e-06		79		14
JOHNSTONE_PARVB_TARGETS_3_DN	1.3e-06		881		62
ALCALAY_AML_BY_NPM1_LOCALIZATION_DN	1.6e-06		184		22
GOLDRATH_ANTIGEN_RESPONSE	1.7e-06		339		32
ODONNELL_TFRC_TARGETS_DN	1.9e-06		131		18
BOYAULT_LIVER_CANCER_SUBCLASS_G3_UP	1.9e-06		186		22
LI_WILMS_TUMOR_ANAPLASTIC_UP	3.4e-06		19		7
PUJANA_BRCA1_PCC_NETWORK	3.9e-06		1619		96
CHARAFE_BREAST_CANCER_LUMINAL_VS_MESENCHYMAL_UP	3.9e-06		439		37
MARKEY_RB1_CHRONIC_LOF_UP	4.7e-06		113		16
GAVIN_FOXP3_TARGETS_CLUSTER_P6	5.3e-06		89		14
PATIL_LIVER_CANCER	5.7e-06		725		52
GRADE_COLON_AND_RECTAL_CANCER_UP	6.3e-06		278		27
SMID_BREAST_CANCER_RELAPSE_IN_LUNG_DN	6.7e-06		37		9
WHITFIELD_CELL_CYCLE_S	6.8e-06		157		19
FOURNIER_ACINAR_DEVELOPMENT_LATE_DN	7.4e-06		21		7
YU_BAP1_TARGETS	7.9e-06		29		8
RHEIN_ALL_GLUCOCORTICOID_THERAPY_DN	1.1e-05		354		31
WHITFIELD_CELL_CYCLE_G2	1.2e-05		178		20
WEST_ADRENOCORTICAL_TUMOR_UP	1.3e-05		289		27
GEORGES_TARGETS_OF_MIR192_AND_MIR215	1.3e-05		866		58
VANTVEER_BREAST_CANCER_POOR_PROGNOSIS	1.6e-05		51		10
JAEGER_METASTASIS_UP	1.6e-05		41		9
WHITFIELD_CELL_CYCLE_G1_S	2.1e-05		141		17
FARMER_BREAST_CANCER_CLUSTER_2	2.2e-05		33		8
TIEN_INTESTINE_PROBIOTICS_24HR_UP	2.5e-05		552		41
MOHANKUMAR_TLX1_TARGETS_UP	3.3e-05		410		33
FARMER_BREAST_CANCER_APOCRINE_VS_LUMINAL	3.3e-05		322		28
SMID_BREAST_CANCER_LUMINAL_A_DN	3.4e-05		18		6
SCHLOSSER_MYC_TARGETS_AND_SERUM_RESPONSE_DN	3.6e-05		45		9
LY_AGING_OLD_DN	3.8e-05		56		10
MARKEY_RB1_ACUTE_LOF_DN	4.6e-05		227		22
REICHERT_MITOSIS_LIN9_TARGETS	6e-05		28		7
SMID_BREAST_CANCER_RELAPSE_IN_BRAIN_UP	8.2e-05		39		8
YANG_BREAST_CANCER_ESR1_LASER_DN	8.7e-05		50		9
LIM_MAMMARY_LUMINAL_MATURE_UP	9.2e-05		114		14
HEDENFALK_BREAST_CANCER_BRCA1_VS_BRCA2	9.2e-05		158		17
SCIAN_CELL_CYCLE_TARGETS_OF_TP53_AND_TP73_DN	0.00012		22		6
WANG_CISPLATIN_RESPONSE_AND_XPC_UP	0.00015		196		19
SERVITJA_LIVER_HNF1A_TARGETS_UP	0.00015		134		15
SUNG_METASTASIS_STROMA_DN	0.00016		54		9
IZADPANAH_STEM_CELL_ADIPOSE_VS_BONE_DN	0.00016		106		13
VANTVEER_BREAST_CANCER_METASTASIS_UP	0.00019		55		9
PYEON_HPV_POSITIVE_TUMORS_UP	0.0002		94		12
GROSS_HYPOXIA_VIA_ELK3_UP	0.00021		201		19
PAL_PRMT5_TARGETS_UP	0.00021		201		19
LEE_LIVER_CANCER_SURVIVAL_DN	0.00021		169		17
ODONNELL_TARGETS_OF_MYC_AND_TFRC_DN	0.00023		45		8
CHANG_CORE_SERUM_RESPONSE_UP	0.00032		208		19
KUMAMOTO_RESPONSE_TO_NUTLIN_3A_DN	0.00034		10		4
MATTIOLI_MGUS_VS_PCL	0.00036		100		12
KAUFFMANN_DNA_REPAIR_GENES	0.00036		227		20
SMID_BREAST_CANCER_RELAPSE_IN_BONE_DN	0.00039		299		24
BIDUS_METASTASIS_UP	0.00043		213		19
COLINA_TARGETS_OF_4EBP1_AND_4EBP2	0.00043		356		27
POOLA_INVASIVE_BREAST_CANCER_DN	0.00047		133		14
LEE_RECENT_THYMIC_EMIGRANT	0.00051		216		19
KALMA_E2F1_TARGETS	0.00052		11		4
LIANG_SILENCED_BY_METHYLATION_DN	0.00052		11		4
MATHEW_FANCONI_ANEMIA_GENES	0.00052		11		4
CREIGHTON_ENDOCRINE_THERAPY_RESISTANCE_1	0.00053		515		35
KORKOLA_TERATOMA	0.00054		39		7
RIZ_ERYTHROID_DIFFERENTIATION	0.00058		77		10
CHICAS_RB1_TARGETS_LOW_SERUM	0.00058		91		11
SANSOM_APC_TARGETS_UP	0.00066		122		13
LY_AGING_PREMATURE_DN	0.00074		30		6
MONTERO_THYROID_CANCER_POOR_SURVIVAL_UP	0.00076		12		4
LASTOWSKA_NEUROBLASTOMA_COPY_NUMBER_UP	0.00081		173		16
PEDERSEN_METASTASIS_BY_ERBB2_ISOFORM_7	0.00084		391		28
LABBE_WNT3A_TARGETS_UP	0.00085		110		12
TRAYNOR_RETT_SYNDROM_UP	0.00086		42		7
SESTO_RESPONSE_TO_UV_C7	0.00094		68		9
BURTON_ADIPOGENESIS_PEAK_AT_24HR	0.001		43		7
TURASHVILI_BREAST_LOBULAR_CARCINOMA_VS_DUCTAL_NORMAL_UP	0.001		69		9
ZAMORA_NOS2_TARGETS_UP	0.001		69		9
CHEN_ETV5_TARGETS_TESTIS	0.0011		22		5
WANG_METASTASIS_OF_BREAST_CANCER_ESR1_UP	0.0011		22		5
BHATI_G2M_ARREST_BY_2METHOXYESTRADIOL_UP	0.0013		115		12
WAKASUGI_HAVE_ZNF143_BINDING_SITES	0.0014		58		8
CAIRO_PML_TARGETS_BOUND_BY_MYC_UP	0.0014		23		5
FERRANDO_HOX11_NEIGHBORS	0.0014		23		5
DOANE_RESPONSE_TO_ANDROGEN_DN	0.0016		238		19
GARCIA_TARGETS_OF_FLI1_AND_DAX1_DN	0.0017		168		15
KRIEG_HYPOXIA_NOT_VIA_KDM3A	0.0018		721		43
DUTERTRE_ESTRADIOL_RESPONSE_6HR_DN	0.002		90		10
FINAK_BREAST_CANCER_SDPP_SIGNATURE	0.0021		25		5
PLASARI_TGFB1_TARGETS_10HR_DN	0.0021		243		19
GEORGES_CELL_CYCLE_MIR192_TARGETS	0.0021		62		8
DANG_MYC_TARGETS_UP	0.0022		139		13
HEDENFALK_BREAST_CANCER_HEREDITARY_VS_SPORADIC	0.0022		49		7
BONOME_OVARIAN_CANCER_SURVIVAL_SUBOPTIMAL_DEBULKING	0.0022		498		32
ACEVEDO_FGFR1_TARGETS_IN_PROSTATE_CANCER_MODEL_UP	0.0024		284		21
LY_AGING_MIDDLE_DN	0.0025		16		4
XU_HGF_TARGETS_INDUCED_BY_AKT1_48HR_DN	0.0025		26		5
PLASARI_NFIC_TARGETS_BASAL_UP	0.003		27		5
YANG_BREAST_CANCER_ESR1_BULK_UP	0.003		27		5
CHICAS_RB1_TARGETS_CONFLUENT	0.003		550		34
SOTIRIOU_BREAST_CANCER_GRADE_1_VS_3_DN	0.0031		52		7
ZHU_CMV_8_HR_DN	0.0031		52		7
RIGGI_EWING_SARCOMA_PROGENITOR_DN	0.0034		181		15
POOLA_INVASIVE_BREAST_CANCER_UP	0.0034		273		20
SLEBOS_HEAD_AND_NECK_CANCER_WITH_HPV_UP	0.0035		82		9
PETROVA_ENDOTHELIUM_LYMPHATIC_VS_BLOOD_UP	0.0035		130		12
HUANG_DASATINIB_RESISTANCE_DN	0.0038		68		8
SCHUETZ_BREAST_CANCER_DUCTAL_INVASIVE_DN	0.0038		83		9
DAZARD_RESPONSE_TO_UV_NHEK_DN	0.0039		315		22
NADERI_BREAST_CANCER_PROGNOSIS_DN	0.0039		18		4
NIELSEN_SYNOVIAL_SARCOMA_UP	0.0039		18		4
SHIPP_DLBCL_VS_FOLLICULAR_LYMPHOMA_UP	0.0045		42		6
YU_MYC_TARGETS_UP	0.0045		42		6
DAZARD_UV_RESPONSE_CLUSTER_G6	0.0045		151		13
DANG_REGULATED_BY_MYC_UP	0.0045		70		8
MOREAUX_B_LYMPHOCYTE_MATURATION_BY_TACI_DN	0.0045		70		8
LI_WILMS_TUMOR_VS_FETAL_KIDNEY_2_UP	0.0047		30		5
OUYANG_PROSTATE_CANCER_MARKERS	0.0048		19		4
FERRANDO_T_ALL_WITH_MLL_ENL_FUSION_DN	0.0048		86		9
POMEROY_MEDULLOBLASTOMA_PROGNOSIS_DN	0.005		43		6
JOHANSSON_GLIOMAGENESIS_BY_PDGFB_UP	0.0052		57		7
PEART_HDAC_PROLIFERATION_CLUSTER_UP	0.0052		57		7
ZHANG_RESPONSE_TO_IKK_INHIBITOR_AND_TNF_DN	0.0052		103		10
SCHAEFFER_PROSTATE_DEVELOPMENT_48HR_DN	0.0053		424		27
STEIN_ESRRA_TARGETS_RESPONSIVE_TO_ESTROGEN_UP	0.0055		31		5
CREIGHTON_ENDOCRINE_THERAPY_RESISTANCE_5	0.0056		467		29
STREICHER_LSM1_TARGETS_UP	0.0057		44		6
DAZARD_RESPONSE_TO_UV_SCC_DN	0.0057		121		11
HUTTMANN_B_CLL_POOR_SURVIVAL_DN	0.0063		59		7
NEMETH_INFLAMMATORY_RESPONSE_LPS_DN	0.0063		32		5
VALK_AML_CLUSTER_3	0.0063		32		5
ABRAMSON_INTERACT_WITH_AIRE	0.0063		45		6
KOKKINAKIS_METHIONINE_DEPRIVATION_96HR_DN	0.0069		75		8
FINETTI_BREAST_CANCERS_KINOME_BLUE	0.007		21		4
KANNAN_TP53_TARGETS_DN	0.007		21		4
KRASNOSELSKAYA_ILF3_TARGETS_DN	0.0071		46		6
NAKAMURA_CANCER_MICROENVIRONMENT_DN	0.0071		46		6
SCHLOSSER_MYC_TARGETS_AND_SERUM_RESPONSE_UP	0.0071		46		6
TSENG_ADIPOGENIC_POTENTIAL_DN	0.0071		46		6
MORI_SMALL_PRE_BII_LYMPHOCYTE_DN	0.0074		76		8
SCHUHMACHER_MYC_TARGETS_UP	0.0074		76		8
OLSSON_E2F3_TARGETS_DN	0.0078		47		6
ELVIDGE_HYPOXIA_DN	0.008		144		12
YANG_BREAST_CANCER_ESR1_BULK_DN	0.0083		22		4
RODRIGUES_THYROID_CARCINOMA_ANAPLASTIC_DN	0.0084		503		30
DOANE_BREAST_CANCER_ESR1_DN	0.0087		48		6
GAL_LEUKEMIC_STEM_CELL_DN	0.0088		239		17
MARZEC_IL2_SIGNALING_UP	0.0088		111		10
KUROKAWA_LIVER_CANCER_EARLY_RECURRENCE_UP	0.0089		12		3
HAHTOLA_SEZARY_SYNDROM_UP	0.0092		95		9
BILD_MYC_ONCOGENIC_SIGNATURE	0.0092		202		15
KOKKINAKIS_METHIONINE_DEPRIVATION_48HR_DN	0.0098		64		7
VIETOR_IFRD1_TARGETS	0.0098		23		4
LEE_BMP2_TARGETS_UP	0.01		728		40
GOZGIT_ESR1_TARGETS_DN	0.011		732		40
YANG_BREAST_CANCER_ESR1_DN	0.011		24		4
CHIANG_LIVER_CANCER_SUBCLASS_UNANNOTATED_DN	0.012		189		14
DURAND_STROMA_MAX_DN	0.012		152		12
MASSARWEH_TAMOXIFEN_RESISTANCE_UP	0.013		562		32
XU_GH1_AUTOCRINE_TARGETS_DN	0.013		136		11
JOHNSTONE_PARVB_TARGETS_2_DN	0.013		331		21
LEIN_CHOROID_PLEXUS_MARKERS	0.013		101		9
PUJANA_BREAST_CANCER_LIT_INT_NETWORK	0.013		101		9
YAO_TEMPORAL_RESPONSE_TO_PROGESTERONE_CLUSTER_11	0.013		101		9
GRASEMANN_RETINOBLASTOMA_WITH_6P_AMPLIFICATION	0.014		14		3
LOPEZ_MESOTELIOMA_SURVIVAL_TIME_UP	0.014		14		3
GROSS_HYPOXIA_VIA_ELK3_AND_HIF1A_DN	0.014		102		9
TOMLINS_PROSTATE_CANCER_UP	0.015		39		5
WAMUNYOKOLI_OVARIAN_CANCER_LMP_DN	0.015		194		14
WELCSH_BRCA1_TARGETS_DN	0.015		138		11
GAUSSMANN_MLL_AF4_FUSION_TARGETS_B_UP	0.015		26		4
BROWNE_HCMV_INFECTION_4HR_UP	0.015		54		6
MORI_EMU_MYC_LYMPHOMA_BY_ONSET_TIME_UP	0.016		104		9
DELPUECH_FOXO3_TARGETS_DN	0.016		40		5
BHATTACHARYA_EMBRYONIC_STEM_CELL	0.016		87		8
YANG_BCL3_TARGETS_UP	0.017		359		22
BASSO_B_LYMPHOCYTE_NETWORK	0.017		141		11
BHAT_ESR1_TARGETS_NOT_VIA_AKT1_DN	0.017		88		8
MATSUDA_NATURAL_KILLER_DIFFERENTIATION	0.017		467		27
SENGUPTA_NASOPHARYNGEAL_CARCINOMA_DN	0.018		340		21
ACEVEDO_FGFR1_TARGETS_IN_PROSTATE_CANCER_MODEL_DN	0.018		299		19
DARWICHE_PAPILLOMA_PROGRESSION_RISK	0.018		72		7
MORI_MATURE_B_LYMPHOCYTE_DN	0.018		72		7
IVANOVSKA_MIR106B_TARGETS	0.018		89		8
BHAT_ESR1_TARGETS_VIA_AKT1_UP	0.019		280		18
BOQUEST_STEM_CELL_UP	0.019		260		17
LI_WILMS_TUMOR_VS_FETAL_KIDNEY_1_UP	0.019		181		13
GINESTIER_BREAST_CANCER_ZNF217_AMPLIFIED_UP	0.019		73		7
GROSS_HYPOXIA_VIA_ELK3_ONLY_DN	0.02		42		5
INGRAM_SHH_TARGETS_UP	0.02		126		10
CHANG_CORE_SERUM_RESPONSE_DN	0.02		202		14
CHARAFE_BREAST_CANCER_LUMINAL_VS_MESENCHYMAL_DN	0.022		454		26
ASGHARZADEH_NEUROBLASTOMA_POOR_SURVIVAL_DN	0.022		43		5
BOYAULT_LIVER_CANCER_SUBCLASS_G123_UP	0.022		43		5
FLOTHO_PEDIATRIC_ALL_THERAPY_RESPONSE_DN	0.022		29		4
LI_PROSTATE_CANCER_EPIGENETIC	0.022		29		4
BROWN_MYELOID_CELL_DEVELOPMENT_DN	0.022		128		10
FORTSCHEGGER_PHF8_TARGETS_UP	0.022		265		17
BASAKI_YBX1_TARGETS_DN	0.023		370		22
CONCANNON_APOPTOSIS_BY_EPOXOMICIN_DN	0.023		167		12
THILLAINADESAN_ZNF217_TARGETS_UP	0.024		44		5
XU_GH1_AUTOCRINE_TARGETS_UP	0.024		247		16
MORI_EMU_MYC_LYMPHOMA_BY_ONSET_TIME_DN	0.024		17		3
MARSON_BOUND_BY_FOXP3_UNSTIMULATED	0.024		1192		58
BOQUEST_STEM_CELL_CULTURED_VS_FRESH_DN	0.025		30		4
ZHAN_MULTIPLE_MYELOMA_SUBGROUPS	0.025		30		4
SCHAEFFER_SOX9_TARGETS_IN_PROSTATE_DEVELOPMENT_DN	0.026		45		5

## Sheet: msigdb_cgp_v5
Term	Pvalue		Term.size		Overlap
FARMER_BREAST_CANCER_BASAL_VS_LULMINAL|Homo sapiens	3.1e-38		323		76
DUTERTRE_ESTRADIOL_RESPONSE_24HR_UP|Homo sapiens	3.7e-34		318		71
GOBERT_OLIGODENDROCYTE_DIFFERENTIATION_UP|Mus musculus	6.3e-33		559		92
SMID_BREAST_CANCER_BASAL_DN|Homo sapiens	1.9e-32		677		101
KOBAYASHI_EGFR_SIGNALING_24HR_DN|Homo sapiens	1.8e-29		245		58
ROSTY_CERVICAL_CANCER_PROLIFERATION_CLUSTER|Homo sapiens	2.5e-28		139		44
WHITEFORD_PEDIATRIC_CANCER_MARKERS|Homo sapiens	2.1e-25		115		38
SOTIRIOU_BREAST_CANCER_GRADE_1_VS_3_UP|Homo sapiens	5.6e-25		148		42
KINSEY_TARGETS_OF_EWSR1_FLII_FUSION_UP|Homo sapiens	2.1e-24		1231		126
ZHANG_TLX_TARGETS_60HR_DN|Mus musculus	2.2e-23		274		54
SHEDDEN_LUNG_CANCER_POOR_SURVIVAL_A6|Homo sapiens	4.4e-22		441		67
CHANG_CYCLING_GENES|Homo sapiens	1.4e-21		143		38
BENPORATH_PROLIFERATION|Homo sapiens	2.1e-20		145		37
VANTVEER_BREAST_CANCER_ESR1_UP|Homo sapiens	1.2e-18		162		37
VECCHI_GASTRIC_CANCER_EARLY_UP|Homo sapiens	8.6e-18		409		58
WANG_RESPONSE_TO_GSK3_INHIBITOR_SB216763_DN|Homo sapiens	2.2e-17		354		53
MARSON_BOUND_BY_E2F4_UNSTIMULATED|Mus musculus	4.1e-17		689		77
DOANE_BREAST_CANCER_ESR1_UP|Homo sapiens	6.4e-17		108		29
SMID_BREAST_CANCER_BASAL_UP|Homo sapiens	9.2e-17		625		72
RODRIGUES_THYROID_CARCINOMA_POORLY_DIFFERENTIATED_UP|Homo sapiens	1.5e-16		616		71
BENPORATH_CYCLING_GENES|Homo sapiens	1.5e-16		631		72
SMID_BREAST_CANCER_RELAPSE_IN_BRAIN_DN|Homo sapiens	1.7e-16		80		25
RUIZ_TNC_TARGETS_DN|Homo sapiens	3.3e-16		141		32
GRAHAM_CML_DIVIDING_VS_NORMAL_QUIESCENT_UP|Homo sapiens	3.4e-16		180		36
CROONQUIST_IL6_DEPRIVATION_DN|Homo sapiens	3.8e-16		98		27
VANTVEER_BREAST_CANCER_ESR1_DN|Homo sapiens	3.9e-16		234		41
BASAKI_YBX1_TARGETS_UP|Homo sapiens	1.8e-15		279		44
HORIUCHI_WTAP_TARGETS_DN|Homo sapiens	2.3e-15		305		46
FOURNIER_ACINAR_DEVELOPMENT_LATE_2|Homo sapiens	4e-15		273		43
BERENJENO_TRANSFORMED_BY_RHOA_UP|Mus musculus	5e-15		526		62
GRAHAM_NORMAL_QUIESCENT_VS_NORMAL_DIVIDING_DN|Homo sapiens	1.2e-14		86		24
DODD_NASOPHARYNGEAL_CARCINOMA_DN|Homo sapiens	1.4e-14		1307		109
FARMER_BREAST_CANCER_APOCRINE_VS_BASAL|Homo sapiens	2.3e-14		324		46
SARRIO_EPITHELIAL_MESENCHYMAL_TRANSITION_UP|Homo sapiens	6.4e-14		168		32
NUYTTEN_EZH2_TARGETS_DN|Homo sapiens	7e-14		988		89
BLUM_RESPONSE_TO_SALIRASIB_DN|Homo sapiens	1.1e-13		338		46
LINDGREN_BLADDER_CANCER_CLUSTER_3_UP|Homo sapiens	2.2e-13		318		44
PUJANA_BRCA2_PCC_NETWORK|Homo sapiens	3.9e-13		418		51
CHICAS_RB1_TARGETS_GROWING|Homo sapiens	4e-13		236		37
DUTERTRE_ESTRADIOL_RESPONSE_6HR_UP|Homo sapiens	4.4e-13		225		36
KAUFFMANN_MELANOMA_RELAPSE_UP|Homo sapiens	5.7e-13		60		19
KANG_DOXORUBICIN_RESISTANCE_UP|Homo sapiens	5.9e-13		53		18
MITSIADES_RESPONSE_TO_APLIDIN_DN|Homo sapiens	8.7e-13		242		37
KONG_E2F3_TARGETS|Mus musculus	9.2e-13		94		23
CAIRO_HEPATOBLASTOMA_CLASSES_UP|Homo sapiens	1.2e-12		593		62
MISSIAGLIA_REGULATED_BY_METHYLATION_DN|Homo sapiens	2.5e-12		117		25
LEE_BMP2_TARGETS_DN|Mus musculus	2.9e-12		866		78
MANALO_HYPOXIA_DN|Homo sapiens	4.2e-12		280		39
LI_WILMS_TUMOR_VS_FETAL_KIDNEY_1_DN|Homo sapiens	4.2e-12		161		29
FUJII_YBX1_TARGETS_DN|Homo sapiens	5.1e-12		196		32
ISHIDA_E2F_TARGETS|Mus musculus	5.3e-12		52		17
LEE_EARLY_T_LYMPHOCYTE_UP|Homo sapiens	7.2e-12		103		23
WINNEPENNINCKX_MELANOMA_METASTASIS_UP|Homo sapiens	9.2e-12		155		28
VERNELL_RETINOBLASTOMA_PATHWAY_UP|Homo sapiens	9.3e-12		69		19
ZHOU_CELL_CYCLE_GENES_IN_IR_RESPONSE_24HR|Homo sapiens	9.8e-12		124		25
OXFORD_RALA_OR_RALB_TARGETS_UP|Homo sapiens	1.6e-11		48		16
CHIANG_LIVER_CANCER_SUBCLASS_PROLIFERATION_UP|Homo sapiens	1.7e-11		170		29
PUJANA_BREAST_CANCER_WITH_BRCA1_MUTATED_UP|Homo sapiens	2e-11		56		17
CROONQUIST_NRAS_SIGNALING_DN|Homo sapiens	2.1e-11		72		19
YANG_BREAST_CANCER_ESR1_UP|Homo sapiens	2.7e-11		36		14
CASORELLI_ACUTE_PROMYELOCYTIC_LEUKEMIA_DN|Homo sapiens	2.8e-11		655		63
HOFFMANN_LARGE_TO_SMALL_PRE_BII_LYMPHOCYTE_UP|Mus musculus	3.2e-11		163		28
BURTON_ADIPOGENESIS_3|Mus musculus	3.5e-11		101		22
LINDGREN_BLADDER_CANCER_CLUSTER_1_DN|Homo sapiens	3.6e-11		369		44
SONG_TARGETS_OF_IE86_CMV_PROTEIN|Homo sapiens	3.8e-11		58		17
SMID_BREAST_CANCER_LUMINAL_B_UP|Homo sapiens	4.3e-11		165		28
RHODES_UNDIFFERENTIATED_CANCER|Homo sapiens	8.8e-11		69		18
VANTVEER_BREAST_CANCER_METASTASIS_DN|Homo sapiens	1.1e-10		117		23
ZHANG_TLX_TARGETS_UP|Mus musculus	1.2e-10		88		20
MORI_IMMATURE_B_LYMPHOCYTE_DN|Mus musculus	1.9e-10		90		20
SMID_BREAST_CANCER_LUMINAL_A_UP|Homo sapiens	2.5e-10		82		19
TARTE_PLASMA_CELL_VS_PLASMABLAST_DN|Homo sapiens	2.5e-10		306		38
CHARAFE_BREAST_CANCER_LUMINAL_VS_BASAL_UP|Homo sapiens	2.9e-10		364		42
PUJANA_CHEK2_PCC_NETWORK|Homo sapiens	3.2e-10		762		67
CHEMNITZ_RESPONSE_TO_PROSTAGLANDIN_E2_UP|Homo sapiens	3.4e-10		134		24
SMID_BREAST_CANCER_RELAPSE_IN_BONE_UP|Homo sapiens	3.5e-10		93		20
FERREIRA_EWINGS_SARCOMA_UNSTABLE_VS_STABLE_UP|Homo sapiens	8.7e-10		163		26
FURUKAWA_DUSP6_TARGETS_PCI35_DN|Homo sapiens	1.3e-09		71		17
WU_APOPTOSIS_BY_CDKN1A_VIA_TP53|Homo sapiens	1.7e-09		55		15
PUJANA_XPRSS_INT_NETWORK|Homo sapiens	1.7e-09		168		26
REN_BOUND_BY_E2F|Homo sapiens	4.9e-09		59		15
LE_EGR2_TARGETS_UP|Mus musculus	5.5e-09		108		20
CUI_TCF21_TARGETS_2_UP|Mus musculus	5.8e-09		417		43
LIEN_BREAST_CARCINOMA_METAPLASTIC_VS_DUCTAL_DN|Homo sapiens	7.7e-09		110		20
SHEPARD_BMYB_MORPHOLINO_DN|Danio rerio	8.8e-09		194		27
ZHOU_CELL_CYCLE_GENES_IN_IR_RESPONSE_6HR|Homo sapiens	1.3e-08		82		17
PUJANA_BRCA_CENTERED_NETWORK|Homo sapiens	2.3e-08		117		20
NAKAYAMA_SOFT_TISSUE_TUMORS_PCA2_UP|Homo sapiens	2.3e-08		85		17
MOLENAAR_TARGETS_OF_CCND1_AND_CDK4_DN|Homo sapiens	2.6e-08		57		14
STEIN_ESRRA_TARGETS_RESPONSIVE_TO_ESTROGEN_DN|Homo sapiens	3e-08		41		12
FRASOR_RESPONSE_TO_SERM_OR_FULVESTRANT_DN|Homo sapiens	3.9e-08		50		13
DOANE_BREAST_CANCER_CLASSES_UP|Homo sapiens	3.9e-08		68		15
FEVR_CTNNB1_TARGETS_DN|Homo sapiens	4.3e-08		545		49
MUELLER_PLURINET|Homo sapiens	4.7e-08		294		33
SHEPARD_BMYB_TARGETS|Danio rerio	4.8e-08		69		15
ZHANG_TLX_TARGETS_36HR_DN|Mus musculus	5.1e-08		184		25
CHICAS_RB1_TARGETS_SENESCENT|Homo sapiens	5.7e-08		550		49
ZHAN_MULTIPLE_MYELOMA_PR_UP|Homo sapiens	7.2e-08		44		12
EGUCHI_CELL_CYCLE_RB1_TARGETS|Homo sapiens	9.6e-08		23		9
MORI_LARGE_PRE_BII_LYMPHOCYTE_UP|Mus musculus	1e-07		83		16
ZHENG_GLIOBLASTOMA_PLASTICITY_UP|Mus musculus	1.1e-07		246		29
PYEON_CANCER_HEAD_AND_NECK_VS_CERVICAL_UP|Homo sapiens	1.3e-07		180		24
BENPORATH_ES_1|Homo sapiens	1.5e-07		370		37
AMUNDSON_GAMMA_RADIATION_RESPONSE|Homo sapiens	1.7e-07		39		11
KAUFFMANN_DNA_REPLICATION_GENES|Homo sapiens	1.8e-07		144		21
BURTON_ADIPOGENESIS_PEAK_AT_16HR|Mus musculus	2.3e-07		40		11
YANG_BREAST_CANCER_ESR1_LASER_UP|Homo sapiens	3e-07		33		10
KAMMINGA_EZH2_TARGETS|Mus musculus	3.1e-07		41		11
SENGUPTA_NASOPHARYNGEAL_CARCINOMA_UP|Homo sapiens	3.1e-07		288		31
AFFAR_YY1_TARGETS_DN|Mus musculus	3.8e-07		232		27
WEI_MYCN_TARGETS_WITH_E_BOX|Homo sapiens	4.4e-07		767		59
RODRIGUES_THYROID_CARCINOMA_ANAPLASTIC_UP|Homo sapiens	4.9e-07		697		55
WHITFIELD_CELL_CYCLE_LITERATURE|Homo sapiens	6.7e-07		44		11
WHITFIELD_CELL_CYCLE_G2_M|Homo sapiens	8e-07		212		25
ZHANG_BREAST_CANCER_PROGENITORS_UP|Mus musculus	8.3e-07		413		38
TOYOTA_TARGETS_OF_MIR34B_AND_MIR34C|Homo sapiens	8.5e-07		430		39
STEIN_ESR1_TARGETS|Homo sapiens	8.6e-07		85		15
CROONQUIST_NRAS_VS_STROMAL_STIMULATION_DN|Homo sapiens	9.6e-07		97		16
FINETTI_BREAST_CANCER_KINOME_RED|Homo sapiens	1.1e-06		16		7
TANG_SENESCENCE_TP53_TARGETS_DN|Homo sapiens	1.5e-06		57		12
SHEPARD_CRUSH_AND_BURN_MUTANT_DN|Danio rerio	1.6e-06		178		22
JOHNSTONE_PARVB_TARGETS_3_DN|Homo sapiens	1.7e-06		875		63
MORI_PRE_BI_LYMPHOCYTE_UP|Mus musculus	1.9e-06		79		14
WONG_EMBRYONIC_STEM_CELL_CORE|Homo sapiens	2.1e-06		331		32
ODONNELL_TFRC_TARGETS_DN|Homo sapiens	2.5e-06		129		18
ALCALAY_AML_BY_NPM1_LOCALIZATION_DN|Homo sapiens	2.9e-06		184		22
GOLDRATH_ANTIGEN_RESPONSE|Mus musculus	3.1e-06		337		32
BOYAULT_LIVER_CANCER_SUBCLASS_G3_UP|Homo sapiens	3.8e-06		187		22
LI_WILMS_TUMOR_ANAPLASTIC_UP|Homo sapiens	4.3e-06		19		7
WHITFIELD_CELL_CYCLE_S|Homo sapiens	6.4e-06		151		19
PUJANA_BRCA1_PCC_NETWORK|Homo sapiens	6.5e-06		1602		97
MARKEY_RB1_CHRONIC_LOF_UP|Mus musculus	6.7e-06		112		16
SMID_BREAST_CANCER_RELAPSE_IN_LUNG_DN|Homo sapiens	9e-06		37		9
GAVIN_FOXP3_TARGETS_CLUSTER_P6|Mus musculus	9.2e-06		90		14
FOURNIER_ACINAR_DEVELOPMENT_LATE_DN|Homo sapiens	9.4e-06		21		7
PATIL_LIVER_CANCER|Homo sapiens	1e-05		714		52
YU_BAP1_TARGETS|Homo sapiens	1e-05		29		8
GRADE_COLON_AND_RECTAL_CANCER_UP|Homo sapiens	1.3e-05		279		27
WHITFIELD_CELL_CYCLE_G2|Homo sapiens	1.3e-05		173		20
CHARAFE_BREAST_CANCER_LUMINAL_VS_MESENCHYMAL_UP|Homo sapiens	1.9e-05		437		36
WHITFIELD_CELL_CYCLE_G1_S|Homo sapiens	1.9e-05		135		17
JAEGER_METASTASIS_UP|Homo sapiens	2.2e-05		41		9
VANTVEER_BREAST_CANCER_POOR_PROGNOSIS|Homo sapiens	2.2e-05		51		10
RHEIN_ALL_GLUCOCORTICOID_THERAPY_DN|Homo sapiens	2.4e-05		355		31
WEST_ADRENOCORTICAL_TUMOR_UP|Homo sapiens	2.6e-05		290		27
FARMER_BREAST_CANCER_CLUSTER_2|Homo sapiens	2.9e-05		33		8
GEORGES_TARGETS_OF_MIR192_AND_MIR215|Homo sapiens	3.8e-05		867		58
TIEN_INTESTINE_PROBIOTICS_24HR_UP|Homo sapiens	4.2e-05		544		41
SMID_BREAST_CANCER_LUMINAL_A_DN|Homo sapiens	4.2e-05		18		6
HEDENFALK_BREAST_CANCER_BRCA1_VS_BRCA2|Homo sapiens	4.3e-05		158		18
REICHERT_MITOSIS_LIN9_TARGETS|Mus musculus	4.5e-05		26		7
SCHLOSSER_MYC_TARGETS_AND_SERUM_RESPONSE_DN|Homo sapiens	4.8e-05		45		9
LY_AGING_OLD_DN|Homo sapiens	5.2e-05		56		10
FARMER_BREAST_CANCER_APOCRINE_VS_LUMINAL|Homo sapiens	5.3e-05		319		28
MARKEY_RB1_ACUTE_LOF_DN|Mus musculus	6.9e-05		225		22
SMID_BREAST_CANCER_RELAPSE_IN_BRAIN_UP|Homo sapiens	0.00011		39		8
YANG_BREAST_CANCER_ESR1_LASER_DN|Homo sapiens	0.00011		50		9
LIM_MAMMARY_LUMINAL_MATURE_UP|Mus musculus	0.00012		113		14
MOHANKUMAR_TLX1_TARGETS_UP|Homo sapiens	0.00014		408		32
GROSS_HYPOXIA_VIA_ELK3_UP|Mus musculus	0.00014		204		20
SCIAN_CELL_CYCLE_TARGETS_OF_TP53_AND_TP73_DN|Homo sapiens	0.00015		22		6
PYEON_HPV_POSITIVE_TUMORS_UP|Homo sapiens	0.00016		89		12
SERVITJA_LIVER_HNF1A_TARGETS_UP|Mus musculus	0.00017		131		15
POOLA_INVASIVE_BREAST_CANCER_DN|Homo sapiens	0.00021		133		15
SUNG_METASTASIS_STROMA_DN|Homo sapiens	0.00021		54		9
IZADPANAH_STEM_CELL_ADIPOSE_VS_BONE_DN|Macaca mulatta	0.00024		106		13
WANG_CISPLATIN_RESPONSE_AND_XPC_UP|Homo sapiens	0.00024		196		19
VANTVEER_BREAST_CANCER_METASTASIS_UP|Homo sapiens	0.00025		55		9
LEE_LIVER_CANCER_SURVIVAL_DN|Homo sapiens	0.00026		166		17
SANSOM_APC_TARGETS_UP|Mus musculus	0.00028		122		14
PAL_PRMT5_TARGETS_UP|Mus musculus	0.00029		199		19
ODONNELL_TARGETS_OF_MYC_AND_TFRC_DN|Homo sapiens	0.0003		45		8
KUMAMOTO_RESPONSE_TO_NUTLIN_3A_DN|Homo sapiens	0.00039		10		4
CHANG_CORE_SERUM_RESPONSE_UP|Homo sapiens	0.00044		206		19
KAUFFMANN_DNA_REPAIR_GENES|Homo sapiens	0.00046		223		20
MATTIOLI_MGUS_VS_PCL|Homo sapiens	0.00049		100		12
BHATI_G2M_ARREST_BY_2METHOXYESTRADIOL_UP|Homo sapiens	0.00053		115		13
HEDENFALK_BREAST_CANCER_HEREDITARY_VS_SPORADIC|Homo sapiens	0.00055		49		8
LEE_RECENT_THYMIC_EMIGRANT|Homo sapiens	0.0006		211		19
KALMA_E2F1_TARGETS|Rattus norvegicus	0.0006		11		4
LIANG_SILENCED_BY_METHYLATION_DN|Homo sapiens	0.0006		11		4
MATHEW_FANCONI_ANEMIA_GENES|Homo sapiens	0.0006		11		4
SMID_BREAST_CANCER_RELAPSE_IN_BONE_DN|Homo sapiens	0.0006		297		24
BIDUS_METASTASIS_UP|Homo sapiens	0.00063		212		19
COLINA_TARGETS_OF_4EBP1_AND_4EBP2|Mus musculus	0.00063		352		27
CHICAS_RB1_TARGETS_LOW_SERUM|Homo sapiens	0.00065		89		11
KORKOLA_TERATOMA|Homo sapiens	0.00067		39		7
PEDERSEN_METASTASIS_BY_ERBB2_ISOFORM_7|Homo sapiens	0.00074		374		28
RIZ_ERYTHROID_DIFFERENTIATION|Mus musculus	0.00077		77		10
MONTERO_THYROID_CANCER_POOR_SURVIVAL_UP|Homo sapiens	0.00087		12		4
LY_AGING_PREMATURE_DN|Homo sapiens	0.0009		30		6
TRAYNOR_RETT_SYNDROM_UP|Homo sapiens	0.00092		41		7
LABBE_WNT3A_TARGETS_UP|Mus musculus	0.00099		108		12
LASTOWSKA_NEUROBLASTOMA_COPY_NUMBER_UP|Homo sapiens	0.001		171		16
CHEN_ETV5_TARGETS_TESTIS|Mus musculus	0.0011		21		5
WANG_METASTASIS_OF_BREAST_CANCER_ESR1_UP|Homo sapiens	0.0011		21		5
SESTO_RESPONSE_TO_UV_C7|Homo sapiens	0.0011		67		9
BURTON_ADIPOGENESIS_PEAK_AT_24HR|Mus musculus	0.0012		43		7
CREIGHTON_ENDOCRINE_THERAPY_RESISTANCE_1|Homo sapiens	0.0012		502		34
ZAMORA_NOS2_TARGETS_UP|Mus musculus	0.0014		69		9
WAKASUGI_HAVE_ZNF143_BINDING_SITES|Homo sapiens	0.0015		57		8
CAIRO_PML_TARGETS_BOUND_BY_MYC_UP|Mus musculus	0.0016		23		5
FERRANDO_HOX11_NEIGHBORS|Homo sapiens	0.0016		23		5
FINAK_BREAST_CANCER_SDPP_SIGNATURE|Homo sapiens	0.002		24		5
DOANE_RESPONSE_TO_ANDROGEN_DN|Homo sapiens	0.002		234		19
GARCIA_TARGETS_OF_FLI1_AND_DAX1_DN|Homo sapiens	0.0021		166		15
XU_HGF_TARGETS_INDUCED_BY_AKT1_48HR_DN|Homo sapiens	0.0024		25		5
DUTERTRE_ESTRADIOL_RESPONSE_6HR_DN|Homo sapiens	0.0026		90		10
GEORGES_CELL_CYCLE_MIR192_TARGETS|Homo sapiens	0.0026		62		8
DANG_MYC_TARGETS_UP|Homo sapiens	0.0028		138		13
PLASARI_TGFB1_TARGETS_10HR_DN|Mus musculus	0.0028		241		19
LY_AGING_MIDDLE_DN|Homo sapiens	0.0028		16		4
KRIEG_HYPOXIA_NOT_VIA_KDM3A|Homo sapiens	0.0029		712		43
SCHUHMACHER_MYC_TARGETS_UP|Homo sapiens	0.0029		77		9
ZHU_CMV_8_HR_DN|Homo sapiens	0.0034		51		7
BONOME_OVARIAN_CANCER_SURVIVAL_SUBOPTIMAL_DEBULKING|Homo sapiens	0.0034		494		32
PLASARI_NFIC_TARGETS_BASAL_UP|Mus musculus	0.0035		27		5
YANG_BREAST_CANCER_ESR1_BULK_UP|Homo sapiens	0.0035		27		5
SOTIRIOU_BREAST_CANCER_GRADE_1_VS_3_DN|Homo sapiens	0.0038		52		7
ACEVEDO_FGFR1_TARGETS_IN_PROSTATE_CANCER_MODEL_UP|Mus musculus	0.0039		285		21
MARZEC_IL2_SIGNALING_UP|Homo sapiens	0.0039		111		11
ELVIDGE_HYPOXIA_DN|Homo sapiens	0.0041		144		13
SCHUETZ_BREAST_CANCER_DUCTAL_INVASIVE_DN|Homo sapiens	0.0041		81		9
SLEBOS_HEAD_AND_NECK_CANCER_WITH_HPV_UP|Homo sapiens	0.0041		81		9
RIGGI_EWING_SARCOMA_PROGENITOR_DN|Homo sapiens	0.0043		179		15
TURASHVILI_BREAST_LOBULAR_CARCINOMA_VS_DUCTAL_NORMAL_UP|Homo sapiens	0.0043		67		8
NADERI_BREAST_CANCER_PROGNOSIS_DN|Homo sapiens	0.0045		18		4
NIELSEN_SYNOVIAL_SARCOMA_UP|Homo sapiens	0.0045		18		4
CHICAS_RB1_TARGETS_CONFLUENT|Homo sapiens	0.0045		544		34
HUANG_DASATINIB_RESISTANCE_DN|Homo sapiens	0.0047		68		8
PETROVA_ENDOTHELIUM_LYMPHATIC_VS_BLOOD_UP|Homo sapiens	0.0047		130		12
POOLA_INVASIVE_BREAST_CANCER_UP|Homo sapiens	0.0049		272		20
YU_MYC_TARGETS_UP|Mus musculus	0.0054		42		6
OUYANG_PROSTATE_CANCER_MARKERS|Mus musculus	0.0055		19		4
LI_WILMS_TUMOR_VS_FETAL_KIDNEY_2_UP|Homo sapiens	0.0055		30		5
DANG_REGULATED_BY_MYC_UP|Homo sapiens	0.0056		70		8
DAZARD_RESPONSE_TO_UV_NHEK_DN|Homo sapiens	0.0058		314		22
POMEROY_MEDULLOBLASTOMA_PROGNOSIS_DN|Homo sapiens	0.006		43		6
SHIPP_DLBCL_VS_FOLLICULAR_LYMPHOMA_UP|Homo sapiens	0.006		43		6
DAZARD_UV_RESPONSE_CLUSTER_G6|Homo sapiens	0.0061		151		13
FERRANDO_T_ALL_WITH_MLL_ENL_FUSION_DN|Homo sapiens	0.0061		86		9
MOREAUX_B_LYMPHOCYTE_MATURATION_BY_TACI_DN|Homo sapiens	0.0061		71		8
JOHANSSON_GLIOMAGENESIS_BY_PDGFB_UP|Mus musculus	0.0063		57		7
PEART_HDAC_PROLIFERATION_CLUSTER_UP|Homo sapiens	0.0063		57		7
STREICHER_LSM1_TARGETS_UP|Homo sapiens	0.0068		44		6
HUTTMANN_B_CLL_POOR_SURVIVAL_DN|Homo sapiens	0.007		58		7
DAZARD_RESPONSE_TO_UV_SCC_DN|Homo sapiens	0.0071		120		11
NEMETH_INFLAMMATORY_RESPONSE_LPS_DN|Mus musculus	0.0074		32		5
VALK_AML_CLUSTER_3|Homo sapiens	0.0074		32		5
SCHAEFFER_PROSTATE_DEVELOPMENT_48HR_DN|Mus musculus	0.0075		420		27
ABRAMSON_INTERACT_WITH_AIRE|Homo sapiens	0.0075		45		6
OLSSON_E2F3_TARGETS_DN|Homo sapiens	0.0075		45		6
SCHLOSSER_MYC_TARGETS_AND_SERUM_RESPONSE_UP|Homo sapiens	0.0075		45		6
WELCSH_BRCA1_TARGETS_DN|Homo sapiens	0.0076		138		12
KOKKINAKIS_METHIONINE_DEPRIVATION_96HR_DN|Homo sapiens	0.0079		74		8
FINETTI_BREAST_CANCERS_KINOME_BLUE|Homo sapiens	0.008		21		4
KANNAN_TP53_TARGETS_DN|Homo sapiens	0.008		21		4
KRASNOSELSKAYA_ILF3_TARGETS_DN|Homo sapiens	0.0084		46		6
NAKAMURA_CANCER_MICROENVIRONMENT_DN|Homo sapiens	0.0084		46		6
TSENG_ADIPOGENIC_POTENTIAL_DN|Mus musculus	0.0084		46		6
BASSO_B_LYMPHOCYTE_NETWORK|Homo sapiens	0.0089		141		12
MORI_SMALL_PRE_BII_LYMPHOCYTE_DN|Mus musculus	0.0092		76		8
KUROKAWA_LIVER_CANCER_EARLY_RECURRENCE_UP|Homo sapiens	0.0099		12		3
RODRIGUES_THYROID_CARCINOMA_ANAPLASTIC_DN|Homo sapiens	0.01		491		30
DOANE_BREAST_CANCER_ESR1_DN|Homo sapiens	0.01		48		6
CREIGHTON_ENDOCRINE_THERAPY_RESISTANCE_5|Homo sapiens	0.011		452		28
KOKKINAKIS_METHIONINE_DEPRIVATION_48HR_DN|Homo sapiens	0.011		63		7
BILD_MYC_ONCOGENIC_SIGNATURE|Homo sapiens	0.011		199		15
VIETOR_IFRD1_TARGETS|Mus musculus	0.011		23		4
YANG_BREAST_CANCER_ESR1_BULK_DN|Homo sapiens	0.011		23		4
NADERI_BREAST_CANCER_PROGNOSIS_UP|Homo sapiens	0.011		49		6
GAL_LEUKEMIC_STEM_CELL_DN|Homo sapiens	0.011		237		17
HAHTOLA_SEZARY_SYNDROM_UP|Homo sapiens	0.012		96		9
YANG_BREAST_CANCER_ESR1_DN|Homo sapiens	0.013		24		4
GOZGIT_ESR1_TARGETS_DN|Homo sapiens	0.013		715		40
ELVIDGE_HIF1A_TARGETS_UP|Homo sapiens	0.014		66		7
GRASEMANN_RETINOBLASTOMA_WITH_6P_AMPLIFICATION|Homo sapiens	0.015		14		3
LOPEZ_MESOTELIOMA_SURVIVAL_TIME_UP|Homo sapiens	0.015		14		3
ZHANG_RESPONSE_TO_IKK_INHIBITOR_AND_TNF_DN|Homo sapiens	0.016		100		9
CHIANG_LIVER_CANCER_SUBCLASS_UNANNOTATED_DN|Homo sapiens	0.016		189		14
JOHNSTONE_PARVB_TARGETS_2_DN|Homo sapiens	0.016		325		21
XU_GH1_AUTOCRINE_TARGETS_DN|Homo sapiens	0.016		135		11
BROWNE_HCMV_INFECTION_4HR_UP|Homo sapiens	0.016		53		6
PUJANA_BREAST_CANCER_LIT_INT_NETWORK|Homo sapiens	0.017		101		9
YAO_TEMPORAL_RESPONSE_TO_PROGESTERONE_CLUSTER_11|Mus musculus	0.017		101		9
TOMLINS_PROSTATE_CANCER_UP|Homo sapiens	0.017		39		5
GAUSSMANN_MLL_AF4_FUSION_TARGETS_B_UP|Mus musculus	0.017		26		4
GROSS_HYPOXIA_VIA_ELK3_AND_HIF1A_DN|Mus musculus	0.018		102		9
LEIN_CHOROID_PLEXUS_MARKERS|Mus musculus	0.018		102		9
MORI_EMU_MYC_LYMPHOMA_BY_ONSET_TIME_UP|Mus musculus	0.018		102		9
DELPUECH_FOXO3_TARGETS_DN|Homo sapiens	0.019		40		5
BHATTACHARYA_EMBRYONIC_STEM_CELL|Homo sapiens	0.02		87		8
DARWICHE_PAPILLOMA_PROGRESSION_RISK|Mus musculus	0.02		71		7
WIERENGA_PML_INTERACTOME|Homo sapiens	0.021		41		5
BHAT_ESR1_TARGETS_NOT_VIA_AKT1_DN|Homo sapiens	0.021		88		8
LEE_BMP2_TARGETS_UP|Mus musculus	0.021		716		39
INGRAM_SHH_TARGETS_UP|Mus musculus	0.022		123		10
FLOTHO_PEDIATRIC_ALL_THERAPY_RESPONSE_DN|Homo sapiens	0.022		28		4
IVANOVSKA_MIR106B_TARGETS|Homo sapiens	0.022		89		8
ASGHARZADEH_NEUROBLASTOMA_POOR_SURVIVAL_DN|Homo sapiens	0.023		42		5
GROSS_HYPOXIA_VIA_ELK3_ONLY_DN|Mus musculus	0.023		42		5
YANG_BCL3_TARGETS_UP|Rattus norvegicus	0.023		357		22
DURAND_STROMA_NS_UP|Mus musculus	0.023		161		12
XU_GH1_AUTOCRINE_TARGETS_UP|Homo sapiens	0.024		238		16
MATSUDA_NATURAL_KILLER_DIFFERENTIATION|Mus musculus	0.024		463		27
BASAKI_YBX1_TARGETS_DN|Homo sapiens	0.024		359		22
BHAT_ESR1_TARGETS_VIA_AKT1_UP|Homo sapiens	0.024		278		18
ELVIDGE_HYPOXIA_BY_DMOG_DN|Homo sapiens	0.025		58		6
LI_WILMS_TUMOR_VS_FETAL_KIDNEY_1_UP|Homo sapiens	0.025		181		13
MORI_MATURE_B_LYMPHOCYTE_DN|Mus musculus	0.025		74		7
LI_PROSTATE_CANCER_EPIGENETIC|Homo sapiens	0.025		29		4
BOYAULT_LIVER_CANCER_SUBCLASS_G123_UP|Homo sapiens	0.025		43		5
BOQUEST_STEM_CELL_UP|Homo sapiens	0.025		259		17
