# Supplementary material for: A loop-counting method for covariate-corrected low-rank biclustering of gene-expression and genome-wide association study data
Source: PLoS Comput Biol. 2018 May 14;14(5):e1006105. doi: 10.1371/journal.pcbi.1006105 (PMC5997363; doi:10.1371/journal.pcbi.1006105)
Supplement: S3 Data — This spreadsheet contains the full list of pathways produced by a gene-enrichment analysis of the bicluster shown in the Example-2 in the Supplementary-text (involving gene-expression data). To perform this gene-enrichment analysis we used ‘Seek’. Each page of this spreadsheet lists the enrichment results using one of the 11 different gene-ontology databases available within the ‘Seek’ software. (XLSX) [file pcbi.1006105.s003.xlsx]

## Sheet: go_bp_iea
Term	Pvalue		Term.size		Overlap
mitotic_cell_cycle	1.6e-19		796		109
mitosis	8.4e-17		347		62
nuclear_division	8.4e-17		347		62
cell_division	1.1e-15		479		73
organelle_fission	2.6e-15		372		62
DNA_metabolic_process	3.5e-13		835		98
chromosome_segregation	8.3e-12		136		31
DNA_replication	6.4e-11		269		44
chromosome_organization	1.2e-09		685		77
DNA_dependent_DNA_replication	8.1e-09		96		22
DNA_conformation_change	1.3e-08		180		31
microtubule_cytoskeleton_organization	1.4e-08		285		41
mitotic_sister_chromatid_segregation	4.2e-08		50		15
cell_cycle_phase_transition	5.4e-08		403		50
sister_chromatid_segregation	5.6e-08		51		15
spindle_organization	5.7e-08		81		19
cytoskeleton_organization	8.1e-08		754		77
microtubule_based_process	2.1e-07		421		50
mitotic_cell_cycle_phase_transition	2.2e-07		397		48
DNA_recombination	8.5e-07		194		29
DNA_packaging	1.3e-06		146		24
DNA_strand_elongation_involved_in_DNA_replication	3.7e-06		31		10
regulation_of_cell_cycle_process	4.9e-06		366		42
DNA_strand_elongation	7e-06		33		10
regulation_of_cell_cycle	8.7e-06		653		63
regulation_of_organelle_organization	1e-05		534		54
protein_localization_to_chromosome	2.7e-05		24		8
mitotic_chromosome_condensation	3.4e-05		13		6
spindle_checkpoint	3.7e-05		47		11
regulation_of_chromosome_segregation	3.8e-05		25		8
ATP_dependent_chromatin_remodeling	4e-05		32		9
cell_cycle_checkpoint	4.1e-05		212		27
centromere_complex_assembly	6.7e-05		34		9
histone_exchange	7.1e-05		27		8
spindle_assembly	8.8e-05		43		10
spindle_assembly_involved_in_mitosis	8.9e-05		15		6
cellular_response_to_DNA_damage_stimulus	0.0001		609		56
regulation_of_mitotic_cell_cycle_phase_transition	0.00011		200		25
DNA_repair	0.00011		390		40
mitotic_spindle_organization	0.00011		36		9
chromatin_assembly_or_disassembly	0.00011		132		19
DNA_replication_initiation	0.00012		29		8
attachment_of_spindle_microtubules_to_kinetochore	0.00014		16		6
spindle_assembly_checkpoint	0.00014		37		9
negative_regulation_of_mitotic_cell_cycle_phase_transition	0.00014		157		21
regulation_of_cell_cycle_phase_transition	0.00016		205		25
CENP_A_containing_nucleosome_assembly_at_centromere	0.00017		23		7
DNA_replication_independent_nucleosome_assembly	0.00017		23		7
DNA_replication_independent_nucleosome_organization	0.00017		23		7
ribonucleoprotein_complex_biogenesis	0.00018		231		27
negative_regulation_of_cell_cycle_phase_transition	0.0002		161		21
chromosome_condensation	0.00021		31		8
mitotic_spindle_checkpoint	0.00021		39		9
negative_regulation_of_organelle_organization	0.00025		175		22
regulation_of_mitotic_cell_cycle	0.00026		300		32
chromatin_remodeling_at_centromere	0.0003		25		7
G1_S_transition_of_mitotic_cell_cycle	0.00031		214		25
chromatin_assembly	0.00033		110		16
negative_regulation_of_cell_cycle_process	0.00034		203		24
negative_regulation_of_cellular_component_organization	0.00038		333		34
mitotic_recombination	0.00041		34		8
protein_DNA_complex_subunit_organization	0.00041		146		19
cell_cycle_DNA_replication	0.00051		35		8
regulation_of_DNA_metabolic_process	0.00061		199		23
mitotic_spindle_assembly_checkpoint	0.00062		36		8
nuclear_cell_cycle_DNA_replication	0.00064		28		7
kidney_vasculature_development	0.00066		14		5
renal_system_vasculature_development	0.00066		14		5
nucleosome_organization	0.00074		118		16
regulation_of_metaphase_anaphase_transition_of_cell_cycle	0.00078		46		9
regulation_of_mitotic_metaphase_anaphase_transition	0.00078		46		9
DNA_duplex_unwinding	0.00081		29		7
microtubule_anchoring	0.00081		29		7
regulation_of_behavior	0.00085		131		17
negative_regulation_of_metaphase_anaphase_transition_of_cell_cycle	0.00092		38		8
negative_regulation_of_mitotic_metaphase_anaphase_transition	0.00092		38		8
metaphase_anaphase_transition_of_cell_cycle	0.00092		47		9
metaphase_anaphase_transition_of_mitotic_cell_cycle	0.00092		47		9
RNA_splicing__via_transesterification_reactions_with_bulged_adenosine_as_nucleophile	0.00092		180		21
mRNA_splicing__via_spliceosome	0.00092		180		21
chromatin_remodeling	0.00092		98		14
vasculature_development	0.00099		477		43
positive_regulation_of_protein_metabolic_process	0.0011		864		69
DNA_geometric_change	0.0012		31		7
substrate_adhesion_dependent_cell_spreading	0.0012		31		7
regulation_of_mitosis	0.0012		101		14
regulation_of_nuclear_division	0.0012		101		14
G2_M_transition_of_mitotic_cell_cycle	0.0013		136		17
positive_regulation_of_protein_modification_process	0.0013		704		58
RNA_splicing__via_transesterification_reactions	0.0013		185		21
regulation_of_locomotion	0.0013		427		39
protein_DNA_complex_assembly	0.0014		125		16
cellular_response_to_amino_acid_stimulus	0.0015		32		7
telomere_maintenance_via_semi_conservative_replication	0.0016		24		6
blood_vessel_development	0.0016		460		41
regulation_of_microtubule_based_process	0.0017		93		13
positive_regulation_of_cellular_protein_metabolic_process	0.0017		788		63
cardiovascular_system_development	0.0018		714		58
circulatory_system_development	0.0018		714		58
regulation_of_cell_motility	0.0019		393		36
regulation_of_cardiac_muscle_tissue_growth	0.002		25		6
regulation_of_double_strand_break_repair_via_homologous_recombination	0.0022		11		4
telomere_maintenance_via_recombination	0.0024		26		6
nucleosome_assembly	0.0025		97		13
extracellular_matrix_organization	0.0025		302		29
extracellular_structure_organization	0.0025		302		29
cyclin_dependent_protein_kinase_activity	0.0026		86		12
cyclin_dependent_protein_serine_threonine_kinase_activity	0.0026		86		12
maintenance_of_protein_location_in_cell	0.0026		86		12
regulation_of_cyclin_dependent_protein_serine_threonine_kinase_activity	0.0026		86		12
collagen_fibril_organization	0.0026		35		7
telomere_organization	0.0028		65		10
positive_regulation_of_cell_cycle_process	0.0028		171		19
cellular_response_to_oxygen_containing_compound	0.0029		593		49
negative_regulation_of_mitosis	0.0029		45		8
negative_regulation_of_nuclear_division	0.0029		45		8
cellular_macromolecular_complex_assembly	0.0029		534		45
regulation_of_cell_migration	0.0029		375		34
regulation_of_DNA_dependent_DNA_replication	0.003		27		6
establishment_of_chromosome_localization	0.0031		19		5
glomerular_filtration	0.0032		12		4
renal_filtration	0.0032		12		4
double_strand_break_repair_via_homologous_recombination	0.0033		56		9
recombinational_repair	0.0033		56		9
regulation_of_heart_growth	0.0036		28		6
anaphase_promoting_complex_dependent_proteasomal_ubiquitin_dependent_protein_catabolic_process	0.0039		79		11
chromosome_localization	0.0039		20		5
RNA_splicing	0.004		284		27
mitotic_cell_cycle_checkpoint	0.0041		139		16
cellular_response_to_acid	0.0042		38		7
telomere_maintenance_via_telomere_lengthening	0.0042		38		7
regulation_of_microtubule_cytoskeleton_organization	0.0043		80		11
chromatin_organization	0.0044		516		43
glomerulus_vasculature_development	0.0044		13		4
histone_H3_K9_methylation	0.0044		13		4
kinetochore_organization	0.0044		13		4
regulation_of_cytoskeleton_organization	0.0046		259		25
ncRNA_metabolic_process	0.0048		274		26
negative_regulation_of_locomotion	0.0051		142		16
protein_complex_assembly	0.0051		889		67
regulation_of_cellular_component_movement	0.0052		447		38
G2_DNA_damage_checkpoint	0.0052		30		6
positive_regulation_of_cell_division	0.0053		60		9
maintenance_of_protein_location	0.0054		94		12
cell_substrate_adhesion	0.0054		208		21
protein_complex_biogenesis	0.0055		892		67
locomotory_behavior	0.0058		144		16
regulation_of_chemotaxis	0.0058		95		12
regulation_of_cell_division	0.0062		84		11
positive_regulation_of_endothelial_cell_proliferation	0.0063		51		8
maintenance_of_location_in_cell	0.0064		96		12
cellular_response_to_endogenous_stimulus	0.0064		726		56
cell_junction_organization	0.0065		198		20
cellular_response_to_ionizing_radiation	0.0065		41		7
cell_junction_assembly	0.0066		172		18
wound_healing	0.0068		605		48
positive_regulation_of_protein_ubiquitination	0.0069		134		15
positive_regulation_of_locomotion	0.0072		227		22
cellular_response_to_organonitrogen_compound	0.0072		354		31
muscle_cell_migration	0.0073		32		6
blood_vessel_morphogenesis	0.0074		398		34
ribosome_biogenesis	0.0074		135		15
cell_recognition	0.0074		86		11
organelle_assembly	0.0076		242		23
regulation_of_calcium_ion_import	0.0077		15		4
regulation_of_neutrophil_chemotaxis	0.0077		15		4
positive_regulation_of_cell_migration	0.0078		215		21
regulation_of_DNA_repair	0.008		53		8
histone_methylation	0.0081		64		9
telomere_maintenance	0.0081		64		9
regulation_of_developmental_growth	0.0081		99		12
tRNA_metabolic_process	0.0083		124		14
DNA_integrity_checkpoint	0.0085		137		15
chromatin_modification	0.0087		432		36

## Sheet: go_mf_iea
Term	Pvalue		Term.size		Overlap
extracellular_matrix_structural_constituent	1.8e-05		74		14
platelet_derived_growth_factor_binding	0.00012		11		5
collagen_binding	0.00043		46		9
DNA_metabolic_process	0.00047		77		12
endoribonuclease_activity__producing_5__phosphomonoesters	0.00047		21		6
cytoskeletal_protein_binding	0.00073		634		51
growth_factor_binding	0.00077		104		14
S_adenosylmethionine_dependent_methyltransferase_activity	0.0009		94		13
single_stranded_DNA_binding	0.00096		51		9
chromatin_binding	0.0012		326		30
snRNA_binding	0.0012		17		5
tubulin_binding	0.0015		189		20
structure_specific_DNA_binding	0.0017		164		18
DNA_dependent_ATPase_activity	0.0017		66		10
microtubule_binding	0.0025		143		16

## Sheet: go_cp_iea
Term	Pvalue		Term.size		Overlap
chromosome	1.3e-11		599		79
chromosomal_part	6.7e-11		506		69
condensed_chromosome	5.9e-09		161		31
chromosome__centromeric_region	7.6e-08		151		28
protein_DNA_complex	1.1e-07		251		38
condensed_chromosome__centromeric_region	5e-07		85		19
condensed_chromosome_kinetochore	1.3e-06		82		18
spindle	3e-06		242		34
nuclear_chromosome	1.9e-05		263		34
kinetochore	4.9e-05		105		18
condensed_nuclear_chromosome	5.5e-05		61		13
condensed_nuclear_chromosome__centromeric_region	5.6e-05		13		6
nuclear_chromosome_part	8.2e-05		225		29
microtubule_cytoskeleton	0.00023		875		78
condensed_chromosome_outer_kinetochore	0.00027		11		5
midbody	0.00029		100		16
fibrillar_collagen	0.00044		12		5
filamentous_actin	0.0012		21		6
mitotic_spindle	0.0012		21		6
nucleolar_part	0.0014		29		7
spindle_pole	0.0021		98		14
pronucleus	0.0026		17		5
replication_fork	0.0032		42		8
extracellular_matrix_part	0.0035		184		21
microtubule	0.0053		344		33
microtubule_organizing_center	0.0072		487		43
basement_membrane	0.009		92		12
chromatin	0.0091		277		27
proteinaceous_extracellular_matrix	0.01		360		33
male_germ_cell_nucleus	0.01		15		4
spindle_midzone	0.01		15		4
microtubule_associated_complex	0.011		129		15
actin_filament	0.013		53		8
spindle_microtubule	0.014		43		7
membrane_raft	0.017		173		18

## Sheet: go_bp
Term	Pvalue		Term.size		Overlap
chromosome_segregation	5.2e-12		107		28
mitosis	1.7e-09		170		32
nuclear_division	1.7e-09		170		32
chromosome_organization	9.2e-09		475		59
organelle_fission	2.4e-08		189		32
DNA_dependent_DNA_replication	2.7e-08		83		20
microtubule_based_process	4.8e-08		235		36
microtubule_cytoskeleton_organization	9.7e-08		180		30
mitotic_sister_chromatid_segregation	1.1e-07		45		14
DNA_replication	1.2e-07		192		31
sister_chromatid_segregation	1.5e-07		46		14
cell_cycle_phase_transition	3.9e-07		357		45
DNA_conformation_change	8.3e-07		119		22
spindle_organization	1.4e-06		62		15
mitotic_cell_cycle_phase_transition	1.8e-06		353		43
DNA_strand_elongation_involved_in_DNA_replication	5.1e-06		31		10
regulation_of_cell_cycle_process	6.7e-06		299		37
cytoskeleton_organization	9.4e-06		477		51
DNA_strand_elongation	9.6e-06		33		10
regulation_of_organelle_organization	1.1e-05		378		43
DNA_packaging	1.1e-05		90		17
protein_localization_to_chromosome	1.7e-05		22		8
DNA_recombination	1.9e-05		113		19
negative_regulation_of_organelle_organization	2e-05		123		20
spindle_checkpoint	2.1e-05		43		11
mitotic_chromosome_condensation	2.3e-05		12		6
cell_cycle_checkpoint	3.1e-05		191		26
regulation_of_chromosome_segregation	3.5e-05		24		8
regulation_of_mitotic_cell_cycle	8.3e-05		249		30
spindle_assembly_checkpoint	8.8e-05		34		9
mitotic_spindle_checkpoint	0.00014		36		9
regulation_of_mitotic_cell_cycle_phase_transition	0.00017		176		23
attachment_of_spindle_microtubules_to_kinetochore	0.00017		16		6
collagen_fibril_organization	0.00017		16		6
ATP_dependent_chromatin_remodeling	0.00021		30		8
CENP_A_containing_nucleosome_assembly_at_centromere	0.00021		23		7
DNA_replication_independent_nucleosome_assembly	0.00021		23		7
DNA_replication_independent_nucleosome_organization	0.00021		23		7
microtubule_anchoring	0.00021		23		7
regulation_of_cell_cycle_phase_transition	0.00021		179		23
negative_regulation_of_mitotic_cell_cycle_phase_transition	0.00023		146		20
mitotic_spindle_organization	0.00027		31		8
negative_regulation_of_cell_cycle_phase_transition	0.00028		148		20
chromatin_remodeling_at_centromere	0.00028		24		7
cellular_response_to_DNA_damage_stimulus	0.00031		491		47
DNA_repair	0.00032		281		31
centromere_complex_assembly	0.00034		32		8
chromatin_assembly_or_disassembly	0.00034		86		14
regulation_of_mitosis	0.00034		86		14
regulation_of_nuclear_division	0.00034		86		14
spindle_assembly_involved_in_mitosis	0.00034		12		5
chromosome_condensation	0.00035		18		6
histone_exchange	0.00037		25		7
regulation_of_cell_cycle	0.00039		482		46
regulation_of_DNA_metabolic_process	0.00041		141		19
mitotic_spindle_assembly_checkpoint	0.00042		33		8
chromatin_remodeling	0.00043		78		13
negative_regulation_of_cell_cycle_process	0.00047		177		22
G1_S_transition_of_mitotic_cell_cycle	0.00047		189		23
negative_regulation_of_cellular_component_organization	0.00051		214		25
metaphase_anaphase_transition_of_cell_cycle	0.0006		43		9
metaphase_anaphase_transition_of_mitotic_cell_cycle	0.0006		43		9
regulation_of_metaphase_anaphase_transition_of_cell_cycle	0.0006		43		9
regulation_of_mitotic_metaphase_anaphase_transition	0.0006		43		9
negative_regulation_of_metaphase_anaphase_transition_of_cell_cycle	0.00065		35		8
negative_regulation_of_mitotic_metaphase_anaphase_transition	0.00065		35		8
regulation_of_microtubule_based_process	0.00079		63		11
nuclear_cell_cycle_DNA_replication	0.00079		28		7
chromatin_assembly	0.0009		64		11
positive_regulation_of_endothelial_cell_proliferation	0.00096		37		8
regulation_of_microtubule_cytoskeleton_organization	0.00098		55		10
RNA_splicing__via_transesterification_reactions_with_bulged_adenosine_as_nucleophile	0.0014		168		20
mRNA_splicing__via_spliceosome	0.0014		168		20
regulation_of_behavior	0.0015		78		12
RNA_splicing	0.0015		218		24
maintenance_of_protein_location_in_cell	0.0015		68		11
negative_regulation_of_mitosis	0.0016		40		8
negative_regulation_of_nuclear_division	0.0016		40		8
regulation_of_double_strand_break_repair_via_homologous_recombination	0.0017		10		4
regulation_of_platelet_activation	0.0017		10		4
mitotic_recombination	0.0018		32		7
telomere_maintenance_via_semi_conservative_replication	0.0019		24		6
protein_DNA_complex_subunit_organization	0.0019		91		13
maintenance_of_protein_location	0.0019		70		11
platelet_derived_growth_factor_receptor_signaling_pathway	0.0021		17		5
RNA_splicing__via_transesterification_reactions	0.0022		174		20
cell_cycle_DNA_replication	0.0022		33		7
spindle_assembly	0.0022		33		7
nucleosome_organization	0.0024		72		11
protein_DNA_complex_assembly	0.0024		72		11
positive_regulation_of_protein_ubiquitination	0.0024		116		15
chromosome_localization	0.0028		18		5
establishment_of_chromosome_localization	0.0028		18		5
nucleosome_assembly	0.0028		53		9
regulation_of_DNA_recombination	0.0029		26		6
telomere_maintenance_via_recombination	0.0029		26		6
mitotic_cell_cycle_checkpoint	0.003		130		16
protein_catabolic_process	0.003		363		34
cell_division	0.0031		119		15
maintenance_of_location_in_cell	0.0034		75		11
chromatin_organization	0.0034		352		33
DNA_replication_initiation	0.0036		19		5
positive_regulation_of_cell_division	0.0036		19		5
response_to_ionizing_radiation	0.0036		65		10
G2_DNA_damage_checkpoint	0.0036		27		6
telomere_maintenance_via_telomere_lengthening	0.0038		36		7
regulation_of_endothelial_cell_proliferation	0.0042		56		9
modification_dependent_protein_catabolic_process	0.0047		264		26
response_to_alcohol	0.0047		57		9
ureteric_bud_development	0.005		13		4
anaphase_promoting_complex_dependent_proteasomal_ubiquitin_dependent_protein_catabolic_process	0.0051		79		11
regulation_of_protein_ubiquitination	0.0053		150		17
telomere_organization	0.0053		58		9
modification_dependent_macromolecule_catabolic_process	0.0054		267		26
substrate_adhesion_dependent_cell_spreading	0.0057		21		5
positive_regulation_of_DNA_metabolic_process	0.0059		59		9
double_strand_break_repair_via_homologous_recombination	0.0061		49		8
recombinational_repair	0.0061		49		8
regulation_of_DNA_repair	0.0061		49		8
chromatin_modification	0.0062		297		28
regulation_of_cell_motility	0.0065		271		26
positive_regulation_of_cell_cycle_process	0.0066		141		16
metaphase_plate_congression	0.0067		14		4
cellular_response_to_ionizing_radiation	0.0074		31		6
proteolysis_involved_in_cellular_protein_catabolic_process	0.0076		288		27
ubiquitin_dependent_protein_catabolic_process	0.0077		261		25
regulation_of_cytoskeleton_organization	0.0082		157		17
positive_regulation_of_cytokinesis	0.0087		15		4
cell_junction_organization	0.0088		158		17
tRNA_aminoacylation_for_protein_translation	0.009		42		7
G2_M_transition_of_mitotic_cell_cycle	0.0097		122		14
sensory_perception_of_mechanical_stimulus	0.0099		53		8
sensory_perception_of_sound	0.0099		53		8
regulation_of_cell_division	0.01		33		6

## Sheet: go_mf
Term	Pvalue		Term.size		Overlap
platelet_derived_growth_factor_binding	0.00018		11		5

## Sheet: go_cp
Term	Pvalue		Term.size		Overlap
chromosome	4.3e-07		377		50
chromosomal_part	4.9e-07		346		47
spindle	3.5e-06		134		24
condensed_chromosome__centromeric_region	6.3e-06		23		9
protein_DNA_complex	9.4e-06		151		25
condensed_chromosome	1.6e-05		67		15
condensed_chromosome_kinetochore	2.7e-05		21		8
chromosome__centromeric_region	5.5e-05		91		17
proteinaceous_extracellular_matrix	0.00011		105		18
kinetochore	0.00012		70		14
condensed_chromosome_outer_kinetochore	0.00021		10		5
mitotic_spindle	0.00046		17		6
midbody	0.00076		74		13
extracellular_matrix_part	0.0013		60		11
nucleolar_part	0.0016		21		6
extracellular_matrix	0.0032		183		22
fibrillar_collagen	0.0039		11		4
spindle_midzone	0.0055		12		4
membrane_raft	0.0064		83		12
collagen	0.0077		28		6
nuclear_chromosome	0.0096		189		21
condensed_nuclear_chromosome	0.014		23		5
nuclear_chromosome_part	0.014		160		18
caveola	0.015		32		6

## Sheet: kegg
Term	Pvalue		Term.size		Overlap
DNA_replication	1.3e-05		36		10
Cell_cycle	3e-05		124		19
Focal_adhesion	0.0013		204		22
Ribosome_biogenesis_in_eukaryotes	0.0023		76		11
Gap_junction	0.0027		89		12
Spliceosome	0.003		126		15
Transcriptional_misregulation_in_cancer	0.0049		172		18
Progesterone_mediated_oocyte_maturation	0.0061		86		11

## Sheet: msigdb_cgp_v5
Term	Pvalue		Term.size		Overlap
DUTERTRE_ESTRADIOL_RESPONSE_24HR_UP|Homo sapiens	2.1e-51		318		99
GOBERT_OLIGODENDROCYTE_DIFFERENTIATION_UP|Mus musculus	2.5e-51		559		130
ROSTY_CERVICAL_CANCER_PROLIFERATION_CLUSTER|Homo sapiens	4.9e-42		139		61
SOTIRIOU_BREAST_CANCER_GRADE_1_VS_3_UP|Homo sapiens	3.2e-41		148		62
KOBAYASHI_EGFR_SIGNALING_24HR_DN|Homo sapiens	2.3e-40		245		77
ZHOU_CELL_CYCLE_GENES_IN_IR_RESPONSE_24HR|Homo sapiens	6.3e-36		124		53
BERENJENO_TRANSFORMED_BY_RHOA_UP|Mus musculus	1.4e-33		526		103
SHEDDEN_LUNG_CANCER_POOR_SURVIVAL_A6|Homo sapiens	5.3e-33		441		93
ZHANG_TLX_TARGETS_60HR_DN|Mus musculus	5.4e-33		274		73
WHITEFORD_PEDIATRIC_CANCER_MARKERS|Homo sapiens	6.5e-31		115		47
KONG_E2F3_TARGETS|Mus musculus	7e-31		94		43
ZHOU_CELL_CYCLE_GENES_IN_IR_RESPONSE_6HR|Homo sapiens	3.4e-30		82		40
DODD_NASOPHARYNGEAL_CARCINOMA_DN|Homo sapiens	3.8e-29		1307		165
BASAKI_YBX1_TARGETS_UP|Homo sapiens	4.5e-29		279		69
CHANG_CYCLING_GENES|Homo sapiens	5.2e-29		143		50
WONG_EMBRYONIC_STEM_CELL_CORE|Homo sapiens	4.4e-28		331		74
FUJII_YBX1_TARGETS_DN|Homo sapiens	3.2e-27		196		56
MARSON_BOUND_BY_E2F4_UNSTIMULATED|Mus musculus	4e-27		689		109
NUYTTEN_EZH2_TARGETS_DN|Homo sapiens	1.6e-26		988		134
CROONQUIST_IL6_DEPRIVATION_DN|Homo sapiens	1.9e-26		98		40
BENPORATH_CYCLING_GENES|Homo sapiens	5.7e-25		631		100
GRAHAM_CML_DIVIDING_VS_NORMAL_QUIESCENT_UP|Homo sapiens	1.1e-24		180		51
BLUM_RESPONSE_TO_SALIRASIB_DN|Homo sapiens	1.6e-24		338		70
CROONQUIST_NRAS_SIGNALING_DN|Homo sapiens	5e-24		72		33
BURTON_ADIPOGENESIS_3|Mus musculus	1.1e-23		101		38
CAIRO_HEPATOBLASTOMA_CLASSES_UP|Homo sapiens	6.4e-23		593		93
KINSEY_TARGETS_OF_EWSR1_FLII_FUSION_UP|Homo sapiens	1.7e-22		1231		145
GOLDRATH_ANTIGEN_RESPONSE|Mus musculus	1.8e-22		337		67
MANALO_HYPOXIA_DN|Homo sapiens	5.9e-22		280		60
WANG_RESPONSE_TO_GSK3_INHIBITOR_SB216763_DN|Homo sapiens	6.7e-22		354		68
LINDGREN_BLADDER_CANCER_CLUSTER_3_UP|Homo sapiens	8.5e-22		318		64
SCHUETZ_BREAST_CANCER_DUCTAL_INVASIVE_UP|Homo sapiens	1.8e-21		341		66
WINNEPENNINCKX_MELANOMA_METASTASIS_UP|Homo sapiens	1.3e-20		155		43
RUIZ_TNC_TARGETS_DN|Homo sapiens	1.5e-20		141		41
AMUNDSON_GAMMA_RADIATION_RESPONSE|Homo sapiens	2.1e-20		39		23
CROONQUIST_NRAS_VS_STROMAL_STIMULATION_DN|Homo sapiens	3.7e-20		97		34
CHIANG_LIVER_CANCER_SUBCLASS_PROLIFERATION_UP|Homo sapiens	8.9e-20		170		44
CHICAS_RB1_TARGETS_GROWING|Homo sapiens	9.6e-20		236		52
CASORELLI_ACUTE_PROMYELOCYTIC_LEUKEMIA_DN|Homo sapiens	2.5e-19		655		92
BENPORATH_PROLIFERATION|Homo sapiens	3.5e-19		145		40
GRAHAM_NORMAL_QUIESCENT_VS_NORMAL_DIVIDING_DN|Homo sapiens	6.5e-19		86		31
HORIUCHI_WTAP_TARGETS_DN|Homo sapiens	1.3e-18		305		58
ZHANG_TLX_TARGETS_UP|Mus musculus	1.4e-18		88		31
PUJANA_BRCA2_PCC_NETWORK|Homo sapiens	1.9e-18		418		69
LINDGREN_BLADDER_CANCER_CLUSTER_1_DN|Homo sapiens	2.7e-18		369		64
JOHNSTONE_PARVB_TARGETS_3_DN|Homo sapiens	2.9e-18		875		108
LEE_EARLY_T_LYMPHOCYTE_UP|Homo sapiens	3.1e-18		103		33
HOFFMANN_LARGE_TO_SMALL_PRE_BII_LYMPHOCYTE_UP|Mus musculus	5e-18		163		41
VECCHI_GASTRIC_CANCER_EARLY_UP|Homo sapiens	9.3e-18		409		67
KANG_DOXORUBICIN_RESISTANCE_UP|Homo sapiens	1.1e-17		53		24
TIEN_INTESTINE_PROBIOTICS_24HR_UP|Homo sapiens	1.5e-17		544		79
MORI_IMMATURE_B_LYMPHOCYTE_DN|Mus musculus	3e-17		90		30
CHEMNITZ_RESPONSE_TO_PROSTAGLANDIN_E2_UP|Homo sapiens	5.5e-17		134		36
FOURNIER_ACINAR_DEVELOPMENT_LATE_2|Homo sapiens	7.5e-17		273		52
FURUKAWA_DUSP6_TARGETS_PCI35_DN|Homo sapiens	2.8e-16		71		26
ZHENG_GLIOBLASTOMA_PLASTICITY_UP|Mus musculus	4.4e-16		246		48
NAKAYAMA_SOFT_TISSUE_TUMORS_PCA2_UP|Homo sapiens	4.9e-16		85		28
PUJANA_CHEK2_PCC_NETWORK|Homo sapiens	5.7e-16		762		94
FEVR_CTNNB1_TARGETS_DN|Homo sapiens	6.1e-16		545		76
SARRIO_EPITHELIAL_MESENCHYMAL_TRANSITION_UP|Homo sapiens	6.2e-16		168		39
ODONNELL_TFRC_TARGETS_DN|Homo sapiens	7.7e-16		129		34
LI_WILMS_TUMOR_VS_FETAL_KIDNEY_1_DN|Homo sapiens	8.1e-16		161		38
LE_EGR2_TARGETS_UP|Mus musculus	1.1e-15		108		31
TANG_SENESCENCE_TP53_TARGETS_DN|Homo sapiens	1.2e-15		57		23
RODRIGUES_THYROID_CARCINOMA_POORLY_DIFFERENTIATED_UP|Homo sapiens	1.9e-15		616		81
PUJANA_BRCA1_PCC_NETWORK|Homo sapiens	4.1e-15		1602		153
CHARAFE_BREAST_CANCER_LUMINAL_VS_MESENCHYMAL_DN|Homo sapiens	4.7e-15		450		66
MITSIADES_RESPONSE_TO_APLIDIN_DN|Homo sapiens	5.1e-15		242		46
LY_AGING_MIDDLE_DN|Homo sapiens	6.3e-15		16		13
ZHANG_TLX_TARGETS_36HR_DN|Mus musculus	1.5e-14		184		39
CUI_TCF21_TARGETS_2_UP|Mus musculus	1.7e-14		417		62
ISHIDA_E2F_TARGETS|Mus musculus	2.1e-14		52		21
AFFAR_YY1_TARGETS_DN|Mus musculus	2.2e-14		232		44
MARKEY_RB1_ACUTE_LOF_DN|Mus musculus	3.3e-14		225		43
FERREIRA_EWINGS_SARCOMA_UNSTABLE_VS_STABLE_UP|Homo sapiens	4.2e-14		163		36
SENGUPTA_NASOPHARYNGEAL_CARCINOMA_UP|Homo sapiens	5.9e-14		288		49
ZHAN_MULTIPLE_MYELOMA_PR_UP|Homo sapiens	8.4e-14		44		19
MORI_LARGE_PRE_BII_LYMPHOCYTE_UP|Mus musculus	1.9e-13		83		25
EGUCHI_CELL_CYCLE_RB1_TARGETS|Homo sapiens	3.5e-13		23		14
PICCALUGA_ANGIOIMMUNOBLASTIC_LYMPHOMA_UP|Homo sapiens	4.4e-13		203		39
KRIGE_RESPONSE_TO_TOSEDOSTAT_24HR_DN|Homo sapiens	6.5e-13		963		102
LY_AGING_OLD_DN|Homo sapiens	1.4e-12		56		20
GAVIN_FOXP3_TARGETS_CLUSTER_P6|Mus musculus	1.4e-12		90		25
RHODES_UNDIFFERENTIATED_CANCER|Homo sapiens	1.5e-12		69		22
WHITFIELD_CELL_CYCLE_G2_M|Homo sapiens	1.8e-12		212		39
REICHERT_MITOSIS_LIN9_TARGETS|Mus musculus	3.6e-12		26		14
MISSIAGLIA_REGULATED_BY_METHYLATION_DN|Homo sapiens	3.6e-12		117		28
TARTE_PLASMA_CELL_VS_PLASMABLAST_DN|Homo sapiens	8.7e-12		306		47
ALCALAY_AML_BY_NPM1_LOCALIZATION_DN|Homo sapiens	9.4e-12		184		35
BURTON_ADIPOGENESIS_PEAK_AT_24HR|Mus musculus	9.7e-12		43		17
PETROVA_ENDOTHELIUM_LYMPHATIC_VS_BLOOD_UP|Homo sapiens	9.7e-12		130		29
BUYTAERT_PHOTODYNAMIC_THERAPY_STRESS_DN|Homo sapiens	1.2e-11		620		73
PUJANA_BREAST_CANCER_WITH_BRCA1_MUTATED_UP|Homo sapiens	1.4e-11		56		19
FARMER_BREAST_CANCER_CLUSTER_2|Homo sapiens	1.4e-11		33		15
GREENBAUM_E2A_TARGETS_UP|Mus musculus	1.4e-11		33		15
WEI_MYCN_TARGETS_WITH_E_BOX|Homo sapiens	1.5e-11		767		84
LEE_BMP2_TARGETS_DN|Mus musculus	2e-11		866		91
KUMAMOTO_RESPONSE_TO_NUTLIN_3A_DN|Homo sapiens	2e-11		10		9
PUJANA_BRCA_CENTERED_NETWORK|Homo sapiens	2.2e-11		117		27
BERTUCCI_MEDULLARY_VS_DUCTAL_BREAST_CANCER_DN|Homo sapiens	2.2e-11		161		32
SONG_TARGETS_OF_IE86_CMV_PROTEIN|Homo sapiens	2.9e-11		58		19
MORI_PRE_BI_LYMPHOCYTE_UP|Mus musculus	3e-11		79		22
PATIL_LIVER_CANCER|Homo sapiens	3.9e-11		714		79
RHEIN_ALL_GLUCOCORTICOID_THERAPY_DN|Homo sapiens	4.8e-11		355		50
GAL_LEUKEMIC_STEM_CELL_DN|Homo sapiens	6.4e-11		237		39
CREIGHTON_ENDOCRINE_THERAPY_RESISTANCE_1|Homo sapiens	6.5e-11		502		62
LIM_MAMMARY_STEM_CELL_UP|Mus musculus	6.9e-11		478		60
PUJANA_XPRSS_INT_NETWORK|Homo sapiens	7.1e-11		168		32
MUELLER_PLURINET|Homo sapiens	9.6e-11		294		44
ONDER_CDH1_TARGETS_2_UP|Homo sapiens	1e-10		251		40
SCIAN_CELL_CYCLE_TARGETS_OF_TP53_AND_TP73_DN|Homo sapiens	1.1e-10		22		12
FRASOR_RESPONSE_TO_SERM_OR_FULVESTRANT_DN|Homo sapiens	1.6e-10		50		17
WHITFIELD_CELL_CYCLE_LITERATURE|Homo sapiens	1.8e-10		44		16
NAKAMURA_TUMOR_ZONE_PERIPHERAL_VS_CENTRAL_UP|Homo sapiens	2.4e-10		280		42
SHEPARD_CRUSH_AND_BURN_MUTANT_DN|Danio rerio	3.3e-10		178		32
REN_BOUND_BY_E2F|Homo sapiens	3.6e-10		59		18
NAKAMURA_CANCER_MICROENVIRONMENT_DN|Homo sapiens	3.8e-10		46		16
PLASARI_TGFB1_TARGETS_10HR_DN|Mus musculus	4e-10		241		38
WANG_SMARCE1_TARGETS_UP|Homo sapiens	4.2e-10		274		41
KAUFFMANN_MELANOMA_RELAPSE_UP|Homo sapiens	4.9e-10		60		18
CHICAS_RB1_TARGETS_CONFLUENT|Homo sapiens	6.6e-10		544		63
WU_APOPTOSIS_BY_CDKN1A_VIA_TP53|Homo sapiens	8.9e-10		55		17
KIM_WT1_TARGETS_DN|Homo sapiens	1.1e-09		449		55
KRIEG_HYPOXIA_NOT_VIA_KDM3A|Homo sapiens	1.2e-09		712		75
GRAHAM_CML_QUIESCENT_VS_NORMAL_QUIESCENT_UP|Homo sapiens	1.2e-09		86		21
LINDGREN_BLADDER_CANCER_CLUSTER_2B|Homo sapiens	1.8e-09		381		49
LIU_PROSTATE_CANCER_DN|Homo sapiens	2.9e-09		461		55
POOLA_INVASIVE_BREAST_CANCER_UP|Homo sapiens	3.9e-09		272		39
KRIGE_RESPONSE_TO_TOSEDOSTAT_6HR_DN|Homo sapiens	6.7e-09		868		84
NADERI_BREAST_CANCER_PROGNOSIS_UP|Homo sapiens	1e-08		49		15
WHITFIELD_CELL_CYCLE_G2|Homo sapiens	1.2e-08		173		29
MOLENAAR_TARGETS_OF_CCND1_AND_CDK4_DN|Homo sapiens	1.3e-08		57		16
BENPORATH_ES_1|Homo sapiens	1.6e-08		370		46
SWEET_KRAS_TARGETS_UP|Homo sapiens	1.9e-08		82		19
VECCHI_GASTRIC_CANCER_ADVANCED_VS_EARLY_UP|Homo sapiens	2.4e-08		168		28
GEORGES_TARGETS_OF_MIR192_AND_MIR215|Homo sapiens	2.9e-08		867		82
RODRIGUES_THYROID_CARCINOMA_ANAPLASTIC_UP|Homo sapiens	3.1e-08		697		70
SWEET_LUNG_CANCER_KRAS_DN|Mus musculus	4.1e-08		432		50
GRAESSMANN_APOPTOSIS_BY_DOXORUBICIN_DN|Mus musculus	4.5e-08		1740		138
KAUFFMANN_DNA_REPLICATION_GENES|Homo sapiens	5.8e-08		144		25
MATSUDA_NATURAL_KILLER_DIFFERENTIATION|Mus musculus	5.9e-08		463		52
KAMMINGA_EZH2_TARGETS|Mus musculus	6.1e-08		41		13
WAMUNYOKOLI_OVARIAN_CANCER_LMP_DN|Homo sapiens	7.8e-08		188		29
ANASTASSIOU_CANCER_MESENCHYMAL_TRANSITION_SIGNATURE|Homo sapiens	8e-08		64		16
VANTVEER_BREAST_CANCER_METASTASIS_DN|Homo sapiens	8.4e-08		117		22
LE_NEURONAL_DIFFERENTIATION_DN|Homo sapiens	1.2e-07		19		9
WHITFIELD_CELL_CYCLE_S|Homo sapiens	1.5e-07		151		25
WONG_ADULT_TISSUE_STEM_MODULE|Mus musculus	2.1e-07		704		68
WEST_ADRENOCORTICAL_TUMOR_UP|Homo sapiens	2.1e-07		290		37
TOYOTA_TARGETS_OF_MIR34B_AND_MIR34C|Homo sapiens	2.3e-07		430		48
SHEPARD_BMYB_TARGETS|Danio rerio	2.5e-07		69		16
GARGALOVIC_RESPONSE_TO_OXIDIZED_PHOSPHOLIPIDS_TURQUOISE_DN|Homo sapiens	2.5e-07		53		14
GARCIA_TARGETS_OF_FLI1_AND_DAX1_DN|Homo sapiens	2.7e-07		166		26
SANSOM_APC_TARGETS_REQUIRE_MYC|Mus musculus	3e-07		200		29
MOHANKUMAR_TLX1_TARGETS_UP|Homo sapiens	3.1e-07		408		46
OXFORD_RALA_OR_RALB_TARGETS_UP|Homo sapiens	4.8e-07		48		13
SASAKI_ADULT_T_CELL_LEUKEMIA|Homo sapiens	4.9e-07		171		26
MONTERO_THYROID_CANCER_POOR_SURVIVAL_UP|Homo sapiens	5.2e-07		12		7
REN_ALVEOLAR_RHABDOMYOSARCOMA_DN|Homo sapiens	6.2e-07		405		45
BOQUEST_STEM_CELL_CULTURED_VS_FRESH_UP|Homo sapiens	7.5e-07		421		46
YANG_BCL3_TARGETS_UP|Rattus norvegicus	8.3e-07		357		41
BOYAULT_LIVER_CANCER_SUBCLASS_G3_UP|Homo sapiens	8.4e-07		187		27
KAUFFMANN_DNA_REPAIR_GENES|Homo sapiens	9.8e-07		223		30
BOQUEST_STEM_CELL_UP|Homo sapiens	1e-06		259		33
LANDIS_BREAST_CANCER_PROGRESSION_DN|Mus musculus	1.2e-06		68		15
TURASHVILI_BREAST_DUCTAL_CARCINOMA_VS_DUCTAL_NORMAL_UP|Homo sapiens	1.2e-06		44		12
LY_AGING_PREMATURE_DN|Homo sapiens	1.2e-06		30		10
SMID_BREAST_CANCER_BASAL_UP|Homo sapiens	1.4e-06		625		60
SPIELMAN_LYMPHOBLAST_EUROPEAN_VS_ASIAN_UP|Homo sapiens	1.4e-06		471		49
VERNELL_RETINOBLASTOMA_PATHWAY_UP|Homo sapiens	1.4e-06		69		15
ODONNELL_TARGETS_OF_MYC_AND_TFRC_DN|Homo sapiens	1.6e-06		45		12
SHEPARD_BMYB_MORPHOLINO_DN|Danio rerio	1.7e-06		194		27
LI_WILMS_TUMOR_ANAPLASTIC_UP|Homo sapiens	1.9e-06		19		8
GEORGES_CELL_CYCLE_MIR192_TARGETS|Homo sapiens	1.9e-06		62		14
GU_PDEF_TARGETS_UP|Homo sapiens	2.1e-06		71		15
WANG_CISPLATIN_RESPONSE_AND_XPC_UP|Homo sapiens	2.1e-06		196		27
BRUINS_UVC_RESPONSE_LATE|Mus musculus	2.2e-06		1101		91
KORKOLA_TERATOMA|Homo sapiens	2.4e-06		39		11
CONCANNON_APOPTOSIS_BY_EPOXOMICIN_DN|Homo sapiens	2.7e-06		164		24
PAL_PRMT5_TARGETS_UP|Mus musculus	2.9e-06		199		27
DUTERTRE_ESTRADIOL_RESPONSE_6HR_UP|Homo sapiens	3.5e-06		225		29
KINSEY_TARGETS_OF_EWSR1_FLII_FUSION_DN|Homo sapiens	4e-06		314		36
JAEGER_METASTASIS_UP|Homo sapiens	4.1e-06		41		11
AZARE_NEOPLASTIC_TRANSFORMATION_BY_STAT3_UP|Homo sapiens	4.8e-06		115		19
TURASHVILI_BREAST_LOBULAR_CARCINOMA_VS_DUCTAL_NORMAL_UP|Homo sapiens	5.2e-06		67		14
YU_MYC_TARGETS_UP|Mus musculus	5.3e-06		42		11
CHANG_CORE_SERUM_RESPONSE_UP|Homo sapiens	5.5e-06		206		27
HU_GENOTOXIC_DAMAGE_4HR|Mus musculus	6e-06		35		10
FINETTI_BREAST_CANCER_KINOME_RED|Homo sapiens	6.3e-06		16		7
IGLESIAS_E2F_TARGETS_UP|Mus musculus	6.6e-06		150		22
RODWELL_AGING_KIDNEY_NO_BLOOD_UP|Homo sapiens	6.7e-06		208		27
ZHU_CMV_24_HR_DN|Homo sapiens	8.8e-06		89		16
GRAESSMANN_RESPONSE_TO_MC_AND_DOXORUBICIN_DN|Mus musculus	9.5e-06		754		66
THUM_MIR21_TARGETS_HEART_DISEASE_UP|Mus musculus	1e-05		17		7
OLSSON_E2F3_TARGETS_DN|Homo sapiens	1.1e-05		45		11
LEE_NEURAL_CREST_STEM_CELL_UP|Homo sapiens	1.2e-05		144		21
SMIRNOV_RESPONSE_TO_IR_6HR_DN|Homo sapiens	1.3e-05		112		18
HERNANDEZ_MITOTIC_ARREST_BY_DOCETAXEL_1_DN|Homo sapiens	1.4e-05		38		10
GROSS_HYPOXIA_VIA_ELK3_UP|Mus musculus	1.4e-05		204		26
WAMUNYOKOLI_OVARIAN_CANCER_GRADES_1_2_DN|Homo sapiens	1.5e-05		64		13
HORIUCHI_WTAP_TARGETS_UP|Homo sapiens	1.6e-05		294		33
KIM_GLIS2_TARGETS_UP|Mus musculus	1.6e-05		83		15
ZHU_CMV_ALL_DN|Homo sapiens	1.7e-05		125		19
SU_TESTIS|Homo sapiens	2e-05		75		14
BURTON_ADIPOGENESIS_PEAK_AT_16HR|Mus musculus	2.2e-05		40		10
DELPUECH_FOXO3_TARGETS_DN|Homo sapiens	2.2e-05		40		10
CHIARETTI_T_ALL_RELAPSE_PROGNOSIS|Homo sapiens	2.4e-05		19		7
BIDUS_METASTASIS_UP|Homo sapiens	2.7e-05		212		26
SCIBETTA_KDM5B_TARGETS_DN|Homo sapiens	2.8e-05		77		14
WILLIAMS_ESR1_TARGETS_UP|Homo sapiens	2.9e-05		26		8
SENESE_HDAC1_TARGETS_DN|Homo sapiens	3.1e-05		239		28
XU_HGF_SIGNALING_NOT_VIA_AKT1_48HR_DN|Homo sapiens	3.6e-05		20		7
RIGGI_EWING_SARCOMA_PROGENITOR_DN|Homo sapiens	3.7e-05		179		23
PASINI_SUZ12_TARGETS_DN|Mus musculus	3.8e-05		307		33
MCBRYAN_PUBERTAL_TGFB1_TARGETS_UP|Mus musculus	4.1e-05		168		22
SABATES_COLORECTAL_ADENOMA_DN|Homo sapiens	4.2e-05		269		30
LANDIS_ERBB2_BREAST_TUMORS_324_DN|Mus musculus	4.3e-05		145		20
ALONSO_METASTASIS_EMT_UP|Homo sapiens	4.5e-05		35		9
LIEN_BREAST_CARCINOMA_METAPLASTIC|Homo sapiens	4.5e-05		35		9
INGRAM_SHH_TARGETS_UP|Mus musculus	4.6e-05		123		18
ACEVEDO_FGFR1_TARGETS_IN_PROSTATE_CANCER_MODEL_DN|Mus musculus	4.7e-05		297		32
BROWNE_HCMV_INFECTION_24HR_DN|Homo sapiens	4.7e-05		146		20
LIAO_METASTASIS|Homo sapiens	4.9e-05		508		47
HUANG_GATA2_TARGETS_DN|Mus musculus	4.9e-05		71		13
BONOME_OVARIAN_CANCER_SURVIVAL_SUBOPTIMAL_DEBULKING|Homo sapiens	5e-05		494		46
THILLAINADESAN_ZNF217_TARGETS_UP|Homo sapiens	5.4e-05		44		10
CHIARADONNA_NEOPLASTIC_TRANSFORMATION_KRAS_UP|Mus musculus	5.7e-05		125		18
TURASHVILI_BREAST_LOBULAR_CARCINOMA_VS_LOBULAR_NORMAL_DN|Homo sapiens	5.7e-05		72		13
WOO_LIVER_CANCER_RECURRENCE_UP|Homo sapiens	6.5e-05		104		16
ACEVEDO_LIVER_TUMOR_VS_NORMAL_ADJACENT_TISSUE_UP|Homo sapiens	7.4e-05		837		68
APRELIKOVA_BRCA1_TARGETS|Mus musculus	8.1e-05		46		10
RICKMAN_TUMOR_DIFFERENTIATED_MODERATELY_VS_POORLY_UP|Homo sapiens	8.1e-05		117		17
SENESE_HDAC3_TARGETS_DN|Homo sapiens	9.7e-05		508		46
CROONQUIST_STROMAL_STIMULATION_UP|Homo sapiens	0.00011		57		11
CHUANG_OXIDATIVE_STRESS_RESPONSE_DN|Homo sapiens	0.00012		11		5
LIANG_SILENCED_BY_METHYLATION_DN|Homo sapiens	0.00012		11		5
RIZ_ERYTHROID_DIFFERENTIATION|Mus musculus	0.00012		77		13
BROWNE_HCMV_INFECTION_2HR_DN|Homo sapiens	0.00012		48		10
LU_AGING_BRAIN_UP|Homo sapiens	0.00014		260		28
VANTVEER_BREAST_CANCER_ESR1_DN|Homo sapiens	0.00014		234		26
CHEN_METABOLIC_SYNDROM_NETWORK|Mus musculus	0.00015		1181		88
PUJANA_BREAST_CANCER_LIT_INT_NETWORK|Homo sapiens	0.00016		101		15
STEIN_ESRRA_TARGETS_RESPONSIVE_TO_ESTROGEN_DN|Homo sapiens	0.00017		41		9
RODRIGUES_THYROID_CARCINOMA_ANAPLASTIC_DN|Homo sapiens	0.00017		491		44
SMID_BREAST_CANCER_LUMINAL_A_DN|Homo sapiens	0.00018		18		6
DANG_REGULATED_BY_MYC_UP|Homo sapiens	0.00018		70		12
GARY_CD5_TARGETS_DN|Homo sapiens	0.00019		420		39
LI_WILMS_TUMOR_VS_FETAL_KIDNEY_2_DN|Homo sapiens	0.0002		51		10
VANTVEER_BREAST_CANCER_POOR_PROGNOSIS|Homo sapiens	0.0002		51		10
TURASHVILI_BREAST_DUCTAL_CARCINOMA_VS_LOBULAR_NORMAL_UP|Homo sapiens	0.00021		71		12
PETRETTO_CARDIAC_HYPERTROPHY|Homo sapiens	0.00023		34		8
CHIANG_LIVER_CANCER_SUBCLASS_UNANNOTATED_DN|Homo sapiens	0.00023		189		22
DAVICIONI_TARGETS_OF_PAX_FOXO1_FUSIONS_UP|Homo sapiens	0.00024		255		27
PENG_RAPAMYCIN_RESPONSE_DN|Homo sapiens	0.00024		242		26
STARK_PREFRONTAL_CORTEX_22Q11_DELETION_DN|Mus musculus	0.00025		499		44
PAPASPYRIDONOS_UNSTABLE_ATEROSCLEROTIC_PLAQUE_DN|Homo sapiens	0.00025		43		9
FARMER_BREAST_CANCER_CLUSTER_5|Homo sapiens	0.00025		19		6
JEON_SMAD6_TARGETS_DN|Homo sapiens	0.00025		19		6
MASRI_RESISTANCE_TO_TAMOXIFEN_AND_AROMATASE_INHIBITORS_DN|Homo sapiens	0.00025		19		6
SENESE_HDAC1_AND_HDAC2_TARGETS_DN|Homo sapiens	0.00025		216		24
DOUGLAS_BMI1_TARGETS_UP|Homo sapiens	0.00026		545		47
JAATINEN_HEMATOPOIETIC_STEM_CELL_UP|Homo sapiens	0.00027		298		30
STEIN_ESR1_TARGETS|Homo sapiens	0.00033		85		13
TSENG_IRS1_TARGETS_UP|Mus musculus	0.00035		108		15
MARTENS_TRETINOIN_RESPONSE_DN|Homo sapiens	0.00039		790		62
DACOSTA_UV_RESPONSE_VIA_ERCC3_UP|Homo sapiens	0.0004		305		30
CHANDRAN_METASTASIS_DN|Homo sapiens	0.0004		291		29
BROWNE_HCMV_INFECTION_12HR_DN|Homo sapiens	0.0004		98		14
MAHAJAN_RESPONSE_TO_IL1A_DN|Homo sapiens	0.00041		76		12
SASSON_RESPONSE_TO_FORSKOLIN_DN|Homo sapiens	0.00041		87		13
TURASHVILI_BREAST_DUCTAL_CARCINOMA_VS_LOBULAR_NORMAL_DN|Homo sapiens	0.00044		66		11
KIM_WT1_TARGETS_12HR_UP|Homo sapiens	0.00044		159		19
GRADE_COLON_AND_RECTAL_CANCER_UP|Homo sapiens	0.00044		279		28
DELASERNA_MYOD_TARGETS_DN|Mus musculus	0.00045		56		10
XU_RESPONSE_TO_TRETINOIN_AND_NSC682994_DN|Homo sapiens	0.00045		14		5
DUTERTRE_ESTRADIOL_RESPONSE_24HR_DN|Homo sapiens	0.00045		498		43
PENG_LEUCINE_DEPRIVATION_DN|Homo sapiens	0.00045		185		21
WANG_METASTASIS_OF_BREAST_CANCER_ESR1_UP|Homo sapiens	0.00046		21		6
LEE_BMP2_TARGETS_UP|Mus musculus	0.00047		716		57
WILCOX_RESPONSE_TO_PROGESTERONE_UP|Homo sapiens	0.0005		148		18
COLINA_TARGETS_OF_4EBP1_AND_4EBP2|Mus musculus	0.0005		352		33
HELLER_HDAC_TARGETS_DN|Homo sapiens	0.0005		281		28
BERENJENO_ROCK_SIGNALING_NOT_VIA_RHOA_DN|Mus musculus	0.0005		47		9
PEART_HDAC_PROLIFERATION_CLUSTER_UP|Homo sapiens	0.00052		57		10
MARTINEZ_RB1_AND_TP53_TARGETS_DN|Mus musculus	0.00052		578		48
DELYS_THYROID_CANCER_DN|Homo sapiens	0.00053		227		24
MOOTHA_PGC|Homo sapiens	0.00053		412		37
MARTINEZ_TP53_TARGETS_DN|Mus musculus	0.00058		581		48
THUM_SYSTOLIC_HEART_FAILURE_UP|Homo sapiens	0.0006		400		36
MORI_EMU_MYC_LYMPHOMA_BY_ONSET_TIME_UP|Mus musculus	0.00061		102		14
LEI_MYB_TARGETS|Homo sapiens	0.00061		313		30
GOTZMANN_EPITHELIAL_TO_MESENCHYMAL_TRANSITION_UP|Mus musculus	0.00064		69		11
WONG_ENDMETRIUM_CANCER_DN|Homo sapiens	0.00066		80		12
KEEN_RESPONSE_TO_ROSIGLITAZONE_DN|Mus musculus	0.00067		103		14
CUI_TCF21_TARGETS_2_DN|Mus musculus	0.00067		807		62
MARCHINI_TRABECTEDIN_RESISTANCE_DN|Homo sapiens	0.00069		49		9
PEDERSEN_METASTASIS_BY_ERBB2_ISOFORM_7|Homo sapiens	0.00071		374		34
ONDER_CDH1_SIGNALING_VIA_CTNNB1|Homo sapiens	0.00074		81		12
RUIZ_TNC_TARGETS_UP|Homo sapiens	0.00074		153		18
PILON_KLF1_TARGETS_UP|Mus musculus	0.00074		495		42
LEE_LIVER_CANCER_SURVIVAL_DN|Homo sapiens	0.00075		166		19
BASSO_B_LYMPHOCYTE_NETWORK|Homo sapiens	0.00078		141		17
GAUSSMANN_MLL_AF4_FUSION_TARGETS_E_UP|Mus musculus	0.00079		93		13
OXFORD_RALA_OR_RALB_TARGETS_DN|Homo sapiens	0.00079		23		6
SASAI_RESISTANCE_TO_NEOPLASTIC_TRANSFROMATION|Mus musculus	0.0008		50		9
SMID_BREAST_CANCER_LUMINAL_A_UP|Homo sapiens	0.00082		82		12
LEIN_OLIGODENDROCYTE_MARKERS|Mus musculus	0.00083		71		11
GRESHOCK_CANCER_COPY_NUMBER_UP|Homo sapiens	0.00088		320		30
CAIRO_HEPATOBLASTOMA_POOR_SURVIVAL|Homo sapiens	0.0009		16		5
DASU_IL6_SIGNALING_SCAR_DN|Homo sapiens	0.0009		16		5
HE_PTEN_TARGETS_UP|Mus musculus	0.0009		16		5
FRIDMAN_IMMORTALIZATION_DN|Homo sapiens	0.00092		32		7
SERVITJA_LIVER_HNF1A_TARGETS_UP|Mus musculus	0.00095		131		16
GRUETZMANN_PANCREATIC_CANCER_UP|Homo sapiens	0.00096		351		32
LABBE_WNT3A_TARGETS_UP|Mus musculus	0.0011		108		14
BAELDE_DIABETIC_NEPHROPATHY_DN|Homo sapiens	0.0012		430		37
MORI_MATURE_B_LYMPHOCYTE_DN|Mus musculus	0.0012		74		11
YAGI_AML_FAB_MARKERS|Homo sapiens	0.0012		186		20
LE_SKI_TARGETS_UP|Homo sapiens	0.0012		17		5
SIMBULAN_PARP1_TARGETS_DN|Mus musculus	0.0012		17		5
MEISSNER_BRAIN_HCP_WITH_H3K4ME3_AND_H3K27ME3|Mus musculus	0.0012		1042		75
SHIPP_DLBCL_VS_FOLLICULAR_LYMPHOMA_UP|Homo sapiens	0.0012		43		8
TOOKER_GEMCITABINE_RESISTANCE_DN|Homo sapiens	0.0013		122		15
XU_HGF_TARGETS_INDUCED_BY_AKT1_48HR_DN|Homo sapiens	0.0013		25		6
HELLER_HDAC_TARGETS_SILENCED_BY_METHYLATION_DN|Homo sapiens	0.0013		270		26
WHITFIELD_CELL_CYCLE_G1_S|Homo sapiens	0.0013		135		16
CHESLER_BRAIN_HIGHEST_GENETIC_VARIANCE|Mus musculus	0.0013		34		7
PENG_GLUTAMINE_DEPRIVATION_DN|Homo sapiens	0.0014		329		30
SUNG_METASTASIS_STROMA_DN|Homo sapiens	0.0014		54		9
SCHAEFFER_PROSTATE_DEVELOPMENT_48HR_DN|Mus musculus	0.0014		420		36
FRIDMAN_SENESCENCE_UP|Homo sapiens	0.0015		76		11
MCBRYAN_PUBERTAL_BREAST_6_7WK_DN|Mus musculus	0.0015		76		11
MARKEY_RB1_CHRONIC_LOF_UP|Mus musculus	0.0015		112		14
ACEVEDO_LIVER_CANCER_UP|Homo sapiens	0.0016		934		68
BROWNE_HCMV_INFECTION_20HR_DN|Homo sapiens	0.0016		100		13
HELLER_SILENCED_BY_METHYLATION_DN|Homo sapiens	0.0016		100		13
KARAKAS_TGFB1_SIGNALING|Homo sapiens	0.0016		18		5
PLASARI_NFIC_TARGETS_BASAL_DN|Mus musculus	0.0016		18		5
CHIARADONNA_NEOPLASTIC_TRANSFORMATION_CDC25_DN|Mus musculus	0.0017		151		17
SCHLOSSER_MYC_TARGETS_AND_SERUM_RESPONSE_UP|Homo sapiens	0.0017		45		8
CAIRO_LIVER_DEVELOPMENT_UP|Mus musculus	0.0019		166		18
BERENJENO_TRANSFORMED_BY_RHOA_DN|Mus musculus	0.0019		381		33
DUNNE_TARGETS_OF_AML1_MTG8_FUSION_DN|Homo sapiens	0.0021		19		5
NELSON_RESPONSE_TO_ANDROGEN_DN|Homo sapiens	0.0021		19		5
JI_RESPONSE_TO_FSH_DN|Homo sapiens	0.0021		57		9
JOHANSSON_GLIOMAGENESIS_BY_PDGFB_UP|Mus musculus	0.0021		57		9
GARGALOVIC_RESPONSE_TO_OXIDIZED_PHOSPHOLIPIDS_GREY_DN|Homo sapiens	0.0021		68		10
DACOSTA_UV_RESPONSE_VIA_ERCC3_COMMON_DN|Homo sapiens	0.0022		477		39
LINDVALL_IMMORTALIZED_BY_TERT_DN|Homo sapiens	0.0022		80		11
NAKAMURA_ADIPOGENESIS_LATE_DN|Homo sapiens	0.0022		37		7
RODWELL_AGING_KIDNEY_UP|Homo sapiens	0.0023		462		38
MARTORIATI_MDM4_TARGETS_FETAL_LIVER_DN|Mus musculus	0.0023		509		41
YAO_TEMPORAL_RESPONSE_TO_PROGESTERONE_CLUSTER_13|Mus musculus	0.0023		169		18
DANG_BOUND_BY_MYC|Homo sapiens	0.0023		1067		75
GRADE_COLON_CANCER_UP|Homo sapiens	0.0024		834		61
SLEBOS_HEAD_AND_NECK_CANCER_WITH_HPV_UP|Homo sapiens	0.0025		81		11
SENESE_HDAC2_TARGETS_DN|Homo sapiens	0.0025		118		14
MIYAGAWA_TARGETS_OF_EWSR1_ETS_FUSIONS_DN|Homo sapiens	0.0026		212		21
PODAR_RESPONSE_TO_ADAPHOSTIN_UP|Homo sapiens	0.0026		144		16
WESTON_VEGFA_TARGETS|Homo sapiens	0.0027		106		13
HELLER_SILENCED_BY_METHYLATION_UP|Homo sapiens	0.0027		270		25
ABE_VEGFA_TARGETS|Homo sapiens	0.0027		20		5
ONKEN_UVEAL_MELANOMA_DN|Homo sapiens	0.0027		514		41
BILD_MYC_ONCOGENIC_SIGNATURE|Homo sapiens	0.0027		199		20
VERHAAK_GLIOBLASTOMA_MESENCHYMAL|Homo sapiens	0.0027		213		21
BORCZUK_MALIGNANT_MESOTHELIOMA_UP|Homo sapiens	0.0028		300		27
GILDEA_METASTASIS|Homo sapiens	0.0029		29		6
NAKAYAMA_FGF2_TARGETS|Mus musculus	0.0029		29		6
CHARAFE_BREAST_CANCER_BASAL_VS_MESENCHYMAL_DN|Homo sapiens	0.003		49		8
LINDGREN_BLADDER_CANCER_HIGH_RECURRENCE|Homo sapiens	0.003		49		8
ROY_WOUND_BLOOD_VESSEL_UP|Homo sapiens	0.003		49		8
KRIGE_RESPONSE_TO_TOSEDOSTAT_6HR_UP|Homo sapiens	0.003		892		64
SCHAEFFER_PROSTATE_DEVELOPMENT_6HR_DN|Mus musculus	0.003		501		40
KORKOLA_EMBRYONAL_CARCINOMA_UP|Homo sapiens	0.0031		39		7
CHICAS_RB1_TARGETS_SENESCENT|Homo sapiens	0.0031		550		43
ABDULRAHMAN_KIDNEY_CANCER_VHL_DN|Homo sapiens	0.0032		13		4
EBAUER_MYOGENIC_TARGETS_OF_PAX3_FOXO1_FUSION|Homo sapiens	0.0034		50		8
WINTER_HYPOXIA_DN|Homo sapiens	0.0034		50		8
CEBALLOS_TARGETS_OF_TP53_AND_MYC_UP|Homo sapiens	0.0034		21		5
BURTON_ADIPOGENESIS_PEAK_AT_0HR|Mus musculus	0.0034		61		9
CHANG_CORE_SERUM_RESPONSE_DN|Homo sapiens	0.0034		203		20
ROZANOV_MMP14_TARGETS_UP|Homo sapiens	0.0035		261		24
RIGGI_EWING_SARCOMA_PROGENITOR_UP|Homo sapiens	0.0035		412		34
TOMLINS_PROSTATE_CANCER_DN|Homo sapiens	0.0036		40		7
HOSHIDA_LIVER_CANCER_SURVIVAL_UP|Homo sapiens	0.0036		73		10
BENPORATH_MYC_MAX_TARGETS|Homo sapiens	0.0037		751		55
KOKKINAKIS_METHIONINE_DEPRIVATION_96HR_DN|Homo sapiens	0.004		74		10
BROWNE_HCMV_INFECTION_16HR_DN|Homo sapiens	0.004		86		11
CAFFAREL_RESPONSE_TO_THC_DN|Homo sapiens	0.0041		31		6
CADWELL_ATG16L1_TARGETS_DN|Mus musculus	0.0042		63		9
LINDGREN_BLADDER_CANCER_CLUSTER_2A_DN|Homo sapiens	0.0042		138		15
WELCSH_BRCA1_TARGETS_DN|Homo sapiens	0.0042		138		15
VECCHI_GASTRIC_CANCER_EARLY_DN|Homo sapiens	0.0043		340		29
BOYAULT_LIVER_CANCER_SUBCLASS_G23_UP|Homo sapiens	0.0043		52		8
LEE_TARGETS_OF_PTCH1_AND_SUFU_UP|Mus musculus	0.0043		52		8
LINDVALL_IMMORTALIZED_BY_TERT_UP|Homo sapiens	0.0044		75		10
MCCLUNG_COCAIN_REWARD_4WK|Mus musculus	0.0044		75		10
PEART_HDAC_PROLIFERATION_CLUSTER_DN|Homo sapiens	0.0044		75		10
GOBERT_OLIGODENDROCYTE_DIFFERENTIATION_DN|Mus musculus	0.0046		1045		72
GABRIELY_MIR21_TARGETS|Homo sapiens	0.0047		282		25
SHEPARD_CRUSH_AND_BURN_MUTANT_UP|Danio rerio	0.0048		195		19
LI_WILMS_TUMOR_VS_FETAL_KIDNEY_1_UP|Homo sapiens	0.0048		181		18
MORI_SMALL_PRE_BII_LYMPHOCYTE_DN|Mus musculus	0.0048		76		10
CAFFAREL_RESPONSE_TO_THC_UP|Homo sapiens	0.0048		32		6
CHIARADONNA_NEOPLASTIC_TRANSFORMATION_KRAS_DN|Mus musculus	0.0049		140		15
AMUNDSON_GENOTOXIC_SIGNATURE|Homo sapiens	0.0049		101		12
CHICAS_RB1_TARGETS_LOW_SERUM|Homo sapiens	0.0052		89		11
IVANOVSKA_MIR106B_TARGETS|Homo sapiens	0.0052		89		11
LI_DCP2_BOUND_MRNA|Homo sapiens	0.0052		89		11
MORI_MATURE_B_LYMPHOCYTE_UP|Mus musculus	0.0052		89		11
RAMASWAMY_METASTASIS_UP|Homo sapiens	0.0052		65		9
POMEROY_MEDULLOBLASTOMA_PROGNOSIS_DN|Homo sapiens	0.0054		43		7
TONKS_TARGETS_OF_RUNX1_RUNX1T1_FUSION_GRANULOCYTE_UP|Homo sapiens	0.0055		54		8
WU_SILENCED_BY_METHYLATION_IN_BLADDER_CANCER|Homo sapiens	0.0055		54		8
HU_GENOTOXIC_DAMAGE_24HR|Mus musculus	0.0056		33		6
ROZANOV_MMP14_TARGETS_SUBSET|Homo sapiens	0.0056		33		6
CROMER_METASTASIS_UP|Homo sapiens	0.0058		78		10
TONKS_TARGETS_OF_RUNX1_RUNX1T1_FUSION_MONOCYTE_UP|Homo sapiens	0.0059		199		19
BURTON_ADIPOGENESIS_6|Mus musculus	0.006		185		18
DE_YY1_TARGETS_DN|Homo sapiens	0.0061		91		11
GUTIERREZ_CHRONIC_LYMPHOCYTIC_LEUKEMIA_DN|Homo sapiens	0.0061		55		8
VANHARANTA_UTERINE_FIBROID_UP|Homo sapiens	0.0062		44		7
PUIFFE_INVASION_INHIBITED_BY_ASCITES_UP|Homo sapiens	0.0063		79		10
SHETH_LIVER_CANCER_VS_TXNIP_LOSS_PAM3|Mus musculus	0.0064		67		9
ZHANG_BREAST_CANCER_PROGENITORS_UP|Mus musculus	0.0065		413		33
MOOTHA_MITOCHONDRIA|Homo sapiens	0.0066		445		35
EBAUER_TARGETS_OF_PAX3_FOXO1_FUSION_UP|Homo sapiens	0.0066		201		19
ZHANG_TLX_TARGETS_60HR_UP|Mus musculus	0.0067		290		25
HELLEBREKERS_SILENCED_DURING_TUMOR_ANGIOGENESIS|Homo sapiens	0.0069		80		10
HUANG_DASATINIB_RESISTANCE_UP|Homo sapiens	0.0069		80		10
KAAB_HEART_ATRIUM_VS_VENTRICLE_UP|Homo sapiens	0.007		246		22
GRADE_METASTASIS_DN|Homo sapiens	0.007		45		7
DACOSTA_UV_RESPONSE_VIA_ERCC3_DN|Homo sapiens	0.0071		843		59
IZADPANAH_STEM_CELL_ADIPOSE_VS_BONE_DN|Macaca mulatta	0.0073		106		12
DANG_REGULATED_BY_MYC_DN|Homo sapiens	0.0073		247		22
RUTELLA_RESPONSE_TO_CSF2RB_AND_IL4_DN|Homo sapiens	0.0075		308		26
YAMASHITA_METHYLATED_IN_PROSTATE_CANCER|Rattus norvegicus	0.0076		57		8
HOELZEL_NF1_TARGETS_DN|Homo sapiens	0.0078		107		12
KRASNOSELSKAYA_ILF3_TARGETS_DN|Homo sapiens	0.0079		46		7
TSENG_ADIPOGENIC_POTENTIAL_DN|Mus musculus	0.0079		46		7
HOSHIDA_LIVER_CANCER_SUBCLASS_S1|Homo sapiens	0.008		234		21
COLDREN_GEFITINIB_RESISTANCE_UP|Homo sapiens	0.0082		82		10
PURBEY_TARGETS_OF_CTBP1_AND_SATB1_UP|Homo sapiens	0.0082		82		10
ALONSO_METASTASIS_UP|Homo sapiens	0.0083		191		18
BENPORATH_NANOG_TARGETS|Homo sapiens	0.0083		969		66
MARTORIATI_MDM4_TARGETS_FETAL_LIVER_UP|Mus musculus	0.0087		221		20
CLASPER_LYMPHATIC_VESSELS_DURING_METASTASIS_DN|Mus musculus	0.0087		36		6
LANDIS_ERBB2_BREAST_TUMORS_65_DN|Mus musculus	0.0087		36		6
BENPORATH_NOS_TARGETS|Homo sapiens	0.0089		178		17
ALONSO_METASTASIS_NEURAL_UP|Homo sapiens	0.0091		17		4
DORMOY_ELAVL1_TARGETS|Homo sapiens	0.0091		17		4
GARGALOVIC_RESPONSE_TO_OXIDIZED_PHOSPHOLIPIDS_RED_UP|Homo sapiens	0.0091		17		4
NIELSEN_LEIOMYOSARCOMA_DN|Homo sapiens	0.0091		17		4
PENG_GLUCOSE_DEPRIVATION_DN|Homo sapiens	0.0096		165		16
ALFANO_MYC_TARGETS|Homo sapiens	0.0096		238		21
LIM_MAMMARY_LUMINAL_MATURE_DN|Mus musculus	0.0098		97		11
HELLER_HDAC_TARGETS_SILENCED_BY_METHYLATION_UP|Homo sapiens	0.0098		425		33
WANG_MLL_TARGETS|Mus musculus	0.0098		284		24
MCDOWELL_ACUTE_LUNG_INJURY_DN|Mus musculus	0.01		48		7
PRAMOONJAGO_SOX4_TARGETS_DN|Homo sapiens	0.01		48		7
TSUNODA_CISPLATIN_RESISTANCE_DN|Homo sapiens	0.01		48		7
BENPORATH_SOX2_TARGETS|Homo sapiens	0.01		722		51
MOOTHA_HUMAN_MITODB_6_2002|Homo sapiens	0.01		426		33
WESTON_VEGFA_TARGETS_3HR|Homo sapiens	0.01		72		9
CROMER_TUMORIGENESIS_UP|Homo sapiens	0.01		60		8
WANG_PROSTATE_CANCER_ANDROGEN_INDEPENDENT|Homo sapiens	0.01		60		8
SANSOM_APC_MYC_TARGETS|Mus musculus	0.01		210		19
BOYAULT_LIVER_CANCER_SUBCLASS_G2|Homo sapiens	0.01		27		5
VALK_AML_CLUSTER_1|Homo sapiens	0.01		27		5
CHEN_NEUROBLASTOMA_COPY_NUMBER_GAINS|Homo sapiens	0.011		49		7
NIELSEN_LEIOMYOSARCOMA_CNN1_UP|Homo sapiens	0.011		18		4
WU_ALZHEIMER_DISEASE_DN|Homo sapiens	0.011		18		4
NAKAMURA_ADIPOGENESIS_EARLY_DN|Homo sapiens	0.011		38		6
FERRANDO_T_ALL_WITH_MLL_ENL_FUSION_DN|Homo sapiens	0.011		86		10
SASSON_RESPONSE_TO_GONADOTROPHINS_DN|Homo sapiens	0.011		86		10
WAKABAYASHI_ADIPOGENESIS_PPARG_BOUND_8D|Mus musculus	0.012		644		46
KONG_E2F1_TARGETS|Mus musculus	0.012		10		3
MCCOLLUM_GELDANAMYCIN_RESISTANCE_UP|Homo sapiens	0.012		10		3
BYSTRYKH_HEMATOPOIESIS_STEM_CELL_QTL_TRANS|Mus musculus	0.012		865		59
CHEBOTAEV_GR_TARGETS_UP|Mus musculus	0.012		74		9
MATZUK_MALE_REPRODUCTION_SERTOLI|Mus musculus	0.012		28		5
PETROVA_PROX1_TARGETS_UP|Homo sapiens	0.012		28		5
TSENG_ADIPOGENIC_POTENTIAL_UP|Mus musculus	0.012		28		5
BHATTACHARYA_EMBRYONIC_STEM_CELL|Homo sapiens	0.012		87		10
RUTELLA_RESPONSE_TO_HGF_VS_CSF2RB_AND_IL4_UP|Homo sapiens	0.012		400		31
HENDRICKS_SMARCA4_TARGETS_DN|Homo sapiens	0.012		50		7
HERNANDEZ_MITOTIC_ARREST_BY_DOCETAXEL_2_UP|Homo sapiens	0.012		62		8
ZHAN_MULTIPLE_MYELOMA_CD1_VS_CD2_UP|Homo sapiens	0.012		62		8
MARTINEZ_RB1_TARGETS_UP|Mus musculus	0.013		664		47
GENTILE_UV_HIGH_DOSE_DN|Homo sapiens	0.013		306		25
KOKKINAKIS_METHIONINE_DEPRIVATION_48HR_UP|Homo sapiens	0.013		128		13
KYNG_DNA_DAMAGE_BY_GAMMA_AND_UV_RADIATION|Homo sapiens	0.013		88		10
TIEN_INTESTINE_PROBIOTICS_2HR_DN|Homo sapiens	0.013		88		10
FARMER_BREAST_CANCER_BASAL_VS_LULMINAL|Homo sapiens	0.013		323		26
MARKEY_RB1_CHRONIC_LOF_DN|Mus musculus	0.014		115		12
SHEPARD_BMYB_MORPHOLINO_UP|Danio rerio	0.014		201		18
KIM_ALL_DISORDERS_DURATION_CORR_DN|Homo sapiens	0.014		143		14
KOKKINAKIS_METHIONINE_DEPRIVATION_48HR_DN|Homo sapiens	0.014		63		8
MASRI_RESISTANCE_TO_TAMOXIFEN_AND_AROMATASE_INHIBITORS_UP|Homo sapiens	0.014		19		4
MYLLYKANGAS_AMPLIFICATION_HOT_SPOT_23|Homo sapiens	0.014		19		4
DARWICHE_PAPILLOMA_RISK_HIGH_DN|Mus musculus	0.014		172		16
HIRSCH_CELLULAR_TRANSFORMATION_SIGNATURE_DN|Homo sapiens	0.014		102		11
GAVIN_FOXP3_TARGETS_CLUSTER_P2|Mus musculus	0.014		76		9
UDAYAKUMAR_MED1_TARGETS_DN|Homo sapiens	0.014		232		20
BLALOCK_ALZHEIMERS_DISEASE_UP|Homo sapiens	0.015		1652		103
HESS_TARGETS_OF_HOXA9_AND_MEIS1_UP|Mus musculus	0.015		64		8
RHODES_CANCER_META_SIGNATURE|Homo sapiens	0.015		64		8
WILCOX_RESPONSE_TO_PROGESTERONE_DN|Homo sapiens	0.015		64		8
ZHAN_MULTIPLE_MYELOMA_UP|Homo sapiens	0.015		64		8
ZHOU_INFLAMMATORY_RESPONSE_LIVE_UP|Homo sapiens	0.015		439		33
RODRIGUES_THYROID_CARCINOMA_POORLY_DIFFERENTIATED_DN|Homo sapiens	0.015		740		51
DOANE_RESPONSE_TO_ANDROGEN_DN|Homo sapiens	0.016		234		20
BAUS_TFF2_TARGETS_DN|Mus musculus	0.016		11		3
IIZUKA_LIVER_CANCER_EARLY_RECURRENCE|Homo sapiens	0.016		11		3
KALMA_E2F1_TARGETS|Rattus norvegicus	0.016		11		3
SEMBA_FHIT_TARGETS_UP|Homo sapiens	0.016		11		3
PILON_KLF1_TARGETS_DN|Mus musculus	0.016		1929		118
BOQUEST_STEM_CELL_CULTURED_VS_FRESH_DN|Homo sapiens	0.016		30		5
STEIN_ESRRA_TARGETS_RESPONSIVE_TO_ESTROGEN_UP|Homo sapiens	0.016		30		5
TAVOR_CEBPA_TARGETS_DN|Homo sapiens	0.016		30		5
ONO_FOXP3_TARGETS_DN|Mus musculus	0.016		41		6
NAKAMURA_ADIPOGENESIS_EARLY_UP|Homo sapiens	0.016		65		8
KORKOLA_YOLK_SAC_TUMOR_UP|Homo sapiens	0.016		20		4
MANN_RESPONSE_TO_AMIFOSTINE_UP|Homo sapiens	0.016		20		4
TURASHVILI_BREAST_CARCINOMA_DUCTAL_VS_LOBULAR_UP|Homo sapiens	0.016		20		4
IWANAGA_CARCINOGENESIS_BY_KRAS_PTEN_DN|Mus musculus	0.017		345		27
MENSSEN_MYC_TARGETS|Homo sapiens	0.017		53		7
BROWNE_HCMV_INFECTION_48HR_UP|Homo sapiens	0.017		176		16
ENK_UV_RESPONSE_EPIDERMIS_UP|Homo sapiens	0.017		283		23
MOHANKUMAR_TLX1_TARGETS_DN|Homo sapiens	0.018		177		16
DAIRKEE_TERT_TARGETS_UP|Homo sapiens	0.018		363		28
JECHLINGER_EPITHELIAL_TO_MESENCHYMAL_TRANSITION_DN|Mus musculus	0.018		66		8
CAIRO_HEPATOBLASTOMA_CLASSES_DN|Homo sapiens	0.018		207		18
SHEDDEN_LUNG_CANCER_GOOD_SURVIVAL_A4|Homo sapiens	0.018		192		17
CHEN_LVAD_SUPPORT_OF_FAILING_HEART_DN|Homo sapiens	0.018		42		6
ZHOU_TNF_SIGNALING_30MIN|Homo sapiens	0.018		54		7
BONOME_OVARIAN_CANCER_POOR_SURVIVAL_UP|Homo sapiens	0.019		31		5
WANG_TUMOR_INVASIVENESS_DN|Mus musculus	0.019		208		18
AKL_HTLV1_INFECTION_DN|Homo sapiens	0.019		67		8
MCMURRAY_TP53_HRAS_COOPERATION_RESPONSE_DN|Mus musculus	0.019		67		8
COATES_MACROPHAGE_M1_VS_M2_UP|Mus musculus	0.019		80		9
SAKAI_TUMOR_INFILTRATING_MONOCYTES_DN|Homo sapiens	0.019		80		9
SUNG_METASTASIS_STROMA_UP|Homo sapiens	0.019		107		11
FOURNIER_ACINAR_DEVELOPMENT_LATE_DN|Homo sapiens	0.02		21		4
SAGIV_CD24_TARGETS_UP|Homo sapiens	0.02		21		4
WEST_ADRENOCORTICAL_TUMOR_MARKERS_UP|Homo sapiens	0.02		21		4
HOLLMANN_APOPTOSIS_VIA_CD40_UP|Homo sapiens	0.02		194		17
KUROKAWA_LIVER_CANCER_CHEMOTHERAPY_UP|Homo sapiens	0.02		12		3
MCBRYAN_TERMINAL_END_BUD_UP|Mus musculus	0.02		12		3
WU_APOPTOSIS_BY_CDKN1A_NOT_VIA_TP53|Homo sapiens	0.02		12		3
LEE_LIVER_CANCER_MYC_E2F1_UP|Mus musculus	0.02		55		7
SANSOM_APC_TARGETS_UP|Mus musculus	0.021		122		12
CREIGHTON_ENDOCRINE_THERAPY_RESISTANCE_4|Homo sapiens	0.021		288		23
DAZARD_UV_RESPONSE_CLUSTER_G6|Homo sapiens	0.021		151		14
BRUINS_UVC_RESPONSE_VIA_TP53_GROUP_B|Mus musculus	0.021		533		38
SCHLOSSER_MYC_AND_SERUM_RESPONSE_SYNERGY|Homo sapiens	0.021		32		5
FULCHER_INFLAMMATORY_RESPONSE_LECTIN_VS_LPS_UP|Homo sapiens	0.021		550		39
BERTUCCI_MEDULLARY_VS_DUCTAL_BREAST_CANCER_UP|Homo sapiens	0.021		196		17
MIKKELSEN_NPC_ICP_WITH_H3K4ME3|Mus musculus	0.022		435		32
HOQUE_METHYLATED_IN_CANCER|Homo sapiens	0.022		56		7
MA_MYELOID_DIFFERENTIATION_DN|Mus musculus	0.023		44		6
SAGIV_CD24_TARGETS_DN|Homo sapiens	0.023		44		6
HERNANDEZ_ABERRANT_MITOSIS_BY_DOCETACEL_4NM_UP|Homo sapiens	0.023		22		4
TONKS_TARGETS_OF_RUNX1_RUNX1T1_FUSION_HSC_UP|Homo sapiens	0.024		183		16
CAFFAREL_RESPONSE_TO_THC_24HR_5_UP|Homo sapiens	0.024		33		5
JEPSEN_SMRT_TARGETS|Mus musculus	0.024		33		5
WAKASUGI_HAVE_ZNF143_BINDING_SITES|Homo sapiens	0.024		57		7
FONTAINE_FOLLICULAR_THYROID_ADENOMA_UP|Homo sapiens	0.025		70		8
HOFFMANN_LARGE_TO_SMALL_PRE_BII_LYMPHOCYTE_DN|Mus musculus	0.025		70		8
BILD_E2F3_ONCOGENIC_SIGNATURE|Homo sapiens	0.025		230		19
ROVERSI_GLIOMA_COPY_NUMBER_UP|Homo sapiens	0.025		97		10
MUELLER_COMMON_TARGETS_OF_AML_FUSIONS_UP|Homo sapiens	0.025		13		3
YAGUE_PRETUMOR_DRUG_RESISTANCE_DN|Homo sapiens	0.025		13		3
FORTSCHEGGER_PHF8_TARGETS_UP|Homo sapiens	0.025		262		21
CAFFAREL_RESPONSE_TO_THC_24HR_5_DN|Homo sapiens	0.026		58		7
MATZUK_SPERMATOCYTE|Mus musculus	0.027		71		8
YAO_TEMPORAL_RESPONSE_TO_PROGESTERONE_CLUSTER_14|Mus musculus	0.027		141		13
HELLER_HDAC_TARGETS_UP|Homo sapiens	0.027		295		23
GARGALOVIC_RESPONSE_TO_OXIDIZED_PHOSPHOLIPIDS_GREEN_UP|Homo sapiens	0.027		23		4
RUTELLA_RESPONSE_TO_HGF_UP|Homo sapiens	0.027		409		30
MCBRYAN_PUBERTAL_BREAST_4_5WK_DN|Mus musculus	0.027		186		16
LEIN_LOCALIZED_TO_PROXIMAL_DENDRITES|Mus musculus	0.027		34		5
MODY_HIPPOCAMPUS_NEONATAL|Mus musculus	0.027		34		5
YAGI_AML_WITH_T_8_21_TRANSLOCATION|Homo sapiens	0.027		360		27
WONG_MITOCHONDRIA_GENE_MODULE|Homo sapiens	0.027		217		18
BERTUCCI_INVASIVE_CARCINOMA_DUCTAL_VS_LOBULAR_DN|Homo sapiens	0.027		46		6
BOHN_PRIMARY_IMMUNODEFICIENCY_SYNDROM_UP|Homo sapiens	0.027		46		6
BURTON_ADIPOGENESIS_4|Mus musculus	0.027		46		6
ENGELMANN_CANCER_PROGENITORS_UP|Homo sapiens	0.027		46		6
YAO_TEMPORAL_RESPONSE_TO_PROGESTERONE_CLUSTER_0|Mus musculus	0.029		72		8
ZHOU_INFLAMMATORY_RESPONSE_LIVE_DN|Homo sapiens	0.029		362		27
BEGUM_TARGETS_OF_PAX3_FOXO1_FUSION_UP|Homo sapiens	0.029		59		7
CORRE_MULTIPLE_MYELOMA_DN|Homo sapiens	0.029		59		7
WESTON_VEGFA_TARGETS_6HR|Homo sapiens	0.029		59		7
DAIRKEE_CANCER_PRONE_RESPONSE_BPA_E2|Homo sapiens	0.029		114		11
DARWICHE_SQUAMOUS_CELL_CARCINOMA_DN|Mus musculus	0.03		173		15
ZHANG_TARGETS_OF_EWSR1_FLI1_FUSION|Homo sapiens	0.03		86		9
MATTIOLI_MULTIPLE_MYELOMA_WITH_14Q32_TRANSLOCATIONS|Homo sapiens	0.03		35		5
SCHRAETS_MLL_TARGETS_UP|Mus musculus	0.03		35		5
ASTON_MAJOR_DEPRESSIVE_DISORDER_UP|Homo sapiens	0.03		47		6
DELACROIX_RAR_TARGETS_DN|Mus musculus	0.031		24		4
HERNANDEZ_ABERRANT_MITOSIS_BY_DOCETACEL_2NM_DN|Homo sapiens	0.031		24		4
JACKSON_DNMT1_TARGETS_DN|Mus musculus	0.031		24		4
JEON_SMAD6_TARGETS_UP|Homo sapiens	0.031		24		4
RUAN_RESPONSE_TO_TROGLITAZONE_UP|Mus musculus	0.031		24		4
YIH_RESPONSE_TO_ARSENITE_C1|Homo sapiens	0.031		24		4
ELVIDGE_HYPOXIA_DN|Homo sapiens	0.031		144		13
HADDAD_T_LYMPHOCYTE_AND_NK_PROGENITOR_DN|Homo sapiens	0.031		60		7
LEE_CALORIE_RESTRICTION_NEOCORTEX_DN|Mus musculus	0.032		87		9
YAO_TEMPORAL_RESPONSE_TO_PROGESTERONE_CLUSTER_11|Mus musculus	0.032		101		10
ENK_UV_RESPONSE_KERATINOCYTE_DN|Homo sapiens	0.032		482		34
PANGAS_TUMOR_SUPPRESSION_BY_SMAD1_AND_SMAD5_UP|Mus musculus	0.032		130		12
DELACROIX_RAR_BOUND_ES|Mus musculus	0.032		449		32
RHEIN_ALL_GLUCOCORTICOID_THERAPY_UP|Homo sapiens	0.033		74		8
RAO_BOUND_BY_SALL4|Mus musculus	0.033		222		18
FRASOR_RESPONSE_TO_ESTRADIOL_UP|Homo sapiens	0.034		36		5
JIANG_AGING_CEREBRAL_CORTEX_UP|Mus musculus	0.034		36		5
SHIN_B_CELL_LYMPHOMA_CLUSTER_8|Mus musculus	0.034		36		5
VALK_AML_CLUSTER_11|Homo sapiens	0.034		36		5
WEIGEL_OXIDATIVE_STRESS_BY_TBH_AND_H2O2|Homo sapiens	0.034		36		5
IVANOVA_HEMATOPOIESIS_EARLY_PROGENITOR|Mus musculus	0.034		518		36
MCBRYAN_PUBERTAL_BREAST_5_6WK_DN|Mus musculus	0.034		131		12
KIM_WT1_TARGETS_8HR_UP|Homo sapiens	0.034		161		14
MCBRYAN_PUBERTAL_BREAST_6_7WK_UP|Mus musculus	0.035		192		16
KOKKINAKIS_METHIONINE_DEPRIVATION_96HR_UP|Homo sapiens	0.035		117		11
BENPORATH_OCT4_TARGETS|Homo sapiens	0.035		287		22
STEGER_ADIPOGENESIS_DN|Mus musculus	0.035		25		4
PURBEY_TARGETS_OF_CTBP1_NOT_SATB1_DN|Homo sapiens	0.035		419		30
SMIRNOV_RESPONSE_TO_IR_6HR_UP|Homo sapiens	0.036		162		14
HOEBEKE_LYMPHOID_STEM_CELL_UP|Homo sapiens	0.036		89		9
WINTER_HYPOXIA_UP|Homo sapiens	0.036		89		9
YAO_TEMPORAL_RESPONSE_TO_PROGESTERONE_CLUSTER_8|Mus musculus	0.036		49		6
GRAESSMANN_APOPTOSIS_BY_SERUM_DEPRIVATION_UP|Mus musculus	0.036		538		37
WANG_CISPLATIN_RESPONSE_AND_XPC_DN|Homo sapiens	0.037		225		18
CHANG_POU5F1_TARGETS_UP|Homo sapiens	0.037		15		3
HAHTOLA_MYCOSIS_FUNGOIDES_DN|Homo sapiens	0.037		15		3
RODRIGUES_THYROID_CARCINOMA_UP|Homo sapiens	0.037		15		3
TSUNODA_CISPLATIN_RESISTANCE_UP|Homo sapiens	0.037		15		3
TSENG_IRS1_TARGETS_DN|Mus musculus	0.037		133		12
AMIT_SERUM_RESPONSE_480_MCF10A|Homo sapiens	0.037		37		5
CUI_TCF21_TARGETS_UP|Mus musculus	0.037		37		5
QI_HYPOXIA_TARGETS_OF_HIF1A_AND_FOXA2|Mus musculus	0.037		37		5
SHETH_LIVER_CANCER_VS_TXNIP_LOSS_PAM2|Mus musculus	0.037		148		13
WELCSH_BRCA1_TARGETS_UP|Homo sapiens	0.038		194		16
PLASARI_TGFB1_SIGNALING_VIA_NFIC_1HR_DN|Mus musculus	0.038		104		10
RAY_TUMORIGENESIS_BY_ERBB2_CDC25A_UP|Mus musculus	0.038		104		10
BROWNE_HCMV_INFECTION_48HR_DN|Homo sapiens	0.039		490		34
UDAYAKUMAR_MED1_TARGETS_UP|Homo sapiens	0.039		134		12
GEORGANTAS_HSC_MARKERS|Homo sapiens	0.039		63		7
GUO_HEX_TARGETS_DN|Mus musculus	0.039		63		7
SWEET_KRAS_TARGETS_DN|Homo sapiens	0.039		63		7
CHAUHAN_RESPONSE_TO_METHOXYESTRADIOL_UP|Homo sapiens	0.039		50		6
PYEON_CANCER_HEAD_AND_NECK_VS_CERVICAL_UP|Homo sapiens	0.04		180		15
LUI_THYROID_CANCER_CLUSTER_3|Homo sapiens	0.04		26		4
YAO_TEMPORAL_RESPONSE_TO_PROGESTERONE_CLUSTER_16|Mus musculus	0.04		77		8
LU_EZH2_TARGETS_DN|Homo sapiens	0.041		374		27
VART_KSHV_INFECTION_ANGIOGENIC_MARKERS_DN|Homo sapiens	0.041		135		12
YAMAZAKI_TCEB3_TARGETS_DN|Mus musculus	0.041		212		17
AMIT_EGF_RESPONSE_60_MCF10A|Homo sapiens	0.041		38		5
APPIERTO_RESPONSE_TO_FENRETINIDE_UP|Homo sapiens	0.041		38		5
HAN_JNK_SINGALING_DN|Mus musculus	0.041		38		5
LOPEZ_MBD_TARGETS|Homo sapiens	0.042		929		59
DACOSTA_UV_RESPONSE_VIA_ERCC3_TTD_UP|Homo sapiens	0.042		64		7
MIKKELSEN_MEF_LCP_WITH_H3K4ME3|Homo sapiens	0.043		121		11
GUILLAUMOND_KLF10_TARGETS_UP|Mus musculus	0.043		51		6
BURTON_ADIPOGENESIS_9|Mus musculus	0.043		92		9
MOREAUX_MULTIPLE_MYELOMA_BY_TACI_DN|Homo sapiens	0.044		167		14
GOUYER_TATI_TARGETS_DN|Homo sapiens	0.044		16		3
KOINUMA_COLON_CANCER_MSI_UP|Homo sapiens	0.044		16		3
KORKOLA_TERATOMA_UP|Homo sapiens	0.044		16		3
CORRE_MULTIPLE_MYELOMA_UP|Homo sapiens	0.045		65		7
GENTILE_UV_LOW_DOSE_DN|Homo sapiens	0.045		65		7
TENEDINI_MEGAKARYOCYTE_MARKERS|Homo sapiens	0.045		65		7
MARTINEZ_RB1_TARGETS_DN|Mus musculus	0.046		531		36
BASSO_HAIRY_CELL_LEUKEMIA_DN|Homo sapiens	0.046		79		8
LIEN_BREAST_CARCINOMA_METAPLASTIC_VS_DUCTAL_UP|Homo sapiens	0.046		79		8
CERVERA_SDHB_TARGETS_2|Homo sapiens	0.047		108		10
DANG_MYC_TARGETS_UP|Homo sapiens	0.047		138		12
AMUNDSON_POOR_SURVIVAL_AFTER_GAMMA_RADIATION_2G|Homo sapiens	0.048		169		14
DAZARD_RESPONSE_TO_UV_NHEK_DN|Homo sapiens	0.049		314		23
ENGELMANN_CANCER_PROGENITORS_DN|Homo sapiens	0.049		66		7
ZHONG_SECRETOME_OF_LUNG_CANCER_AND_ENDOTHELIUM|Mus musculus	0.049		66		7
JIANG_HYPOXIA_CANCER|Homo sapiens	0.049		80		8
GOTZMANN_EPITHELIAL_TO_MESENCHYMAL_TRANSITION_DN|Mus musculus	0.049		201		16
WINTER_HYPOXIA_METAGENE|Homo sapiens	0.049		233		18
ELVIDGE_HIF1A_AND_HIF2A_TARGETS_UP|Homo sapiens	0.05		40		5
LASTOWSKA_COAMPLIFIED_WITH_MYCN|Homo sapiens	0.05		40		5
VANTVEER_BREAST_CANCER_BRCA1_DN|Homo sapiens	0.05		40		5
WEINMANN_ADAPTATION_TO_HYPOXIA_DN|Homo sapiens	0.05		40		5
