# Supplementary material for: A loop-counting method for covariate-corrected low-rank biclustering of gene-expression and genome-wide association study data
Source: PLoS Comput Biol. 2018 May 14;14(5):e1006105. doi: 10.1371/journal.pcbi.1006105 (PMC5997363; doi:10.1371/journal.pcbi.1006105)
Supplement: S4 Data — This spreadsheet contains the full list of pathways produced by a gene-enrichment analysis of the bicluster shown in Example-B in the main text (involving GWAS-data). To perform this gene-enrichment analysis we used ‘Seek’. Each page of this spreadsheet lists the enrichment results using one of the 11 different gene-ontology databases available within the ‘Seek’ software. (XLSX) [file pcbi.1006105.s004.xlsx]

## Sheet: go_mf_iea
Term	P-value		Term Size		Overlap
phosphate_ion_transmembrane_transport	0.00016		13		3
phosphate_ion_transmembrane_transporter_activity	0.00016		13		3
phosphate_ion_transport	0.00016		13		3
metal_ion_transmembrane_transporter_activity	0.00057		397		11
metal_ion_transport	0.00057		397		11
inorganic_cation_transmembrane_transporter_activity	0.00077		479		12
calcium_ion_binding	0.0012		648		14
regulation_of_phosphate_metabolic_process	0.0016		383		10
regulation_of_phosphorus_metabolic_process	0.0016		383		10
positive_regulation_of_catalytic_activity	0.0018		391		10
GTPase_activator_activity	0.0022		212		7
positive_regulation_of_GTPase_activity	0.0022		212		7
regulation_of_GTP_catabolic_process	0.0022		212		7
regulation_of_GTPase_activity	0.0022		212		7
positive_regulation_of_molecular_function	0.0023		404		10
regulation_of_catabolic_process	0.0026		218		7
regulation_of_cellular_catabolic_process	0.0026		218		7
regulation_of_nucleoside_metabolic_process	0.0026		218		7
regulation_of_nucleotide_catabolic_process	0.0026		218		7
regulation_of_purine_nucleotide_catabolic_process	0.0026		218		7
gated_channel_activity	0.0031		286		8
ion_gated_channel_activity	0.0031		286		8
regulation_of_nucleotide_metabolic_process	0.0031		225		7
regulation_of_purine_nucleotide_metabolic_process	0.0031		225		7
cation_channel_activity	0.0034		291		8
substrate_specific_transmembrane_transporter_activity	0.0042		825		15
calcium_ion_transmembrane_transport	0.0043		125		5
calcium_ion_transmembrane_transporter_activity	0.0043		125		5
calcium_ion_transport	0.0043		125		5
cation_transmembrane_transporter_activity	0.0045		591		12
cation_transport	0.0046		593		12
secondary_active_transmembrane_transporter_activity	0.0048		183		6
signal_transduction_by_phosphorylation	0.0053		82		4
low_density_lipoprotein_particle_binding	0.0053		13		2
positive_regulation_of_hydrolase_activity	0.0058		252		7
ion_transmembrane_transport	0.0058		771		14
ion_transmembrane_transporter_activity	0.0058		771		14
divalent_metal_ion_transport	0.0063		137		5
ion_channel_activity	0.0065		394		9
monovalent_inorganic_cation_transmembrane_transporter_activity	0.007		328		8
nucleosome_binding	0.0071		15		2
substrate_specific_channel_activity	0.0073		401		9
ion_transport	0.0087		809		14
divalent_inorganic_cation_transmembrane_transporter_activity	0.009		149		5
divalent_inorganic_cation_transport	0.009		149		5
monovalent_inorganic_cation_transport	0.0092		344		8
regulation_of_ion_transmembrane_transport	0.01		153		5
regulation_of_transmembrane_transport	0.01		153		5
voltage_gated_channel_activity	0.01		153		5
voltage_gated_ion_channel_activity	0.01		153		5
MAP_kinase_kinase_kinase_activity	0.01		18		2
activation_of_MAPKK_activity	0.01		18		2
transmembrane_transport	0.01		909		15
transmembrane_transporter_activity	0.01		909		15
regulation_of_ion_transport	0.01		154		5
regulation_of_localization	0.01		154		5
regulation_of_transport	0.01		154		5
regulation_of_cell_communication	0.01		216		6
regulation_of_signal_transduction	0.01		216		6
regulation_of_signaling	0.01		216		6
channel_activity	0.011		427		9
passive_transmembrane_transporter_activity	0.011		427		9
intracellular_signal_transduction	0.011		156		5

## Sheet: go_mf
Term	Pvalue		Term.size		Overlap
phosphate_ion_transmembrane_transport	0.00014		11		3
phosphate_ion_transmembrane_transporter_activity	0.00014		11		3
phosphate_ion_transport	0.00014		11		3

## Sheet: kegg
Term	Pvalue		Term.size		Overlap
Circadian_entrainment	3.3e-05		96		6
Estrogen_signaling_pathway	0.00045		100		5
Calcium_signaling_pathway	0.0011		182		6
Long_term_potentiation	0.0011		71		4
GnRH_signaling_pathway	0.0028		91		4
Morphine_addiction	0.003		92		4
Glutamatergic_synapse	0.0068		116		4

## Sheet: msigdb_cpg_v5
Term	Pvalue		Term.size		Overlap
BENPORATH_SUZ12_TARGETS|Homo sapiens	6.5e-10		984		28
YAUCH_HEDGEHOG_SIGNALING_PARACRINE_UP|Mus musculus	1.1e-05		142		8
BENPORATH_ES_WITH_H3K27ME3|Homo sapiens	1.2e-05		1064		22
BENPORATH_EED_TARGETS|Homo sapiens	1.2e-05		985		21
KONDO_EZH2_TARGETS|Homo sapiens	6.5e-05		234		9
BENPORATH_PRC2_TARGETS|Homo sapiens	0.00019		612		14
RIGGINS_TAMOXIFEN_RESISTANCE_DN|Homo sapiens	0.00022		216		8
MEISSNER_BRAIN_HCP_WITH_H3K4ME3_AND_H3K27ME3|Mus musculus	0.00026		1042		19
MIKKELSEN_MEF_HCP_WITH_H3K27ME3|Mus musculus	0.00036		574		13
GRANDVAUX_IRF3_TARGETS_DN|Homo sapiens	0.00036		19		3
ASTON_MAJOR_DEPRESSIVE_DISORDER_UP|Homo sapiens	0.00041		47		4
SMID_BREAST_CANCER_BASAL_DN|Homo sapiens	0.00052		677		14
KIM_GERMINAL_CENTER_T_HELPER_DN|Homo sapiens	0.00064		23		3
