# Supplementary material for: A loop-counting method for covariate-corrected low-rank biclustering of gene-expression and genome-wide association study data
Source: PLoS Comput Biol. 2018 May 14;14(5):e1006105. doi: 10.1371/journal.pcbi.1006105 (PMC5997363; doi:10.1371/journal.pcbi.1006105)
Supplement: S1 Source Code — This archive contains Matlab source code for our loop-counting methods, along with a tutorial (also written in Matlab) which will guide users through our our first example (involving gene-expression data). (GZ) [file pcbi.1006105.s007.gz]

Archive with 52 entries (52 files):
- get_auc.m
- get_corrected_auc.m
- hpc_launcher.m
- intersectall.m
- tutorial_binary_compress.m
- tutorial_binary_uncompress.m
- tutorial_collate.m
- tutorial_collate_old0.m
- tutorial_create_GSE17536.m
- tutorial_dexcluster_1.m
- tutorial_dexcluster_1_test.m
- tutorial_dexcluster_2.m
- tutorial_dexcluster_2_test.m
- tutorial_dexcluster_excerpt_0.m
- tutorial_dexcluster_excerpt_2.m
- tutorial_dexcluster_excerpt_3.m
- tutorial_dexcluster_excerpt_4.m
- tutorial_dexcluster_excerpt_t.m
- tutorial_gene_number_to_name.m
- tutorial_genri.m
- tutorial_hcluster.m
- tutorial_lakcluster_0_getscore.m
- tutorial_lakcluster_1.m
- tutorial_lakcluster_1_test.m
- tutorial_lakcluster_2.m
- tutorial_lakcluster_2_test.m
- tutorial_lakcluster_excerpt_0.m
- tutorial_lakcluster_excerpt_2.m
- tutorial_lakcluster_excerpt_3.m
- tutorial_lakcluster_excerpt_4.m
- tutorial_lakcluster_excerpt_t.m
- tutorial_lakcluster_update_0.m
- tutorial_lakcluster_update_1.m
- tutorial_loopS_threshold.m
- tutorial_net_excerpt_0.m
- tutorial_net_excerpt_1.m
- tutorial_net.m
- tutorial_plot_arc.m
- tutorial_plot_boxmove.m
- tutorial_plot_excerpt_0.m
- tutorial_plot_excerpt_1.m
- tutorial_plot_excerpt_2.m
- tutorial_plot_excerpt_3.m
- tutorial_plot_excerpt_4.m
- tutorial_plot.m
- tutorial_summarize.m
- tutorial_w1.m
- tutorial_w1_setup.m
- tutorial_w2.m
- unionall.m
- dir_GSE17536/GSE17536.GPL570.pcl
- dir_GSE17536/GSE17536.gsms.txt
