# Supplementary material for: A loop-counting method for covariate-corrected low-rank biclustering of gene-expression and genome-wide association study data
Source: PLoS Comput Biol. 2018 May 14;14(5):e1006105. doi: 10.1371/journal.pcbi.1006105 (PMC5997363; doi:10.1371/journal.pcbi.1006105)
Supplement: S1 Source Code — This archive contains Matlab source code for our loop-counting methods, along with a tutorial (also written in Matlab) which will guide users through our our first example (involving gene-expression data). (GZ) [file pcbi.1006105.s007.gz › get_corrected_auc.m]

function [cauc_avg,cauc_min,auc] = get_corrected_auc(v_case,v_ctrl,s_case,s_ctrl);
%%%%%%%%%%%%%%%%%%%%%%%%%%%%%%%%%%%%%%%%%%%%%%%%%%%%%%%%%%%%%%%%
%
% function [cauc_avg,cauc_min,auc] = get_corrected_auc(v_case,v_ctrl,s_case,s_ctrl);
% 
% This function calculates the covariate-corrected
% area-under-the-receiver-operator-characteristic-curve (cauc)
% for the two sets of data v_case and v_ctrl.
% The inputs are v_case and v_ctrl, which each must be column vectors,
% as well as s_case and s_ctrl, which are also column vectors of the same size
% as v_case and v_ctrl, respectively.
% The vectors v_case and v_ctrl hold the actual data (used to discriminate cases and ctrls),
% whereas the vectors s_case and s_ctrl hold the covariate-categories for each case and ctrl.
% The outputs are:
% cauc_min: a double storing the minimum cauc across covariate classes
% cauc_avg: a double storing the average cauc across covariate classes
% auc: a double which is the standard auc (i.e., no covariate correction)
% 
% NOTE: We only step through covariate categories within the cases,
% ignoring those categories that manifest within the controls (but not the cases).
% On the other hand, if a covariate category is missing for the controls,
% but is present within the cases, then we use all the v_values for that category
% to determine the cauc.
%
% test by running with no arguments:
% i.e., >> get_corrected_auc();
%
%%%%%%%%%%%%%%%%%%%%%%%%%%%%%%%%%%%%%%%%%%%%%%%%%%%%%%%%%%%%%%%%

disp_flag=0;
if (nargin<2 | isempty(v_ctrl) | nargin<1 | isempty(v_case)); 
disp_flag=1;
disp(sprintf(' '));
disp(sprintf(' testing get_corrected_auc: '));
disp(sprintf(' generating test data with two categories, labeled by ''0'' (male) and ''8'' (female). '));
disp(sprintf(' The case data has 6 males and 3 females. '));
disp(sprintf(' The control data has 8 males and 8 females. '));
disp(sprintf(' Each male has a v-value of 1, and each female a v-value of 2. '));
disp(sprintf(' In this situation the uncorrected auc will be below 0.5, '));
disp(sprintf(' because the average control value is higher than the average case value. '));
disp(sprintf(' However, as one can clearly see, this uncorrected auc is entirely due to '));
disp(sprintf(' the uneven distrubution of genders. '));
disp(sprintf(' If we look within each gender, the auc is 0.5 by design, '));
disp(sprintf(' and so the covariate-corrected auc should be 0.5. '));
v_case = [1;1;1;1;1;1;2;2;2]; s_case = [0;0;0;0;0;0;8;8;8];
v_ctrl = [1;1;1;1;1;1;1;1;2;2;2;2;2;2;2;2]; s_ctrl = [0;0;0;0;0;0;0;0;8;8;8;8;8;8;8;8];
 else;
if (nargin<3 | isempty(s_case)); s_case = ones(size(v_case)); end;
if (nargin<4 | isempty(s_ctrl)); s_ctrl = ones(size(v_ctrl)); end;
end;%if (nargin<2 | isempty(v_ctrl) | nargin<1 | isempty(v_case)); 

v_case = v_case(:);
v_ctrl = v_ctrl(:);
s_case = s_case(:);
s_ctrl = s_ctrl(:);

std_case = transpose(unique(s_case)); std_ctrl = transpose(unique(s_ctrl));
if     (length(std_case)==1 & length(std_ctrl)==1); std_ij = std_case;
elseif (length(std_case)> 1 & length(std_ctrl)==1); std_ij = std_case;
elseif (length(std_case)==1 & length(std_ctrl)> 1); std_ij = std_ctrl;
elseif (length(std_case)> 1 & length(std_ctrl)> 1); std_ij = union(std_case,std_ctrl);
end;% if;
ns_T = 0; ntot_T = 0; cauc_avg = 0; cauc_min=0;
for ns=std_ij;
%disp(sprintf('ns %d',ns));
dij = find(s_case==ns); if isempty(dij); dij = 1:length(v_case); end;
xij = find(s_ctrl==ns); if isempty(xij); xij = 1:length(v_ctrl); end;
if (length(dij)>0 & length(xij)>0);
ns_T = ns_T+1;
ncase_vec(ns_T) = length(dij);
nctrl_vec(ns_T) = length(xij);
ntot_vec(ns_T) = length(dij)+length(xij);
ntot_T = ntot_T + ntot_vec(ns_T);
cauc_vec(ns_T) = get_auc(v_ctrl(xij),v_case(dij)); 
cauc_avg = cauc_avg + ntot_vec(ns_T)*cauc_vec(ns_T);
if (abs(cauc_vec(ns_T)-0.5)<abs(cauc_min-0.5)); cauc_min = cauc_vec(ns_T); end;
end;%if
end;%for ns=std_min:std_max;
cauc_avg = cauc_avg/ntot_T;
if nargout>2; auc = get_auc(v_ctrl,v_case); end;

if disp_flag;
disp(sprintf(' uncorrected auc %f, corrected auc: cauc_avg %f, cauc_min %f',get_auc(v_ctrl,v_case),cauc_avg,cauc_min));
end;%if disp_flag;
