# Supplementary material for: A loop-counting method for covariate-corrected low-rank biclustering of gene-expression and genome-wide association study data
Source: PLoS Comput Biol. 2018 May 14;14(5):e1006105. doi: 10.1371/journal.pcbi.1006105 (PMC5997363; doi:10.1371/journal.pcbi.1006105)
Supplement: S1 Source Code — This archive contains Matlab source code for our loop-counting methods, along with a tutorial (also written in Matlab) which will guide users through our our first example (involving gene-expression data). (GZ) [file pcbi.1006105.s007.gz › tutorial_collate.m]

function [tr_base_ra,tr_ra_,tr_cmb_pval] = tutorial_collate(path_base,gen_fname,frwd_vs_back);
%%%%%%%%%%%%%%%%%%%%%%%%%%%%%%%%%%%%%%%%%%%%%%%%%%%%%%%%%%%%%%%%
%
% function [tr_base_ra,tr_ra_,tr_cmb_pval] = tutorial_collate(path_base,gen_fname,frwd_vs_back);
%
% This function is designed to collect the results produced by tutorial_w1.m, including both the output ;
% traces associated with the original data (e.g,. GSE17536_n2x_frwd_out_trace associated with GSE17536_n2D.mat), ;
% as well as the distribution of output-traces found across the label-shuffled permutations of the original data ;
% (e.g., the various dir_GSE17536_n2x_prm/GSE17536_n2x_prm???_frwd_out_trace.txt). ;
% By comparing the former against the distribution of the latter, a p-value can be assigned to each of the ;
% output-traces associated with the original data. ;
% Note that this p-value only depends on the output-traces generated by the biclustering routine, and does ;
% not depend on the average row- and col-scores stored within, say, GSE17536_n2x_fwrd_loopS.mat. ;
% In other words, the p-value we associate to each bicluster only depends on the index-ordering underlying ;
% that bicluster, and not on the specifics of how that bicluster was delineated; the thresholding within ;
% tutorial_loopS_threshold.m plays no role in the p-value of each bicluster. ;
%
% The inputs to this function are a subset of those passed to tutorial_w1.m:
% path_base: a string describing the path housing the initial data-files such as GSE17536.GPL570.pcl. ;
% gen_fname: a string describing the prefix of the data-set, as well as the type of bicluster to search for. ;
%     Such a prefix could take the form 'GSE17536_nA_', or 'GSE17536_n2x'. ;
% frwd_vs_back: a string indicating whether to collate 'frwd' or 'back' biclusters. ;
%
% The outputs to this function are:
% tr_base_ra: an array of size n_iterations-by-NO, where NO is the number of successive times the biclustering ;
%     algorithm was run on the original data (i.e., NO should equal the n_to_find passed to tutorial_w1). ;
%     tr_base_ra(:,n) stores the average row-scores observed during the nth successive sweep through the original data. ;
%     The entry tr_base_ra(m,n) stores the average row-score of the remaining rows and columns after the ;
%     mth iteration of the biclustering algorithm (during this nth successive sweep through the original data). ;
%     In the typical situation where the biclustering algorithm eliminates one case-patient per iteration, there will ;
%     be (MD-m) case-patients remaining after the mth iteration of the biclustering algorithm. ;
%     (where MD is the number of case-patients we start out with). Eventually, when m is sufficiently large, there ;
%     will be insufficiently many case-patients remaining for all covariate-categories to be adequately represented. ;
%     We take this into account below; for each n we restrict our calculations to involve only iterations m for which ;
%     all covariate-categories are adequately represented. ;
% tr_ra_: an array of size n_iterations-by-NP, where NP is the number of times the biclustering algorithm was ;
%     run on different permutations of the original data. ;
%     tr_ra_(:,n) stores the average row-scores associated with the nth permutation of the original data. ;
%     The entry tr_ra_(m,n) stores the average row-score of the remaining rows and columns after the ;
%     mth iteration of the biclustering algorithm applied to permutation n. Similarly to tr_base_ra, we restrict ;
%     our attention for each n to iterations m for which all the covariate-categories are represented. ;
% tr_cmb_pval: an array of size NO, where NO is the number of successive times the biclustering algorithm ;
%     was run on the original data (i.e., NO = n_to_find). Each entry tr_cmb_pval(n) stores the p-value ;
%     (calculated from the label-shuffled distribution) which is associated with the performance of the nth ;
%     successive sweep through the original data. This p-value is obtained by considering a combination of: ;
%     a) the maximum raw-value of tr_base_ra(tmp_ij,n), ;
%     b) the maximum z-score of tr_base_ra(tmp_ij,n), calculated relative to the distribution tr_ra_. ;
%     c) the average value of tr_base_ra(tmp_ij,n), ;
%     where the index array tmp_ij includes only those iterations for which all covariate-categories are represented. ;
%     We compare each statistic above against the corresponding distribution of that same statistic across the ;
%     label-shuffled distribution, obtaining tr_cmb_pval by using standard techniques for multiple-hypothesis testing. ;
%     Note that this p-value only depends on the out_trace files, and not on the thresholding step ;
%     within tutorial_loopS_threshold.m ;
% An additional output, written to disc, is:
% *_collate.mat: a file with a name determined by path_base, gen_fname and fwrd_vs_back ;
%     (e.g,. GSE17536_n2x_frwd_collate.mat) which stores several of the output variables listed above. ;
%
% test by running with no arguments:
% i.e., >> tutorial_collate();
%
%%%%%%%%%%%%%%%%%%%%%%%%%%%%%%%%%%%%%%%%%%%%%%%%%%%%%%%%%%%%%%%%

if nargin<1;
disp(sprintf(' '));
disp(sprintf(' testing tutorial_collate: '));
disp(sprintf(' setting path_base = ''%s/dir_GSE17536'' ; ',pwd));
disp(sprintf(' setting gen_fname = ''GSE17536_n2x'' ; '));
disp(sprintf(' setting frwd_vs_back = ''frwd'' (biclusters within cases) ; '));
path_base = sprintf('%s/dir_GSE17536',pwd); gen_fname = 'GSE17536_n2x'; frwd_vs_back = 'frwd'; 
disp(sprintf(' calling tutorial_collate(path_base,gen_fname,frwd_vs_back): ;'));
tutorial_collate(path_base,gen_fname,frwd_vs_back);
return;
end;%if nargin<1;

bitj=16; 
%path_base = '.';
prefix_base = sprintf('%s',gen_fname); prefix = prefix_base; 
path_pre_prm = sprintf('%s/dir_%s_prm',path_base,prefix_base);
tutorial_w1_setup;

Omax = 16;
ox_ra = zeros(Omax,1);
path_use = path_base;
prefix = prefix_base; 
for no=0:Omax-1; 
if no==0; tmp_bc_fname = sprintf('%s/dir_bc/%s_%s_bc.txt',path_use,prefix,frwd_vs_back);
 else; tmp_bc_fname = sprintf('%s/dir_bc/%s_%s_%d_bc.txt',path_use,prefix,frwd_vs_back,no); end;
if no==0; tmp_trace_fname = sprintf('%s/dir_out/%s_%s_out_trace.txt',path_use,prefix,frwd_vs_back);
 else; tmp_trace_fname = sprintf('%s/dir_out/%s_%s_%d_out_trace.txt',path_use,prefix,frwd_vs_back,no); end;
if no==0; tmp_xdrop_fname = sprintf('%s/dir_out/%s_%s_out_xdrop.txt',path_use,prefix,frwd_vs_back);
 else; tmp_xdrop_fname = sprintf('%s/dir_out/%s_%s_%d_out_xdrop.txt',path_use,prefix,frwd_vs_back,no); end;
if (exist(tmp_bc_fname,'file') & exist(tmp_xdrop_fname,'file') & exist(tmp_trace_fname,'file')); ox_ra(1+no)=1; end;
end;% for no=0:Omax-1; 
O_ra = find(ox_ra);
NO = length(O_ra);
if disp_flag; disp(sprintf(' %% found bc, xdrop and trace for %d biclusters',NO)); end;


clear tr_base_ra tc_base_ra nc_base_ra bc_size;
path_use = path_base;
prefix = prefix_base; 
for no=1:NO;
no_flag = O_ra(no)-1;
if no_flag==0; tmp_bc_fname = sprintf('%s/dir_bc/%s_%s_bc.txt',path_use,prefix,frwd_vs_back);
 else; tmp_bc_fname = sprintf('%s/dir_bc/%s_%s_%d_bc.txt',path_use,prefix,frwd_vs_back,no_flag); end;
if no_flag==0; tmp_trace_fname = sprintf('%s/dir_out/%s_%s_out_trace.txt',path_use,prefix,frwd_vs_back);
 else; tmp_trace_fname = sprintf('%s/dir_out/%s_%s_%d_out_trace.txt',path_use,prefix,frwd_vs_back,no_flag); end;
if no_flag==0; tmp_xdrop_fname = sprintf('%s/dir_out/%s_%s_out_xdrop.txt',path_use,prefix,frwd_vs_back);
 else; tmp_xdrop_fname = sprintf('%s/dir_out/%s_%s_%d_out_xdrop.txt',path_use,prefix,frwd_vs_back,no_flag); end;
if disp_flag; disp(sprintf(' %% bc%d: %s',no_flag,tmp_bc_fname)); end;
bc_tmp = textread(tmp_bc_fname);
bc_size(1,no) = length(find(bc_tmp(:,1)>-1));
bc_size(2,no) = length(find(bc_tmp(:,2)>-1));
if disp_flag; disp(sprintf(' %% bc%d: %s',no_flag,tmp_trace_fname)); end;
t_tmp = textread(tmp_trace_fname);
tr_base_ra(:,no) = t_tmp(:,4);
tc_base_ra(:,no) = t_tmp(:,5);
nc_base_ra(:,no) = t_tmp(:,6);
if disp_flag; disp(sprintf(' %% bc%d: %s',no_flag,tmp_xdrop_fname)); end;
out_xdrop = textread(tmp_xdrop_fname);
cdrop = out_xdrop(:,2); cij0 = cdrop(find(cdrop>=0)); cij0 = [cij0(:) ; setdiff(g_ij(:)-1,cij0(:))]; cij0 = cij0(end:-1:1);
[tmp,tmp,tmp_ij] = intersect(g_ij,1+cij0,'stable');
cij_base_ra(:,no) = tmp_ij;
end;%for no=1:NO;

n_iter = size(tr_base_ra,1);

path_use = path_pre_prm;
Pmax = 2048;
ex_ra_=zeros(Pmax,1);
prefix = prefix_base; 
prm_pre = 'prm';
for np=1:Pmax; 
prefix = sprintf('%s_%s%.3d',prefix_base,prm_pre,np);
if (exist(sprintf('%s/dir_out/%s_%s_out_trace.txt',path_use,prefix,frwd_vs_back),'file')); ex_ra_(np)=1; end; 
end;% for np=1:Pmax; 
disp(sprintf('found %d distinct permutations',length(find(ex_ra_))));
P_xxxx_ra_ = find(ex_ra_);
NP_xxxx_ = length(P_xxxx_ra_);
if NP_xxxx_ < 32; abort_flag=input('Warning! insufficiently many permutations! abort? [1=yes (default), 2=no]: '); if isempty(abort_flag); abort_flag=1; end; if abort_flag; return; end; end;
tr_ra_ = zeros(n_iter,NP_xxxx_);
tc_ra_ = zeros(n_iter,NP_xxxx_);
nc_ra_ = zeros(n_iter,NP_xxxx_);
for (np=1:NP_xxxx_);
prm_flag = P_xxxx_ra_(np);
prefix = sprintf('%s_%s%.3d',prefix_base,prm_pre,prm_flag);
%disp(sprintf('%s/dir_out/%s_%s_out_trace.txt',path_use,prefix,frwd_vs_back));
t_tmp = textread(sprintf('%s/dir_out/%s_%s_out_trace.txt',path_use,prefix,frwd_vs_back));
tr_ra_(:,np) = t_tmp(:,4);
tc_ra_(:,np) = t_tmp(:,5);
nc_ra_(:,np) = t_tmp(:,6);
end;%for (np=1:NP_xxxx_);
tr_ra_(~isfinite(tr_ra_))=0;
tc_ra_(~isfinite(tc_ra_))=0;

% Here we determine the medians, mean, and std of the shuffled-distribution, conditioned on retaining all covariates. ;
nc_max_ = max(nc_ra_(:));
tr_50_ = zeros(n_iter,1);tr_05_ = zeros(n_iter,1);tr_95_ = zeros(n_iter,1);
trz50_ = zeros(n_iter,1);trz05_ = zeros(n_iter,1);trz95_ = zeros(n_iter,1);
tc_50_ = zeros(n_iter,1);tc_05_ = zeros(n_iter,1);tc_95_ = zeros(n_iter,1);
tr_avg = zeros(n_iter,1);tr_std = ones(n_iter,1);
tc_avg = zeros(n_iter,1);tc_std = ones(n_iter,1);
t__ij_=cell(n_iter); t__on_ = zeros(n_iter,1);
for ni=1:n_iter;
t__ij_{ni} = find(nc_ra_(ni,:)==nc_max_);
if length(t__ij_{ni})>0;
t__on_(ni) = 1;
tr_05_(ni) = prctile(tr_ra_(ni,t__ij_{ni}),05);
tr_50_(ni) = prctile(tr_ra_(ni,t__ij_{ni}),50);
tr_95_(ni) = prctile(tr_ra_(ni,t__ij_{ni}),95);
tr_avg(ni) = mean(tr_ra_(ni,t__ij_{ni}));
tr_std(ni) = std(tr_ra_(ni,t__ij_{ni})); if (~isfinite(tr_std(ni)) | tr_std(ni)<0); tr_std(ni) = 1; end;
trz05_(ni) = prctile((tr_ra_(ni,t__ij_{ni})-tr_avg(ni))./tr_std(ni),05);
trz50_(ni) = prctile((tr_ra_(ni,t__ij_{ni})-tr_avg(ni))./tr_std(ni),50);
trz95_(ni) = prctile((tr_ra_(ni,t__ij_{ni})-tr_avg(ni))./tr_std(ni),95);
tc_05_(ni) = prctile(tc_ra_(ni,t__ij_{ni}),05);
tc_50_(ni) = prctile(tc_ra_(ni,t__ij_{ni}),50);
tc_95_(ni) = prctile(tc_ra_(ni,t__ij_{ni}),95);
tc_avg(ni) = mean(tc_ra_(ni,t__ij_{ni}));
tc_std(ni) = std(tc_ra_(ni,t__ij_{ni}));
end;%if length(t__ij_{ni})>0;
end;%for ni=1:n_iter;

% Here we plot the distribution of scores -- across iterations and permutations -- for each type of permutation ;
plot_flag=1;
if plot_flag;
figure;cla;
lnclr_ = 'b-'; 
subplot(2,1,1);cla;
hold on;
l=plot(find(t__on_),tr_05_(find(t__on_)),lnclr_); set(l,'LineWidth',1);
l=plot(find(t__on_),tr_50_(find(t__on_)),lnclr_); set(l,'LineWidth',3);
l=plot(find(t__on_),tr_95_(find(t__on_)),lnclr_); set(l,'LineWidth',1);
xlim([0.00*n_iter,n_iter]);
for no=1:NO;
tmp_ij = find(nc_base_ra(:,no)==nc_max_);
l=plot(tmp_ij,tr_base_ra(tmp_ij,no),'ro-'); set(l,'LineWidth',4);
end;%for no=1:NO;
title('average row score (biclusters red, shuffle-tests blue)'); xlabel('iteration'); ylabel('score'); legend('95th %ile','median','5th %ile','Location','NorthWest');
hold off;
subplot(2,1,2);cla;
hold on;
l=plot(find(t__on_),tc_05_(find(t__on_)),lnclr_); set(l,'LineWidth',1);
l=plot(find(t__on_),tc_50_(find(t__on_)),lnclr_); set(l,'LineWidth',3);
l=plot(find(t__on_),tc_95_(find(t__on_)),lnclr_); set(l,'LineWidth',1);
xlim([0.00*n_iter,n_iter]);
for no=1:NO;
tmp_ij = find(nc_base_ra(:,no)==nc_max_);
l=plot(tmp_ij,tc_base_ra(tmp_ij,no),'ro-'); set(l,'LineWidth',4);
end;%for no=1:NO;
title('average col score (biclusters red, shuffle-tests blue)'); xlabel('iteration'); ylabel('score'); legend('95th %ile','median','5th %ile','Location','NorthWest');
hold off;
set(gcf,'Position',[100, 100, 1049, 895]);
print('-depsc',sprintf('%s/dir_figs/%s_%s_collate_FIGA.eps',path_base,prefix_base,frwd_vs_back));
print('-djpeg',sprintf('%s/dir_figs/%s_%s_collate_FIGA.jpg',path_base,prefix_base,frwd_vs_back));
end;%if plot_flag;

% Here we look at the distribution (across permutations) of the z-score max (across iterations) row score, conditioned on retaining all covariates ;
tr_zmx_ = zeros(NP_xxxx_,1);
tc_zmx_ = zeros(NP_xxxx_,1);
for no=1:NO;
tmp_ij = find(nc_base_ra(:,no)==nc_max_); tmp_ij = find(tmp_ij>n_iter/2);
tr_base_zmx_ra(no) = 0; if length(tmp_ij)>0; tr_base_zmx_ra(no) = max((tr_base_ra(tmp_ij,no) - tr_avg(tmp_ij))./tr_std(tmp_ij)); end;
tc_base_zmx_ra(no) = 0; if length(tmp_ij)>0; tc_base_zmx_ra(no) = max((tc_base_ra(tmp_ij,no) - tc_avg(tmp_ij))./tc_std(tmp_ij)); end;
end;%for no=1:NO;
for np=1:NP_xxxx_;
tmp_ij = find(nc_ra_(:,np)==nc_max_); tmp_ij = find(tmp_ij>n_iter/2);
tr_zmx_(np) = 0; if length(tmp_ij)>0; tr_zmx_(np) = max((tr_ra_(tmp_ij,np) - tr_avg(tmp_ij))./tr_std(tmp_ij)); end;
tc_zmx_(np) = 0; if length(tmp_ij)>0; tc_zmx_(np) = max((tc_ra_(tmp_ij,np) - tc_avg(tmp_ij))./tc_std(tmp_ij)); end;
end;%for np=1:NP_xxxx_;
for no=1:NO;
tr_zmx_pval_(no) = length(find(tr_zmx_>tr_base_zmx_ra(no)))/length(tr_zmx_);
tc_zmx_pval_(no) = length(find(tc_zmx_>tc_base_zmx_ra(no)))/length(tc_zmx_);
end;%for no=1:NO;

plot_flag=1;
if plot_flag;
zmx1 = 2;
zmx2 = 4;
hrzmx_ = hist(tr_zmx_,linspace(-zmx1,+zmx2,128));
hczmx_ = hist(tc_zmx_,linspace(-zmx1,+zmx2,128));
figure;cla;
subplot(2,1,1);
hold on;
hist(tr_zmx_,linspace(-zmx1,+zmx2,128));
for no=1:NO;
no_flag = O_ra(no)-1;
l = line([tr_base_zmx_ra(no),tr_base_zmx_ra(no)],[0,max(hrzmx_)]); set(l,'Color','r','LineWidth',2);
text(-zmx1,max(hrzmx_)*(1-(no+0)/(NO+1)),sprintf(' bc%d: %0.3f',no_flag,tr_zmx_pval_(no)));
end;%for no=1:NO;
xlim([-zmx1,+zmx2]); xlabel('avg-row-score: max-z-score'); ylabel('#'); title('histogram of label-shuffled max-z-score for avg-row-score: biclusters shown in red, pvalues listed on left. ');
hold off;
subplot(2,1,2);
hold on;
hist(tc_zmx_,linspace(-zmx1,+zmx2,128));
for no=1:NO;
no_flag = O_ra(no)-1;
l = line([tc_base_zmx_ra(no),tc_base_zmx_ra(no)],[0,max(hczmx_)]); set(l,'Color','r','LineWidth',2);
text(-zmx1,max(hczmx_)*(1-(no+0)/(NO+1)),sprintf(' bc%d: %0.3f',no_flag,tc_zmx_pval_(no)));
end;%for no=1:NO;
xlim([-zmx1,+zmx2]); xlabel('avg-col-score: max-z-score'); ylabel('#'); title('histogram of label-shuffled max-z-score for avg-col-score: biclusters shown in red, pvalues listed on left. ');
hold off;
set(gcf,'Position',[100, 100, 1049, 895]);
print('-depsc',sprintf('%s/dir_figs/%s_%s_collate_FIGB.eps',path_base,prefix_base,frwd_vs_back));
print('-djpeg',sprintf('%s/dir_figs/%s_%s_collate_FIGB.jpg',path_base,prefix_base,frwd_vs_back));
end;%if plot_flag;

% Here we look at the distribution (across permutations) of the z-score avg (across iterations) row score, conditioned on retaining all covariates ;
tr_zav_ = zeros(NP_xxxx_,1);
tc_zav_ = zeros(NP_xxxx_,1);
for no=1:NO;
tmp_ij = find(nc_base_ra(:,no)==nc_max_); tmp_ij = find(tmp_ij>n_iter/2);
tr_base_zav_ra(no) = 0; if length(tmp_ij)>0; tr_base_zav_ra(no) = mean((tr_base_ra(tmp_ij,no) - tr_avg(tmp_ij))./tr_std(tmp_ij)); end;
tc_base_zav_ra(no) = 0; if length(tmp_ij)>0; tc_base_zav_ra(no) = mean((tc_base_ra(tmp_ij,no) - tc_avg(tmp_ij))./tc_std(tmp_ij)); end;
end;%for no=1:NO;
for np=1:NP_xxxx_;
tmp_ij = find(nc_ra_(:,np)==nc_max_); tmp_ij = find(tmp_ij>n_iter/2);
tr_zav_(np) = 0; if length(tmp_ij)>0; tr_zav_(np) = mean((tr_ra_(tmp_ij,np) - tr_avg(tmp_ij))./tr_std(tmp_ij)); end;
tc_zav_(np) = 0; if length(tmp_ij)>0; tc_zav_(np) = mean((tc_ra_(tmp_ij,np) - tc_avg(tmp_ij))./tc_std(tmp_ij)); end;
end;%for np=1:NP_xxxx_;
for no=1:NO;
tr_zav_pval_(no) = length(find(tr_zav_>tr_base_zav_ra(no)))/length(tr_zav_);
tc_zav_pval_(no) = length(find(tc_zav_>tc_base_zav_ra(no)))/length(tc_zav_);
end;%for no=1:NO;

plot_flag=1;
if plot_flag;
zav1 = 2;
zav2 = 4;
hrzav_ = hist(tr_zav_,linspace(-zav1,+zav2,128));
hczav_ = hist(tc_zav_,linspace(-zav1,+zav2,128));
figure;cla;
subplot(2,1,1);
hold on;
hist(tr_zav_,linspace(-zav1,+zav2,128));
for no=1:NO;
no_flag = O_ra(no)-1;
l = line([tr_base_zav_ra(no),tr_base_zav_ra(no)],[0,max(hrzav_)]); set(l,'Color','r','LineWidth',2);
text(-zav1,max(hrzav_)*(1-(no+0)/(NO+1)),sprintf(' bc%d: %0.3f',no_flag,tr_zav_pval_(no)));
end;%for no=1:NO;
xlim([-zav1,+zav2]); xlabel('avg-row-score: avg-z-score'); ylabel('#'); title('histogram of label-shuffled avg-z-score for avg-row-score: biclusters shown in red, pvalues listed on left. ');
hold off;
subplot(2,1,2);
hold on;
hist(tc_zav_,linspace(-zav1,+zav2,128));
for no=1:NO;
no_flag = O_ra(no)-1;
l = line([tc_base_zav_ra(no),tc_base_zav_ra(no)],[0,max(hczav_)]); set(l,'Color','r','LineWidth',2);
text(-zav1,max(hczav_)*(1-(no+0)/(NO+1)),sprintf(' bc%d: %0.3f',no_flag,tc_zav_pval_(no)));
end;%for no=1:NO;
xlim([-zav1,+zav2]); xlabel('avg-col-score: avg-z-score'); ylabel('#'); title('histogram of label-shuffled avg-z-score for avg-col-score: biclusters shown in red, pvalues listed on left. ');
hold off;
set(gcf,'Position',[100, 100, 1049, 895]);
print('-depsc',sprintf('%s/dir_figs/%s_%s_collate_FIGC.eps',path_base,prefix_base,frwd_vs_back));
print('-djpeg',sprintf('%s/dir_figs/%s_%s_collate_FIGC.jpg',path_base,prefix_base,frwd_vs_back));
end;%if plot_flag;

% Here we look at the distribution (across permutations) of the max (across iterations) row score, conditioned on retaining all covariates ;
for no=1:NO;
tmp_ij = find(nc_base_ra(:,no)==nc_max_);
tr_base_max_ra(no) = max(tr_base_ra(tmp_ij,no));
tc_base_max_ra(no) = max(tc_base_ra(tmp_ij,no));
end;%for no=1:NO;
tr_max_ = zeros(NP_xxxx_,1);
tc_max_ = zeros(NP_xxxx_,1);
for np=1:NP_xxxx_;
tmp_ij = find(nc_ra_(:,np)==nc_max_);
tr_max_(np) = max(tr_ra_(tmp_ij,np));
tc_max_(np) = max(tc_ra_(tmp_ij,np));
end;%for np=1:NP_xxxx_;
for no=1:NO;
tr_max_pval_(no) = length(find(tr_max_>tr_base_max_ra(no)))/length(tr_max_);
tc_max_pval_(no) = length(find(tc_max_>tc_base_max_ra(no)))/length(tc_max_);
end;%for no=1:NO;

plot_flag=1;
if plot_flag;
hrmax_ = hist(tr_max_,linspace(0,1,128));
hcmax_ = hist(tc_max_,linspace(0,1,128));
figure;cla;
subplot(2,1,1);
hold on;
hist(tr_max_,linspace(0,1,128));
for no=1:NO;
no_flag = O_ra(no)-1;
l = line([tr_base_max_ra(no),tr_base_max_ra(no)],[0,max(hrmax_)]); set(l,'Color','r','LineWidth',2);
text(0.0,max(hrmax_)*(1-(no+0)/(NO+1)),sprintf(' bc%d: %0.3f',no_flag,tr_max_pval_(no)));
end;%for no=1:NO;
xlim([0.0,1.0]); xlabel('avg-row-score: max-score'); ylabel('#'); title('histogram of label-shuffled max-score for avg-row-score: biclusters shown in red, pvalues listed on left. ');
hold off;
subplot(2,1,2);
hold on;
hist(tc_max_,linspace(0,1,128));
for no=1:NO;
no_flag = O_ra(no)-1;
l = line([tc_base_max_ra(no),tc_base_max_ra(no)],[0,max(hcmax_)]); set(l,'Color','r','LineWidth',2);
text(0.0,max(hcmax_)*(1-(no+0)/(NO+1)),sprintf(' bc%d: %0.3f',no_flag,tc_max_pval_(no)));
end;%for no=1:NO;
xlim([0.0,1.0]); xlabel('avg-col-score: max-score'); ylabel('#'); title('histogram of label-shuffled max-score for avg-col-score: biclusters shown in red, pvalues listed on left. ');
hold off;
set(gcf,'Position',[100, 100, 1049, 895]);
print('-depsc',sprintf('%s/dir_figs/%s_%s_collate_FIGD.eps',path_base,prefix_base,frwd_vs_back));
print('-djpeg',sprintf('%s/dir_figs/%s_%s_collate_FIGD.jpg',path_base,prefix_base,frwd_vs_back));
end;%if plot_flag;

% Here we look at the distribution (across permutations) of the avg (across iterations) row score, conditioned on retaining all covariates ;
for no=1:NO;
tmp_ij = find(nc_base_ra(:,no)==nc_max_);
tr_base_avg_ra(no) = mean(tr_base_ra(tmp_ij,no));
tc_base_avg_ra(no) = mean(tc_base_ra(tmp_ij,no));
end;%for no=1:NO;
tr_avg_ = zeros(NP_xxxx_,1);
tc_avg_ = zeros(NP_xxxx_,1);
for np=1:NP_xxxx_;
tmp_ij = find(nc_ra_(:,np)==nc_max_);
tr_avg_(np) = mean(tr_ra_(tmp_ij,np));
tc_avg_(np) = mean(tc_ra_(tmp_ij,np));
end;%for np=1:NP_xxxx_;
for no=1:NO;
tr_avg_pval_(no) = length(find(tr_avg_>tr_base_avg_ra(no)))/length(tr_avg_);
tc_avg_pval_(no) = length(find(tc_avg_>tc_base_avg_ra(no)))/length(tc_avg_);
end;%for no=1:NO;

plot_flag=1;
if plot_flag;
hravg_ = hist(tr_avg_,linspace(0,1,128));
hcavg_ = hist(tc_avg_,linspace(0,1,128));
figure;cla;
subplot(2,1,1);
hold on;
hist(tr_avg_,linspace(0,1,128));
for no=1:NO;
no_flag = O_ra(no)-1;
l = line([tr_base_avg_ra(no),tr_base_avg_ra(no)],[0,max(hravg_)]); set(l,'Color','r','LineWidth',2);
text(-0.5,max(hravg_)*(1-(no+0)/(NO+1)),sprintf(' bc%d: %0.3f',no_flag,tr_avg_pval_(no)));
end;%for no=1:NO;
xlim([-0.5,1.0]); xlabel('avg-row-score: avg-score'); ylabel('#'); title('histogram of label-shuffled avg-score for avg-row-score: biclusters shown in red, pvalues listed on left. ');
hold off;
subplot(2,1,2);
hold on;
hist(tc_avg_,linspace(0,1,128));
for no=1:NO;
no_flag = O_ra(no)-1;
l = line([tc_base_avg_ra(no),tc_base_avg_ra(no)],[0,max(hcavg_)]); set(l,'Color','r','LineWidth',2);
text(-0.5,max(hcavg_)*(1-(no+0)/(NO+1)),sprintf(' bc%d: %0.3f',no_flag,tc_avg_pval_(no)));
end;%for no=1:NO;
xlim([-0.5,1.0]); xlabel('avg-col-score: avg-score'); ylabel('#'); title('histogram of label-shuffled avg-score for avg-col-score: biclusters shown in red, pvalues listed on left. ');
hold off;
set(gcf,'Position',[100, 100, 1049, 895]);
print('-depsc',sprintf('%s/dir_figs/%s_%s_collate_FIGE.eps',path_base,prefix_base,frwd_vs_back));
print('-djpeg',sprintf('%s/dir_figs/%s_%s_collate_FIGE.jpg',path_base,prefix_base,frwd_vs_back));
end;%if plot_flag;

% Now we calculate the p-value for each bicluster. ;
for no=1:NO;
no_flag = O_ra(no)-1;
%tau_tmp = min([tr_max_pval_(no),tr_zmx_pval_(no),tr_avg_pval_(no)]);
tau_tmp = min([tr_max_pval_(no),tr_zmx_pval_(no),tr_avg_pval_(no),tr_zav_pval_(no)]);
tau_tmp = max(0.5/NP_xxxx_,tau_tmp);
ls_rm = find(tr_max_(:)>=prctile(tr_max_(:),100*(1-tau_tmp)));
ls_rz = find(tr_zmx_(:)>=prctile(tr_zmx_(:),100*(1-tau_tmp)));
ls_ra = find(tr_avg_(:)>=prctile(tr_avg_(:),100*(1-tau_tmp)));
ls_ry = find(tr_zav_(:)>=prctile(tr_zav_(:),100*(1-tau_tmp)));
%ls_cm = find(tc_max_(:)>=prctile(tc_max_(:),100*(1-tau_tmp)));
%ls_cz = find(tc_zmx_(:)>=prctile(tc_zmx_(:),100*(1-tau_tmp)));
%ls_ca = find(tc_avg_(:)>=prctile(tc_avg_(:),100*(1-tau_tmp)));
%ls_cy = find(tc_zav_(:)>=prctile(tc_zav_(:),100*(1-tau_tmp)));
p_tmp = length(unionall({ls_rm,ls_rz,ls_ra,ls_ry}))/NP_xxxx_;
tr_cmb_pval(no) = p_tmp;
disp(sprintf(' bc%d: combined pval %0.3f',no_flag,tr_cmb_pval(no)));
end;%for no=1:NO;

% Here we plot the distributions of the max and avg in 2d ; 
plot_flag=1;
if plot_flag;
trclr_ = 'b.';
%tcclr_ = 'r.';
% Here we look at the distribution (across permutations) of the z-score max (across iterations) row score, conditioned on retaining all covariates ;
figure;
prows = 2; pcols = 1;
prm_pre = 'prm';
subplot(prows,pcols,1);
hold on;
h = plot(tr_avg_,tr_max_,trclr_); set(h,'MarkerSize',5);
%h = plot(tc_avg_,tc_max_,tcclr_); set(h,'MarkerSize',5);
for no=1:NO;
no_flag = O_ra(no)-1;
h = plot(tr_base_avg_ra(no),tr_base_max_ra(no),'ro'); set(h,'MarkerSize',35);
h = plot(tr_base_avg_ra(no),tr_base_max_ra(no),'rx'); set(h,'MarkerSize',35);
%h = plot(tc_base_avg_ra(no),tc_base_max_ra(no),'mo'); set(h,'MarkerSize',35);
%h = plot(tc_base_avg_ra(no),tc_base_max_ra(no),'mx'); set(h,'MarkerSize',35);
end;%for no=1:NO;
XL = xlim();
YL = ylim();
for no=1:NO;
no_flag = O_ra(no)-1;
text(XL(1),YL(1) + (YL(2)-YL(1))*(1 - (no+0)/(2*NO+1)),sprintf(' bc%d: %0.3f',no_flag,tr_cmb_pval(no)));
end;%for no=1:NO;
hold off;
xlabel('average row score'); ylabel('max row score'); title(sprintf('distribution of label-shuffled row scores (blue);\n biclusters in red, p-values to left ;'));
subplot(prows,pcols,2);
hold on;
h = plot(tr_zav_,tr_zmx_,trclr_); set(h,'MarkerSize',5);
%h = plot(tc_zav_,tc_zmx_,tcclr_); set(h,'MarkerSize',5);
for no=1:NO;
no_flag = O_ra(no)-1;
h = plot(tr_base_zav_ra(no),tr_base_zmx_ra(no),'ro'); set(h,'MarkerSize',35);
h = plot(tr_base_zav_ra(no),tr_base_zmx_ra(no),'rx'); set(h,'MarkerSize',35);
%h = plot(tc_base_zav_ra(no),tc_base_zmx_ra(no),'mo'); set(h,'MarkerSize',35);
%h = plot(tc_base_zav_ra(no),tc_base_zmx_ra(no),'mx'); set(h,'MarkerSize',35);
end;%for no=1:NO;
XL = xlim();
YL = ylim();
for no=1:NO;
no_flag = O_ra(no)-1;
text(XL(1),YL(1) + (YL(2)-YL(1))*(1 - (no+0)/(2*NO+1)),sprintf(' bc%d: %0.3f',no_flag,tr_cmb_pval(no)));
end;%for no=1:NO;
hold off;
xlabel('zavg row score'); ylabel('zmax row score'); title(sprintf('distribution of label-shuffled row scores (blue);\n biclusters in red, p-values to left;'));
set(gcf,'Position',[100, 100, 1049, 895]);
print('-depsc',sprintf('%s/dir_figs/%s_%s_collate_FIGF.eps',path_base,prefix_base,frwd_vs_back));
print('-djpeg',sprintf('%s/dir_figs/%s_%s_collate_FIGF.jpg',path_base,prefix_base,frwd_vs_back));
end;%if plot_flag;

save(sprintf('%s/dir_mat/%s_%s_collate.mat',path_base,prefix_base,frwd_vs_back),'Omax','ox_ra','O_ra','NO','Pmax','ex_ra_','path_pre_prm','P_xxxx_ra_','NP_xxxx_','bc_size','tr_base_ra','tr_ra_','tc_base_ra','tc_ra_','nc_base_ra','nc_ra_','cij_base_ra','nc_max_','tr_50_','tr_05_','tr_95_','tc_50_','tc_05_','tc_95_','tr_avg','tr_std','trz05_','trz50_','trz95_','tc_avg','tc_std','t__ij_','t__on_','tr_avg_pval_','tr_zmx_pval_','tr_zav_pval_','tr_max_pval_','tr_avg_','tr_zmx_','tr_zav_','tr_max_','tr_base_avg_ra','tr_base_zmx_ra','tr_base_zav_ra','tr_base_max_ra','tr_cmb_pval');

%%%%%%%%%%%%%%%%%%%%%%%%%%%%%%%%%%%%%%%%%%%%%%%%%%%%%%%%%%%%%%%%
