# Supplementary material for: A loop-counting method for covariate-corrected low-rank biclustering of gene-expression and genome-wide association study data
Source: PLoS Comput Biol. 2018 May 14;14(5):e1006105. doi: 10.1371/journal.pcbi.1006105 (PMC5997363; doi:10.1371/journal.pcbi.1006105)
Supplement: S1 Source Code — This archive contains Matlab source code for our loop-counting methods, along with a tutorial (also written in Matlab) which will guide users through our our first example (involving gene-expression data). (GZ) [file pcbi.1006105.s007.gz › tutorial_dexcluster_1.m]

function [rij,cij] = tutorial_dexcluster_1(fname_in,loopS_flag,loopS_nrmax,loopS_ncmax);
%%%%%%%%%%%%%%%%%%%%%%%%%%%%%%%%%%%%%%%%%%%%%%%%%%%%%%%%%%%%%%%%
%
% function [rij,cij] = tutorial_dexcluster_1(fname_in,loopS_flag,loopS_nrmax,loopS_ncmax);
%
% This function searches through an array of case- and control-data for differentially-expressed
% biclusters using something like the auc (i.e., the area-under-the-receiver-operating-characteristic-curve).
% The full documentation for this algorithm is given elsewhere (see the tutorial at www.nyu.edu/~rangan/).
% Briefly, this algorithm operates by calculating a collection of row- and col-scores corresponding,
% respectively, to the rows and columns of the case-data. The rows and columns with small scores
% are then eliminated and the algorithm continues, performing several iterations until only a
% handful of rows and columns remain. Under rather general conditions, one can expect this
% methodology to detect and isolate any biclusters within the data, provided that they are
% sufficiently large and sufficiently strongly expressed.
%
% test by running with no arguments (which will run the m-file tutorial_dexcluster_1_test.m) :
% i.e., >> tutorial_dexcluster_1();
%
% The inputs to this function are:
% fname_in: the input filename -- a text file (described below) -- which lists the names of
%      the various arrays and parameters used for the biclustering algorithm.
%      Some of these arrays include "A_n" (the data array), as well as A_n_rind and A_n_cind,
%      which indicate row- and col-indices of A_n to consider. The indices A_n_rind will be used to
%      define the 'cases' for the biclustering, whereas the indices Z_n_rind (also mentioned in fname_in) 
%      will define the 'controls'. Ultimately, this algorithm will search for biclusters within the
%      case-submatrix A_n(find(A_n_rind),find(A_n_cind)), relative to the control-submatrix
%      A_n(find(Z_n_rind),find(A_n_cind)).
% loopS_flag: When this integer is set to 0 this function searches for biclusters as normal.
%      When this is set to 1 this function loads the previously found biclusters
%      and calculates the loop-score (i.e., averaged row- and col-scores) for each corner submatrix
%      associated with the output. This process is described more fully below (see *_loopS.mat),
%      but generally speaking, you typically want to start out by setting this to 0.
% loopS_nrmax, loopS_ncmax: These integers are only used when loopS_flag==1 and list, respectively,
%      the row- and column-index of the largest corner submatrix considered. See the description of
%      *_loopS.mat below for more details.
%
% Most of the outputs of this function are written to disk:
% *_xdrop.txt: a file with a name determined by the string GLOBAL_out_name (see fname_in).
%      This text file is composed of several lines, each listing one of the row-indices or column-indices
%      of the original data-array A_n in the order in which they were eliminated.
%      Each line lists two numbers. For each of these lines, either:
%      a) the first number lists a row-index of A_n which is part of the bicluster,
%         ranging from 0 to A_n_rows-1. with the second number equal to '-1'. Or
%      b) the first number is equal to '-1', and the second number lists a column-index
%         of A_n which is part of the bicluster (ranging from 0 to A_n_cols-1).
%      Note that the row- and col-indices listed in *_xdrop.txt are taken from the indices
%      indicated by A_n_rind and A_n_cind. Thus, the indices in *_xdrop.txt correspond to
%      actual row- and col-indices of A_n, and not necessarily row- and col-indices of the
%      submatrix A_n(find(A_n_rind),find(A_n_cind)).
% *_trace.txt: a file with a name determined by the string GLOBAL_out_name (see fname_in).
%      This text file is composed of several lines, each listing information associated with
%      one of the iterations taken by the biclustering algorithm.
%      The numbers on each line list:
%      first number: the iteration number. 
%      second number: the number of rows remaining. 
%      third number: the number of cols remaining. 
%      fourth number: the average row-score across the remaining rows-by-cols. 
%      fifth number: the average column-score across the remaining rows-by-cols. 
%      sixth number: the number of covariate-categories remaining across the rows. 
% *_loopS.mat: a mat-file with a name determined by the string GLOBAL_out_name (see fname_in).
%      This mat-file contains several variables associated with the loop-scores calculated when
%      the variable loopS_flag is set to 1. 
%      Briefly, this loopS_flag should only be set to 1 after the function is run once with loopS_flag==0.
%      After this initial run, we can use the output to reorder the data (according to *_xdrop.txt), and
%      then measure the average scores of the m-by-n 'corner submatrices' C(m,n), formed from the m
%      longest-retained rows and the n longest-retained columns.
%      These average scores are calculated for the corner-submatrices ranging from 1-by-1 up to
%      loopS_nrmax-by-loopS_ncmax. Not all corner-submatrices are considered, and we only calculate
%      these loop-scores for C(m,n) with m in nr_ra and n in nc_ra (see below).
%      For each such corner-submatrix C(m,n), we calculate:
%      LR2_ra(nr0,nc0): which is the average row-score calculated across the rows of C(nr_ra(nr0),nc_ra(nc0)).
%      LC2_ra(nr0,nc0): which is the average col-score calculated across the cols of C(nr_ra(nr0),nc_ra(nc0)).
%      These two arrays (i.e., LR2_ra and LC2_ra) are stored in *_loopS.mat, along with:
%      ncbins: an integer listing the number of column-indices for which the loop-score is calculated.
%      nrbins: an integer listing the number of row-indices for which the loop-score is calculated.
%      ncmax: an integer indicating the maximum column-index for which the loop-score is calculated.
%             this is equal to loopS_ncmax.
%      nrmax: an integer indicating the maximum row-index for which the loop-score is calculated.
%             this is equal to loopS_nrmax.
%      nc_ra: the array (of length ncbins) indicating the actual column-sizes of the corner-submatrices considered.
%      nr_ra: the array (of length nrbins) indicating the actual row-sizes of the corner-submatrices considered.
%      Lx2_ra: the number of remaining covariate categories within the rows of C(nr_ra(nr0),nc_ra(nc0)),
%              which is only a function of nc0.
% In addition, there are some additional outputs that are not written to disk:
% rij: an array indicating the row-indices of A_n(find(A_n_rind),find(A_n_cind)), in their order of
%      importance, with the rows most likely to contain a bicluster listed first.
%      (as mentioned later in the description of fname_in, the arrays A_n_rind and 
%      A_n_cind indicate the rows and cols of A_n to consider).
%      Note that these row-indices will only coincide with rows of A_n if A_n_rind has no 'gaps'
%      (e.g., the cases indicated by A_n_rind could be the top rows of A_n).
%      Note also that these row-indices range from 0 to length(find(A_n_rind)).
% cij: an array indicating the col-indices of A_n(find(A_n_rind),find(A_n_cind)) in their order of
%      importance, with the columns most likely to contain a bicluster listed first.
%      Note that these col-indices range from 0 to length(find(A_n_cind)).
%      Again, these col-indices will only coincide with cols of A_n if A_n_cind has no gaps.
%
% As alluded to above, many of the inputs to this function must be listed in the text-file
% fname_in. I use this method for providing input so that this matlab-function will be
% compatible with other c-code that I wrote (which uses the same input format).
% 
% The file fname_in must contain a collection of text lines, each formatted as follows:
% "VARIABLE_NAME= VARIABLE_VALUE;", with the last line stating "END= 0;".
% The variable-names are as follows:
% GAMMA_AGGRESSIVE: a double indicating the fraction of rows to remove each iteration.
%           If GAMMA_AGGRESSIVE==0 (recommended) then only a single row is removed each iteration.
% A_n_name: a string indicating the .mat file which holds the data-array A_n. This data-array
%           must have the name "MATRIX_ORIG" within the .mat file. This MATRIX_ORIG should
%           hold both the cases and ctrls (rows) as well as all the genes (cols).
% A_t_name: not used here (can be omitted).
% A_n_rows: an integer indicating the number of rows in MATRIX_ORIG.
% A_n_cols: an integer indicating the number of columns in MATRIX_ORIG.
% A_n_rind: the name of a .b16 file with A_n_rows binary numbers indicating the case_indices.
% A_n_cind: the name of a .b16 file with A_n_cols binary numbers indicating the genes to use.
% Z_n_name: not used here (can be omitted).
% Z_t_name: not used here (can be omitted).
% Z_n_rows: an integer indicating the number of rows in MATRIX_ORIG.
% Z_n_rind: the name of a .b16 file with A_n_rows binary numbers indicating the ctrl_indices.
% T_n_name: the name of a .b16 file storing an A_n_rows-by-T_n_cols binary array (T_n).
%           This array must hold at least one column of 1s (the first column).
%           Subsequent columns of T_n hold the binary covariates associated with the rows of A_n.
%           each column of T_n after the first holds a different categorical covariate, with the
%           entries (either 0 or 1) indicating the category of each row.
% T_t_name: the name of a .b16 file storing the transpose of T_n.
% T_n_cols: an integer storing 1 + the number of binary covariates.
%           (i.e., number of columns of T_n, including the first column of all 1s).
% T_n_cind: the name of a .b16 file with T_n_cols binary numbers indicating which binary covariates
%           (i.e., which columns of T_n) to use. The first bit of T_n_cind (corresponding to the
%           first column of T_n) must be 1.
% S_n_name: the name of a .b16 file storing a Z_n_rows-by-T_n_cols binary array (S_n).
%           This array holds the binary covariates associated with the rows of Z_n,
%           (in this case equivalent to A_n).
%           Note that, just like T_n, S_n must also have a leading column of all 1s.
% S_t_name: the name of a .b16 file storing the transpose of S_n.
% V_n_name: the name of a .b16 file storing a V_n_rows-by_A_n_cols binary array (V_n).
%           This array could hold binary covariates associated with each col of A_n,
%           however this feature is not implemented in this function. As a result, this
%           array should hold only a single row of all 1s.
% V_t_name: the name of a .b16 file storing the transpose of V_n.
% V_n_rows: an integer storing the number of rows of V_n (i.e., 1).
% V_n_rind: the name of a .b16 file with V_n_rows binary numbers indicating which rows of V_n to use.
%           As V_n is not used, this should be a .b16 file storing the single bit '1'.
% GLOBAL_out_name: the prefix to use for the output files.
% A_n_repl_num: An integer listing the number of previous biclusters to remove before searching.
%           This is typically set to 0. However, when this is greater than 0,
%           the A_n_repl_name variable will be used to list those biclusters.
% A_n_repl_name: A list of strings (separated by commas) indicating the filenames storing the
%           previous biclusters to read (and then remove) from this data-set before searching
%           for biclusters.
%           Each of these previous biclusters must be stored in a text file, each line of which
%           has two numbers. For each of these lines, either:
%           a) the first number lists a row-index of A_n which is part of the bicluster,
%              ranging from 0 to A_n_rows-1. with the second number equal to '-1'. Or
%           b) the first number is equal to '-1', and the second number lists a column-index
%              of A_n which is part of the bicluster (ranging from 0 to A_n_cols-1).
%
% Additional Notes:
% This function is designed for use with no-covariates,
% although it will produce output when used with covariates.
% This function also assumes continuous distinct values in the case- and control arrays.
% This function does not correct for nonunique values within the data-array
% (although it will produce output when given nonunique data points).
%
%%%%%%%%%%%%%%%%%%%%%%%%%%%%%%%%%%%%%%%%%%%%%%%%%%%%%%%%%%%%%%%%

if nargin<1;
disp('testing tutorial_dexcluster_1.m with tutorial_dexcluster_1_test.m');
tutorial_dexcluster_1_test;
return;
end;%if nargin<1;

if nargin<2; loopS_flag=0; loopS_nrmax=0; loopS_ncmax=0; end;
GLOBAL_A_n_repl_num=0;

fid = fopen(fname_in,'r');
continue_flag=1;
while continue_flag;
var = fscanf(fid,'%[^=]');
equ = fscanf(fid,'%c',1);
spc = fscanf(fid,'%c',1);
if strcmp(var,'GAMMA_AGGRESSIVE'); GAMMA_AGGRESSIVE = fscanf(fid,'%f'); end;
if strcmp(var,'A_n_name'); A_n_name = fscanf(fid,'%[^;]'); end;
if strcmp(var,'A_t_name'); A_t_name = fscanf(fid,'%[^;]'); end;
if strcmp(var,'A_n_rows'); A_n_rows = fscanf(fid,'%d'); end;
if strcmp(var,'A_n_cols'); A_n_cols = fscanf(fid,'%d'); end;
if strcmp(var,'A_n_rind'); A_n_rind = fscanf(fid,'%[^;]'); end;
if strcmp(var,'A_n_cind'); A_n_cind = fscanf(fid,'%[^;]'); end;
if strcmp(var,'Z_n_name'); Z_n_name = fscanf(fid,'%[^;]'); end;
if strcmp(var,'Z_t_name'); Z_t_name = fscanf(fid,'%[^;]'); end;
if strcmp(var,'Z_n_rows'); Z_n_rows = fscanf(fid,'%d'); end;
if strcmp(var,'Z_n_rind'); Z_n_rind = fscanf(fid,'%[^;]'); end;
if strcmp(var,'T_n_name'); T_n_name = fscanf(fid,'%[^;]'); end;
if strcmp(var,'T_t_name'); T_t_name = fscanf(fid,'%[^;]'); end;
if strcmp(var,'T_n_cols'); T_n_cols = fscanf(fid,'%d'); end;
if strcmp(var,'T_n_cind'); T_n_cind = fscanf(fid,'%[^;]'); end;
if strcmp(var,'S_n_name'); S_n_name = fscanf(fid,'%[^;]'); end;
if strcmp(var,'S_t_name'); S_t_name = fscanf(fid,'%[^;]'); end;
if strcmp(var,'V_n_name'); V_n_name = fscanf(fid,'%[^;]'); end;
if strcmp(var,'V_t_name'); V_t_name = fscanf(fid,'%[^;]'); end;
if strcmp(var,'V_n_rows'); V_n_rows = fscanf(fid,'%d'); end;
if strcmp(var,'V_n_rind'); V_n_rind = fscanf(fid,'%[^;]'); end;
if strcmp(var,'GLOBAL_out_name'); GLOBAL_out_name = fscanf(fid,'%[^;]'); end;
if strcmp(var,'A_n_repl_num'); GLOBAL_A_n_repl_num = fscanf(fid,'%d'); end;
if strcmp(var,'A_n_repl_name');
GLOBAL_A_n_repl_name = cell(GLOBAL_A_n_repl_num,1);
for nl=1:GLOBAL_A_n_repl_num;
if (nl<GLOBAL_A_n_repl_num); GLOBAL_A_n_repl_name{nl} = fscanf(fid,'%[^,]'); smc = fscanf(fid,'%c',1); smc = fscanf(fid,'%c',1); elseif (nl==GLOBAL_A_n_repl_num); GLOBAL_A_n_repl_name{nl} = fscanf(fid,'%[^;]'); end;
end;%for nl=1:GLOBAL_A_n_repl_num;
end;%if strcmp(var,'A_n_repl_name');
if strcmp(var,'END'); continue_flag=0; end;
smc = fscanf(fid,'%c',1);
nln = fscanf(fid,'%c',1);
end;%while continue_flag;
fclose(fid);

A_n_rind_vals = tutorial_binary_uncompress(A_n_rind,1:A_n_rows,1)>0;
A_n_cind_vals = tutorial_binary_uncompress(A_n_cind,1:A_n_cols,1)>0;
Z_n_rind_vals = tutorial_binary_uncompress(Z_n_rind,1:Z_n_rows,1)>0;
T_n_cind_vals = tutorial_binary_uncompress(T_n_cind,1:T_n_cols,1)>0;
V_n_rind_vals = tutorial_binary_uncompress(V_n_rind,1:V_n_rows,1)>0;

A_n_rind_vals_lookup = find(A_n_rind_vals);
A_n_cind_vals_lookup = find(A_n_cind_vals);
Z_n_rind_vals_lookup = find(Z_n_rind_vals);
T_n_cind_vals_lookup = find(T_n_cind_vals);

load(A_n_name,'MATRIX_ORIG');
A_orig = MATRIX_ORIG(find(A_n_rind_vals),find(A_n_cind_vals));
Z_orig = MATRIX_ORIG(find(Z_n_rind_vals),find(A_n_cind_vals));
T_orig = tutorial_binary_uncompress(T_n_name,find(A_n_rind_vals),find(T_n_cind_vals))>0;
S_orig = tutorial_binary_uncompress(S_n_name,find(Z_n_rind_vals),find(T_n_cind_vals))>0;

if (GLOBAL_A_n_repl_num>0);
disp(sprintf(' %% found %d previous biclusters: ',GLOBAL_A_n_repl_num));
for nl=1:GLOBAL_A_n_repl_num; disp(sprintf(' %% %% %s ',GLOBAL_A_n_repl_name{nl})); end;%for nl=1:GLOBAL_A_n_repl_num;
for nl=1:GLOBAL_A_n_repl_num; 
rng(nl);
bc_xdrop = textread(sprintf('%s',GLOBAL_A_n_repl_name{nl})); 
bc_rdrop = bc_xdrop(:,1); bc_cdrop = bc_xdrop(:,2);
[tmp_ij,bc_rdrop_ij,A_n_rind_ij] = intersect(1+bc_rdrop,find(A_n_rind_vals));
[tmp_ij,bc_cdrop_ij,A_n_cind_ij] = intersect(1+bc_cdrop,find(A_n_cind_vals));
for nl=1:length(A_n_cind_ij);
tmp_Z = Z_orig(:,A_n_cind_ij(nl)); tmp_A = interp1(1:length(tmp_Z),sort(tmp_Z,'ascend'),1+(length(tmp_Z)-1)*rand(length(A_n_rind_ij),1));
A_orig(A_n_rind_ij,A_n_cind_ij(nl)) = tmp_A;
end;%for nl=1:length(A_n_cind_ij);
[tmp_ij,bc_rdrop_ij,Z_n_rind_ij] = intersect(1+bc_rdrop,find(Z_n_rind_vals));
disp(sprintf(' %% %% nl %d: replacing %d-x-%d in A and leaving %d-x-%d in Z (out of %d-x-%d)',nl,length(A_n_rind_ij),length(A_n_cind_ij),length(Z_n_rind_ij),length(A_n_cind_ij),length(find(bc_rdrop>-1)),length(find(bc_cdrop>-1))));
end;%for nl=1:GLOBAL_A_n_repl_num;
end;%if (GLOBAL_A_n_repl_num>0);

if (loopS_flag>0);
Dinc_n_rij = find(A_n_rind_vals); 
Xinc_n_rij = find(Z_n_rind_vals);
g_ij = find(A_n_cind_vals);
read_out_xdrop = textread(sprintf('%s_xdrop.txt',GLOBAL_out_name));
rdrop = read_out_xdrop(:,1); cdrop = read_out_xdrop(:,2);
rij = rdrop(find(rdrop>=0)); rij = [rij(:) ; setdiff(Dinc_n_rij(:)-1,rij(:))]; rij = rij(end:-1:1);
cij = cdrop(find(cdrop>=0)); cij = [cij(:) ; setdiff(g_ij(:)-1,cij(:))]; cij = cij(end:-1:1);
[tmp,tmp,rij_lookdn] = intersect(rij,Dinc_n_rij(:)-1,'stable'); rij_lookdn=rij_lookdn-1; A_n_rind_vals_lookup = 1+rij; T_n_rind_vals_lookup = 1+rij;
[tmp,tmp,cij_lookdn] = intersect(cij,g_ij(:)-1,'stable'); cij_lookdn=cij_lookdn-1; A_n_cind_vals_lookup = 1+cij; Z_n_cind_vals_lookup = 1+cij;
A_orig = A_orig(1+rij_lookdn,1+cij_lookdn);
T_orig = T_orig(1+rij_lookdn,:);
Z_orig = Z_orig(:,1+cij_lookdn);
S_orig = S_orig(:,:);
A_orig = A_orig(1:loopS_nrmax,1:loopS_ncmax);
T_orig = T_orig(1:loopS_nrmax,:);
Z_orig = Z_orig(:,1:loopS_ncmax);
S_orig = S_orig(:,:);
end;%if (loopS_flag>0);

test_flag=0;
% Test starting here with: ;
% MA=132; NA=531; MZ = floor(MA/2)+1; A_orig=randn(MA,NA); A_orig(1:40,1:60) = A_orig(1:40,1:60)+5.5; Z_orig=randn(MZ,NA); T_orig=ones(size(A_orig,1),2); S_orig=ones(size(Z_orig,1),2); T_orig(:,2)=randn(size(A_orig,1),1)>0; S_orig(:,2)=randn(size(Z_orig,1),1)>0; GAMMA_AGGRESSIVE=0; A_n_rind_vals_lookup = 1:MA; A_n_cind_vals_lookup = 1:NA; test_flag=0;
ncovs = size(T_orig,2)-1; % the first column of T,S should be all ones ;
gamma = GAMMA_AGGRESSIVE;
if loopS_flag==0; disp(sprintf('beginning tutorial_dexcluster_1: gamma %f',gamma)); end;
if loopS_flag==1; disp(sprintf('beginning tutorial_dexcluster_1: loopS_nrmax %d loopS_ncmax %d',loopS_nrmax,loopS_ncmax)); end;
[MA,NA] = size(A_orig); [MZ,NZ] = size(Z_orig);
out_xdrop = zeros(MA+NA,2); out_xdrop_ij=1;
out_trace = zeros(MA+NA,6); 
row_ij = 1:MA; col_ij = 1:NA;
A = A_orig; Z = Z_orig; T = T_orig>0; S = S_orig>0;
rij = [];cij = [];
iteration=1;
r_rem{iteration} = row_ij;c_rem{iteration} = col_ij;

%%%%%%%%%%%%%%%%%%%%%%%%%%%%%%%%%%%%%%%%%%%%%%%%%%%%%%%%%%%%%%%%
% Preliminary setup ;
%%%%%%%%%%%%%%%%%%%%%%%%%%%%%%%%%%%%%%%%%%%%%%%%%%%%%%%%%%%%%%%%

[MA,NA] = size(A); [MZ,NZ] = size(Z); 
ncovs = size(T,2)-1; % the first column of T,S should be all ones ;
cov_cat_A = T*transpose(2.^(0:ncovs)); cov_cat_Z = S*transpose(2.^(0:ncovs));
std_A = transpose(unique(cov_cat_A)); std_Z = transpose(unique(cov_cat_Z));
if     (length(std_A)==1 & length(std_Z)==1); std_A = std_A; std_Z = std_Z; NSTD = 1;
elseif (length(std_A)> 1 & length(std_Z)==1); std_A = std_A; std_Z = repmat(std_Z,length(std_A),1); NSTD = length(std_A);
elseif (length(std_A)==1 & length(std_Z)> 1); std_A = repmat(std_A,length(std_Z),1); std_Z = std_Z; NSTD = length(std_Z);
elseif (length(std_A)> 1 & length(std_Z)> 1); std_A = union(std_A,std_Z); std_Z = std_A; NSTD = length(std_A);
end;% if;
std_A_ij_orig=cell(NSTD,1); std_Z_ij_orig=cell(NSTD,1);
for nstd=1:NSTD;
std_A_ij_orig{nstd} = find(cov_cat_A==std_A(nstd)); std_Z_ij_orig{nstd} = find(cov_cat_Z==std_Z(nstd));
end;%for nstd=1:NSTD;
Zcs = cell(NSTD,1);
Zir = cell(NSTD,1);
Auc_T = zeros(NA,NSTD);
Auc_P = cell(NSTD,1);
for nstd=1:NSTD;
Zcs{nstd} = zeros(length(std_A_ij_orig{nstd}) + length(std_Z_ij_orig{nstd}),NA);
Zir{nstd} = zeros(length(std_A_ij_orig{nstd}) + length(std_Z_ij_orig{nstd}),NA);
Auc_P{nstd} = 0.5 + zeros(length(std_A_ij_orig{nstd}),NA);
for nc=1:NA;
tmp_vec = [A(std_A_ij_orig{nstd},nc) ; Z(std_Z_ij_orig{nstd},nc)];
tmp_Aij = zeros(size(tmp_vec)); tmp_Aij(1:length(std_A_ij_orig{nstd}))=1; 
tmp_Zij = zeros(size(tmp_vec)); tmp_Zij(length(std_A_ij_orig{nstd}) + (1:length(std_Z_ij_orig{nstd})))=1;
[tmp_val,tmp_ij] = sort(tmp_vec,'ascend'); [tmp_val,tmp_ir] = sort(tmp_ij,'ascend');
tmp_Aij = tmp_Aij(tmp_ij); tmp_Zij = tmp_Zij(tmp_ij);
tmp_Zcs = cumsum(tmp_Zij);
tmp_auc = (mean(find(tmp_Aij))-mean(find(tmp_Zij)))/length(tmp_vec) + 0.5;
% if either std_A_ij_orig{nstd} or std_Z_ij_orig{nstd} is empty, we need to fix tmp_auc ;
if ~isfinite(tmp_auc); tmp_auc = 0.5; end;
% at this point length(find(Z(std_Z_ij_orig{nstd},nc)<A(std_A_ij_orig{nstd}(ij2),nc))) should equal tmp_Zcs(tmp_ir(ij2)) for all ij2;
% test with: 
% ij2=1;disp(sprintf(' %% %d vs %d',length(find(Z(std_Z_ij_orig{nstd},nc)<A(std_A_ij_orig{nstd}(ij2),nc))),tmp_Zcs(tmp_ir(ij2))));
Zcs{nstd}(:,nc) = tmp_Zcs;
Zir{nstd}(:,nc) = tmp_ir;
Auc_T(nc,nstd) = tmp_auc;
for nl=1:length(std_A_ij_orig{nstd}); Auc_P{nstd}(nl,nc) = tmp_Zcs(tmp_ir(nl))/length(std_Z_ij_orig{nstd}); if ~isfinite(Auc_P{nstd}(nl,nc)); Auc_P{nstd}(nl,nc) = 0.5; end; end;
if test_flag;
tmp_norm = 0; 
for nl=1:length(std_A_ij_orig{nstd}); 
tmp_norm = tmp_norm + (length(find(Z(std_Z_ij_orig{nstd},nc)<A(std_A_ij_orig{nstd}(nl),nc))) - tmp_Zcs(tmp_ir(nl))).^2; 
end;%for nl=1:length(std_A_ij_orig{nstd}); 
disp(sprintf(' %% cs-vs-ir error: %f',tmp_norm));
end;%if test_flag;
end;%for nc=1:NA;
end;%for nstd=1:NSTD;
if test_flag;
tmp_norm = 0; 
for nstd=1:NSTD; for nc=1:NA; for nl=1:length(std_A_ij_orig{nstd}); 
tmp_norm = tmp_norm + (length(find(Z(std_Z_ij_orig{nstd},nc)<A(std_A_ij_orig{nstd}(nl),nc))) - Zcs{nstd}(Zir{nstd}(nl,nc),nc)).^2; 
end;end;end;%for nstd=1:NSTD; for nc=1:NA; for nl=1:length(std_A_ij_orig{nstd}); 
disp(sprintf(' %% cs-vs-ir error: %f',tmp_norm));
end;%if test_flag;
Auc_P_cmb = zeros(MA,1);
fill_flag = ones(MA,1);
for nstd=1:NSTD;
%Auc_P_cmb(std_A_ij_orig{nstd}) = sum(2*abs(Auc_P{nstd}(:,:)-0.5),2);
tmp_row = std_A_ij_orig{nstd};
tmp_sum = sum(2*abs(Auc_P{nstd}(:,:)-0.5),2);
[tmp_rij,tmp_rij_a,tmp_rij_b] = intersect(tmp_row,find(fill_flag),'stable');
Auc_P_cmb(tmp_rij) = tmp_sum(tmp_rij_a);
fill_flag(tmp_rij)=0;
end;%for nstd=1:NSTD;
Auc_T_orig = Auc_T; Auc_P_cmb_orig = Auc_P_cmb; Auc_P_orig = Auc_P;
std_A_ij = std_A_ij_orig;
std_Z_ij = std_Z_ij_orig;
ncovs_rem = 0; for nstd=1:NSTD; ncovs_rem = ncovs_rem + (length(std_A_ij{nstd})>0); end;
nstd=1;nrows_rem = length(std_A_ij{nstd}); for nstd=2:NSTD; nrows_rem = min(nrows_rem,length(std_A_ij{nstd})); end;
nstd=1;nrows_sum = length(std_A_ij{nstd}); for nstd=2:NSTD; nrows_sum = nrows_sum + length(std_A_ij{nstd}); end;
ncols_rem = NA;

%%%%%%%%%%%%%%%%%%%%%%%%%%%%%%%%%%%%%%%%%%%%%%%%%%%%%%%%%%%%%%%%
if loopS_flag==0;
%%%%%%%%%%%%%%%%%%%%%%%%%%%%%%%%%%%%%%%%%%%%%%%%%%%%%%%%%%%%%%%%

%%%%%%%%%%%%%%%%%%%%%%%%%%%%%%%%%%%%%%%%%%%%%%%%%%%%%%%%%%%%%%%%
% Begin iterations ;
%%%%%%%%%%%%%%%%%%%%%%%%%%%%%%%%%%%%%%%%%%%%%%%%%%%%%%%%%%%%%%%%

while min(nrows_sum,ncols_rem)>2;
disp(sprintf('iteration %d (ncovs_rem %d), A size %d-x-%d = exp(%0.2f)-x-exp(%0.2f) ratio %0.2f',iteration,ncovs_rem,nrows_sum,ncols_rem,log(nrows_sum),log(ncols_rem),ncols_rem/nrows_sum));
ZC = 2*min(abs(Auc_T(c_rem{iteration},:)-0.5),[],2);
ZR = Auc_P_cmb(r_rem{iteration});
if test_flag;
ZC2 = zeros(size(A,2),1); 
for nc2=1:size(A,2);
[tmp_avg,tmp_min,tmp_auc] = getcauc_2(A(:,nc2),Z(:,nc2),[],[],T*transpose(2.^(0:ncovs)),S*transpose(2.^(0:ncovs)));
ZC2(nc2) = 2*abs(tmp_min-0.5);
end;%for nc2=1:size(A,2);
ZR2 = zeros(size(A,1),size(A,2));
for nr2=1:size(A,1);
for nc2=1:size(A,2);
tmp_cov_A = T*transpose(2.^(0:ncovs)); tmp_cov_Z = S*transpose(2.^(0:ncovs));
tmp_ij = find(tmp_cov_Z==tmp_cov_A(nr2));
ZR2(nr2,nc2) = length(find(A(nr2,nc2)>Z(tmp_ij,nc2)))/length(tmp_ij);
end;%for nc2=1:size(A,2);
end;%for nr2=1:size(A,1);
ZR2 = sum(2*abs(ZR2-0.5),2);
subplot(1,2,1);cla;plot(1:length(ZC),ZC,'b.-',1:length(ZC2),ZC2,'bo-');
title(sprintf('col score: iter %d',iteration));
subplot(1,2,2);cla;plot(1:length(ZR),ZR,'r.-',1:length(ZR2),ZR2,'ro-');
title(sprintf('row score: iter %d',iteration));
drawnow; pause();
end;%if test_flag;
[tmp,tmp_rij] = sort(ZR,'ascend'); [tmp,tmp_cij] = sort(ZC,'ascend');
% if gamma=0, then we set up gamma_tmp_row to remove a single row ;
if (gamma>0); gamma_tmp_row = max(gamma,(1-1e-6)/length(tmp_rij)); ammag_tmp_row = min(1-gamma,(length(tmp_rij)-1)/length(tmp_rij));
elseif gamma<=0; gamma_tmp_row = (1-1e-6)/length(tmp_rij); ammag_tmp_row = (length(tmp_rij)-1)/length(tmp_rij);
end;%if gamma==0;
% setting up ammag_tmp_col to remove as many cols as necessary so that log(ncols_pos)/log(nrows_pos) = log(ncols_pre)/log(nrows_pre) ;
% i.e., log(ammag_tmp_col*ncols_pre)/log(ammag_tmp_row*nrows_pre) = log(ncols_pre)/log(nrows_pre) ;
% i.e., log(ammag_tmp_col*ncols_pre) = (log(ammag_tmp_row) + log(nrows_pre))*log(ncols_pre)/log(nrows_pre) ;
% i.e., log(ammag_tmp_col) = log(ammag_tmp_row)*log(ncols_pre)/log(nrows_pre) ;
% i.e., ammag_tmp_col = exp(log(ammag_tmp_row)*log(ncols_pre)/log(nrows_pre));
ammag_tmp_col = exp(log(ammag_tmp_row)*log(length(tmp_cij))/log(length(tmp_rij)));
gamma_tmp_col = 1-ammag_tmp_col-1e-6;
rdrop = r_rem{iteration}(tmp_rij(1:ceil(gamma_tmp_row*end))); cdrop = c_rem{iteration}(tmp_cij(1:ceil(gamma_tmp_col*end)));
rkeep = r_rem{iteration}(tmp_rij(ceil(gamma_tmp_row*end)+1:end)); ckeep = c_rem{iteration}(tmp_cij(ceil(gamma_tmp_col*end)+1:end));
% for each dropped row we modify Auc_T ;
for nr=1:length(rdrop);
nstd_ra = find(std_A == cov_cat_A(rdrop(nr)));
for nstd_ij = 1:length(nstd_ra);
tmp_list = std_A_ij_orig{nstd_ra(nstd_ij)};
tmp_ij = find(tmp_list==rdrop(nr));
for nc=1:NA;
tmp_list = std_A_ij{nstd_ra(nstd_ij)};
Auc_T(nc,nstd_ra(nstd_ij)) = (Auc_T(nc,nstd_ra(nstd_ij))*(length(tmp_list)) - Auc_P{nstd_ra(nstd_ij)}(tmp_ij,nc))/(length(tmp_list)-1);
end;%for nc=1:NA;
tmp_list = std_A_ij{nstd_ra(nstd_ij)};
std_A_ij{nstd_ra(nstd_ij)} = setdiff(tmp_list,rdrop(nr));
end;%for nstd_ij = 1:length(nstd_ra);
end;%for nr=1:length(rdrop);
% for each dropped col we modify Auc_P_cmb ;
for nc=1:length(cdrop);
for nr=1:MA;
nstd_ra = find(std_A == cov_cat_A(nr),1,'first');
for nstd_ij = 1:length(nstd_ra);
tmp_list = std_A_ij_orig{nstd_ra(nstd_ij)};
tmp_ij = find(tmp_list==nr);
Auc_P_cmb(nr) = Auc_P_cmb(nr) - 2*abs(Auc_P{nstd_ra(nstd_ij)}(tmp_ij,cdrop(nc))-0.5);
end;%for nstd_ij = 1:length(nstd_ra);
end;%for nr=1:MA;
end;%for nc=1:length(cdrop);
r_rem{iteration+1} = rkeep;
c_rem{iteration+1} = ckeep;
rij=[rij,rdrop(end:-1:1)]; cij=[cij,cdrop(end:-1:1)];
tmp_R = mean(ZR)/ncols_rem;
tmp_C = mean(ZC);
out_trace(iteration,:) = [iteration , nrows_sum , ncols_rem , tmp_R , tmp_C , ncovs_rem];
for nr=1:length(rdrop);
out_xdrop(out_xdrop_ij,:) = [A_n_rind_vals_lookup(rdrop(end+1-nr))-1 , -1];
out_xdrop_ij = out_xdrop_ij+1;
end;%for nr=1:length(rdrop);
for nc=1:length(cdrop);
out_xdrop(out_xdrop_ij,:) = [-1 , A_n_cind_vals_lookup(cdrop(end+1-nc))-1];
out_xdrop_ij = out_xdrop_ij+1;
end;%for nc=1:length(cdrop);
ncovs_rem = 0; for nstd=1:NSTD; tmp_list = std_A_ij{nstd}; ncovs_rem = ncovs_rem + (length(tmp_list)>0); end;
nstd=1;tmp_list = std_A_ij{nstd};nrows_rem = length(tmp_list); for nstd=2:NSTD; tmp_list = std_A_ij{nstd}; nrows_rem = min(nrows_rem,length(tmp_list)); end;
nstd=1;tmp_list = std_A_ij{nstd};nrows_sum = length(tmp_list); for nstd=2:NSTD; tmp_list = std_A_ij{nstd}; nrows_sum = nrows_sum + length(tmp_list); end;
ncols_rem = ncols_rem - length(cdrop);
if test_flag;
A = A(tmp_rij(ceil(gamma_tmp_row*end)+1:end),tmp_cij(ceil(gamma_tmp_col*end)+1:end));
Z = Z(:,tmp_cij(ceil(gamma_tmp_col*end)+1:end));
T = T(tmp_rij(ceil(gamma_tmp_row*end)+1:end),:);
S = S(:,:);
end;%if test_flag;
iteration = iteration+1;
end;%while min(nrows_sum,ncols_rem)>2;

%%%%%%%%%%%%%%%%%%%%%%%%%%%%%%%%%%%%%%%%%%%%%%%%%%%%%%%%%%%%%%%%
% End iterations ;
%%%%%%%%%%%%%%%%%%%%%%%%%%%%%%%%%%%%%%%%%%%%%%%%%%%%%%%%%%%%%%%%

rij = [rij,setdiff(row_ij,rij)]; cij = [cij,setdiff(col_ij,cij)];
rij = rij(end:-1:1); cij =  cij(end:-1:1);

fid = fopen(sprintf('%s_xdrop.txt',GLOBAL_out_name),'w');
fprintf(fid,'%d %d\n',transpose(out_xdrop(1:out_xdrop_ij-1,:)));
fclose(fid);
fid = fopen(sprintf('%s_trace.txt',GLOBAL_out_name),'w');
fprintf(fid,'%d %d %d %0.16f %0.16f %d\n',transpose(out_trace(1:iteration-1,:)));
fclose(fid);

plot_flag=0;
if plot_flag;
xpan = 128;
xpander = zeros(ncovs,ncovs*xpan); for nx=1:xpan; xpander(:,nx:xpan:end) = eye(ncovs); end;
figure;cla;
imagesc([ ...
A_orig(rij,cij) , zeros(length(rij),32) , repmat(T_orig(rij,2:end)*xpander,1,1) ; ...
zeros(32,length(cij)) , zeros(32,32) , zeros(32,ncovs*xpan) ; ...
Z_orig(:,cij) , zeros(size(Z_orig,1),32) , repmat(S_orig(:,2:end)*xpander,1,1) ; 
],[-1,1]*1.5);
title('reordered matrix');
end;%if plot_flag;

%%%%%%%%%%%%%%%%%%%%%%%%%%%%%%%%%%%%%%%%%%%%%%%%%%%%%%%%%%%%%%%%
end;%if loopS_flag==0;
%%%%%%%%%%%%%%%%%%%%%%%%%%%%%%%%%%%%%%%%%%%%%%%%%%%%%%%%%%%%%%%%

%%%%%%%%%%%%%%%%%%%%%%%%%%%%%%%%%%%%%%%%%%%%%%%%%%%%%%%%%%%%%%%%
%~~~~~~~~~~~~~~~~~~~~~~~~~~~~~~~~~~~~~~~~~~~~~~~~~~~~~~~~~~~~~~~
%%%%%%%%%%%%%%%%%%%%%%%%%%%%%%%%%%%%%%%%%%%%%%%%%%%%%%%%%%%%%%%%

%%%%%%%%%%%%%%%%%%%%%%%%%%%%%%%%%%%%%%%%%%%%%%%%%%%%%%%%%%%%%%%%
if loopS_flag>0;
%%%%%%%%%%%%%%%%%%%%%%%%%%%%%%%%%%%%%%%%%%%%%%%%%%%%%%%%%%%%%%%%

nrmax = loopS_nrmax; ncmax = loopS_ncmax;
nr_ra = 1:nrmax; nc_ra = 1:ncmax;
Auc_T = Auc_T_orig; Auc_P_cmb = Auc_P_cmb_orig; Auc_P = Auc_P_orig;
LR2_ra = zeros(size(A_orig)); LC2_ra = zeros(size(A_orig)); Lx2_ra = zeros(size(A_orig));
t_est_start = tic;
for nr0=size(A_orig,1):-1:1;
if (mod(nr0,16)==0); t_est_time_elapsed = ceil(toc(t_est_start)); t_est_time_remaining = ceil(t_est_time_elapsed*nr0/max(1,(size(A_orig,1)-nr0))); disp(sprintf(' %% nr0 %d: rows %.3d/%.3d, time_elapsed %ds, estimated_time_remaining %ds',nr0,nr_ra(nr0),size(A_orig,1),t_est_time_elapsed,t_est_time_remaining)); end;
Auc_T_tmp = Auc_T; Auc_P_cmb_tmp = Auc_P_cmb; Auc_P_tmp = Auc_P;
ncovs_rem_tmp = 0; for nstd=1:NSTD; tmp_list = std_A_ij{nstd}; ncovs_rem_tmp = ncovs_rem_tmp + (length(tmp_list)>0); end;
for nc0=size(A_orig,2):-1:1;
ZC_tmp = 2*min(abs(Auc_T_tmp(1:nc0,:)-0.5),[],2);
LC2_ra(nr0,nc0) = mean(ZC_tmp);
ZR_tmp = Auc_P_cmb_tmp(1:nr0);
LR2_ra(nr0,nc0) = mean(ZR_tmp)/nc0;
Lx2_ra(nr0,nc0) = ncovs_rem_tmp;
% for each dropped col we modify Auc_P_cmb_tmp ;
cdrop = nc0;
for nr=1:nr0;
nstd_ra = find(std_A == cov_cat_A(nr),1,'first');
for nstd_ij = 1:length(nstd_ra);
tmp_list = std_A_ij_orig{nstd_ra(nstd_ij)};
tmp_ij = find(tmp_list==nr);
Auc_P_cmb_tmp(nr) = Auc_P_cmb_tmp(nr) - 2*abs(Auc_P_tmp{nstd_ra(nstd_ij)}(tmp_ij,cdrop)-0.5);
end;%for nstd_ij = 1:length(nstd_ra);
end;%for nr=1:nr0;
end;%for nc0=size(A_orig,2):-1:1;
% for each dropped row we modify Auc_T ;
rdrop = nr0;
nstd_ra = find(std_A == cov_cat_A(rdrop));
for nstd_ij = 1:length(nstd_ra);
tmp_list = std_A_ij_orig{nstd_ra(nstd_ij)};
tmp_ij = find(tmp_list==rdrop);
for nc=1:NA;
tmp_list = std_A_ij{nstd_ra(nstd_ij)};
Auc_T(nc,nstd_ra(nstd_ij)) = (Auc_T(nc,nstd_ra(nstd_ij))*(length(tmp_list)) - Auc_P{nstd_ra(nstd_ij)}(tmp_ij,nc))/(length(tmp_list)-1);
end;%for nc=1:NA;
tmp_list = std_A_ij{nstd_ra(nstd_ij)};
std_A_ij{nstd_ra(nstd_ij)} = setdiff(tmp_list,rdrop);
end;%for nstd_ij = 1:length(nstd_ra);
end;%for nr0=size(A_orig,1):-1:1;

nrbins = size(A_orig,1); ncbins = size(A_orig,2);
LR_ra = LR2_ra(:,end);
LC_ra = LC2_ra(end,:);
Lx_ra = Lx2_ra(:,end);
save(sprintf('%s_loopS.mat',GLOBAL_out_name),'ncbins','nrbins','ncmax','nrmax','nc_ra','nr_ra','LR_ra','LC_ra','Lx_ra','LR2_ra','LC2_ra','Lx2_ra');

%%%%%%%%%%%%%%%%%%%%%%%%%%%%%%%%%%%%%%%%%%%%%%%%%%%%%%%%%%%%%%%%
end;%if loopS_flag>0;
%%%%%%%%%%%%%%%%%%%%%%%%%%%%%%%%%%%%%%%%%%%%%%%%%%%%%%%%%%%%%%%%
