# Supplementary material for: A loop-counting method for covariate-corrected low-rank biclustering of gene-expression and genome-wide association study data
Source: PLoS Comput Biol. 2018 May 14;14(5):e1006105. doi: 10.1371/journal.pcbi.1006105 (PMC5997363; doi:10.1371/journal.pcbi.1006105)
Supplement: S1 Source Code — This archive contains Matlab source code for our loop-counting methods, along with a tutorial (also written in Matlab) which will guide users through our our first example (involving gene-expression data). (GZ) [file pcbi.1006105.s007.gz › tutorial_dexcluster_excerpt_t.m]

% This m-file is used by the function tutorial_dexcluster_2. ;
% This is effectively a subfunction with no handles specified. ;
% Consequently, this m-file requires the appropriate variables to be pre-initialized, ;
% and cannot be run alone. ;

if test_flag; [MA,NA] = size(A); tmp_norm = 0; for nc=1:NA; for nl=1:MA; tmp_norm = tmp_norm + (length(find(Z(:,nc)<A(nl,nc))) - X_P_all(r_rem{iteration}(nl),c_rem{iteration}(nc))).^2; end; end; disp(sprintf(' %% _all cs-vs-ir error: %f',tmp_norm)); end;%if test_flag; tmp_norm = 0; 
if test_flag; [MA,NA] = size(A); tmp_norm = 0; 
for ncov=1:ncovs; for nc=1:NA; for nl=1:MA; tmp_norm = tmp_norm + (length(find(Z(cov_Z_up_orig_{ncov},nc)<A(nl,nc))) - X_P_xx_up{ncov}(r_rem{iteration}(nl),c_rem{iteration}(nc))).^2; end;end;end;%for ncov=1:ncovs; for nc=1:NA; for nl=1:MA; 
for ncov=1:ncovs; for nc=1:NA; for nl=1:MA; tmp_norm = tmp_norm + (length(find(Z(cov_Z_dn_orig_{ncov},nc)<A(nl,nc))) - X_P_xx_dn{ncov}(r_rem{iteration}(nl),c_rem{iteration}(nc))).^2; end;end;end;%for ncov=1:ncovs; for nc=1:NA; for nl=1:MA; 
for ncov=1:ncovs; [tmp,cov_A_up_ij,tmp] = intersect(cov_A_up_orig_{ncov},cov_A_up_{ncov},'stable'); for nc=1:NA; for nl=1:length(cov_A_up_{ncov}); tmp_norm = tmp_norm + (length(find(Z(cov_Z_up_orig_{ncov},nc)<A_orig(cov_A_up_{ncov}(nl),c_rem{iteration}(nc)))) - X_P_up_up{ncov}(cov_A_up_ij(nl),c_rem{iteration}(nc))).^2; end;end;end;%for ncov=1:ncovs; for nc=1:NA; for nl=1:length(cov_A_up_{ncov}); 
for ncov=1:ncovs; [tmp,cov_A_up_ij,tmp] = intersect(cov_A_up_orig_{ncov},cov_A_up_{ncov},'stable'); for nc=1:NA; for nl=1:length(cov_A_up_{ncov}); tmp_norm = tmp_norm + (length(find(Z(cov_Z_dn_orig_{ncov},nc)<A_orig(cov_A_up_{ncov}(nl),c_rem{iteration}(nc)))) - X_P_up_dn{ncov}(cov_A_up_ij(nl),c_rem{iteration}(nc))).^2; end;end;end;%for ncov=1:ncovs; for nc=1:NA; for nl=1:length(cov_A_up_{ncov}); 
for ncov=1:ncovs; [tmp,cov_A_dn_ij,tmp] = intersect(cov_A_dn_orig_{ncov},cov_A_dn_{ncov},'stable'); for nc=1:NA; for nl=1:length(cov_A_dn_{ncov}); tmp_norm = tmp_norm + (length(find(Z(cov_Z_up_orig_{ncov},nc)<A_orig(cov_A_dn_{ncov}(nl),c_rem{iteration}(nc)))) - X_P_dn_up{ncov}(cov_A_dn_ij(nl),c_rem{iteration}(nc))).^2; end;end;end;%for ncov=1:ncovs; for nc=1:NA; for nl=1:length(cov_A_dn_{ncov}); 
for ncov=1:ncovs; [tmp,cov_A_dn_ij,tmp] = intersect(cov_A_dn_orig_{ncov},cov_A_dn_{ncov},'stable'); for nc=1:NA; for nl=1:length(cov_A_dn_{ncov}); tmp_norm = tmp_norm + (length(find(Z(cov_Z_dn_orig_{ncov},nc)<A_orig(cov_A_dn_{ncov}(nl),c_rem{iteration}(nc)))) - X_P_dn_dn{ncov}(cov_A_dn_ij(nl),c_rem{iteration}(nc))).^2; end;end;end;%for ncov=1:ncovs; for nc=1:NA; for nl=1:length(cov_A_dn_{ncov}); 
disp(sprintf(' %% ncov cs-vs-ir error: %f',tmp_norm));
end;%if test_flag;
