# Supplementary material for: A loop-counting method for covariate-corrected low-rank biclustering of gene-expression and genome-wide association study data
Source: PLoS Comput Biol. 2018 May 14;14(5):e1006105. doi: 10.1371/journal.pcbi.1006105 (PMC5997363; doi:10.1371/journal.pcbi.1006105)
Supplement: S1 Source Code — This archive contains Matlab source code for our loop-counting methods, along with a tutorial (also written in Matlab) which will guide users through our our first example (involving gene-expression data). (GZ) [file pcbi.1006105.s007.gz › tutorial_gene_number_to_name.m]

function [name_list,I__x,I_in,I_ls] = tutorial_gene_number_to_name(path_base,number_list,fname_out);
%%%%%%%%%%%%%%%%%%%%%%%%%%%%%%%%%%%%%%%%%%%%%%%%%%%%%%%%%%%%%%%%
%
% function [name_list,I__x,I_in,I_ls] = tutorial_gene_number_to_name(path_base,number_list,fname_out);
%
% This function converts a list of gene-numbers into gene-names,
% reading from the file gene_entrez_symbol.txt
% Note that this function requires the file gene_entrez_symbol.txt to work,
% And this file must reside in the directory described by path_base
% (which should be provided as input).
%
% The inputs to this function are:
% path_base: the name of the directory which holds gene_entrez_symbol.txt
% number_list: the list of gene_numbers to process (a vector).
% fname_out: the file to print the name_list to.
% The outputs are:
% name_list: the list of gene-names. The order of this list is described by
%            the next few output arguments.
% I__x, I_in and I_ls : number and index lists produced by intersecting
%            the number_list of gene-numbers with the listing given in
%            gene_entrez_symbol.txt.
%            The order of I_in is the order of name_list.
%
% test by running with no arguments:
% i.e., >> get_corrected_auc();
%
%%%%%%%%%%%%%%%%%%%%%%%%%%%%%%%%%%%%%%%%%%%%%%%%%%%%%%%%%%%%%%%%

if nargin<1;
disp(sprintf(' '));
disp(sprintf(' testing tutorial_gene_number_to_name: '));
path_base = input(' Enter path_base (the directory that holds gene_entrez_symbol.txt): ','s');
fname = sprintf('%s/gene_entrez_symbol.txt',path_base);
if exist(fname,'file'); disp(sprintf(' %s found, continuing...',fname)); else disp(sprintf(' %s not found, stopping.',fname)); return; end;
disp(sprintf(' Testing with simple number list: [1 2 3 10 20 30 100]. '));
number_list = [1 2 3 10 20 30 100];
fname_out = sprintf('%s/tutorial_gene_number_to_name_test.txt',path_base);
disp(sprintf(' and output file name %s',fname_out));
[name_list,I__x,I_in,I_ls] = tutorial_gene_number_to_name(path_base,number_list,fname_out);
disp(sprintf(' We found the following name_list: '));
disp(name_list);
disp(sprintf(' with corresponding numbers I__x: '));
disp(num2str(transpose(I__x)));
disp(sprintf(' with indices I_in within the number_list: '));
disp(num2str(transpose(I_in)));
disp(sprintf(' and indices I_ls within the gene_entrez_symbol.txt file: '));
disp(num2str(transpose(I_ls)));
return;
end;%if nargin<1;

if ~(exist(sprintf('%s/gene_entrez_symbol.mat',path_base),'file'));
disp(sprintf('creating %s/gene_entrez_symbol.mat',path_base));
fid = fopen(sprintf('%s/gene_entrez_symbol.txt',path_base));
A = textscan(fid,'%s%s');
fclose(fid);
ngenes = length(A{1});
B = zeros(ngenes,1);
C = cell(ngenes,1);
for ng=1:ngenes;
B(ng) = str2num(A{1}{ng});
C{ng} = A{2}{ng};
end;%for ng=1:ngenes;
save(sprintf('%s/gene_entrez_symbol.mat',path_base),'ngenes','B','C');
end;%if ~(exist(sprintf('%s/gene_entrez_symbol.mat',path_base),'file'));
load(sprintf('%s/gene_entrez_symbol.mat',path_base),'ngenes','B','C');

[I__x,I_in,I_ls] = intersect(number_list,B,'stable'); name_list = C(I_ls);
if nargin>1;
fid = fopen(fname_out,'w');
for nl=1:length(I_in);
fprintf(fid,'%s\t%d\n',name_list{nl},number_list(I_in(nl)));
end;%for nl=1:length(I_in);
fclose(fid);
end;%if nargin>1;
