# Supplementary material for: A loop-counting method for covariate-corrected low-rank biclustering of gene-expression and genome-wide association study data
Source: PLoS Comput Biol. 2018 May 14;14(5):e1006105. doi: 10.1371/journal.pcbi.1006105 (PMC5997363; doi:10.1371/journal.pcbi.1006105)
Supplement: S1 Source Code — This archive contains Matlab source code for our loop-counting methods, along with a tutorial (also written in Matlab) which will guide users through our our first example (involving gene-expression data). (GZ) [file pcbi.1006105.s007.gz › tutorial_genri.m]

function tutorial_genri(path_base,gen_fname,frwd_vs_back);
%%%%%%%%%%%%%%%%%%%%%%%%%%%%%%%%%%%%%%%%%%%%%%%%%%%%%%%%%%%%%%%%
%
% tutorial_genri(path_base,gen_fname,frwd_vs_back,fname_out);
%
% This function is designed to organize a gene-enrichment analysis of the gene-sets ;
% stored in files such as dir_GSE17536/dir_bc/GSE17536_n2x_genes_frwd_glist.txt. ;
% The actual program we use to perform the gene-enrichment analysis is seek.GeneEnrichTest, ;
% which is written in java (see seek.princeton.edu for documentation). ;
%
% In order to run seek.GeneEnrichTest successfully, you must first download and install seek, ;
% and then create an init.sh file containing the shell commands: ;
% cur=`pwd` ; export CLASSPATH=$cur:$cur/commons-lang3-3.1.jar:$cur/commons-math3-3.0.jar:$cur/commons-pool.jar:$cur/commons-cli-1.2.jar:$cur/commons-io-2.4.jar ;
% and then finally run/compile seek with something like: ;
% bash; cd hierarchical/; source init.sh; javac seek/GeneEnrichmentTest.java;
% before seek will function ;
%
% The inputs to this function are a subset of those passed to tutorial_w1.m:
% path_base: a string describing the path housing the initial data-files such as GSE17536.GPL570.pcl. ;
% gen_fname: a string describing the prefix of the data-set, as well as the type of bicluster to search for. ;
%     Such a prefix could take the form 'GSE17536_nA_', or 'GSE17536_n2x'. ;
% frwd_vs_back: a string indicating whether to consider 'frwd' or 'back' biclusters. ;
% 
% The outputs to this function are stored to disc: ;
% *_genri.txt: a file with a name determined by path_base, gen_fname and frwd_vs_back, ;
%     (e.g., GSE17536_n2x_frwd_genri.txt) that stores the output of seek.GeneEnrichTest when ;
%     using the default gene-ontology database. ;
%     The output of seek.GeneEnrichTest looks like: ;
%     >> type dir_GSE17536/dir_bc/GSE17536_n2x_frwd_genri.txt;
%        Pop: 10297/966 Q: 588/966
%        mitotic_cell_cycle	5.1E-12	2.7E-11	638	87
%        cell_cycle	1.2E-09	4.3E-09	979	109
%        chromosome_segregation	1.2E-09	5.9E-09	107	28
%        cell_cycle_process	2.8E-09	1.2E-08	801	93
%        DNA_metabolic_process	1.3E-08	7.7E-08	597	74
%        mitosis	4.7E-08	8.1E-07	170	32
%        nuclear_division	4.7E-08	8.1E-07	170	32
%        chromosome_organization	5.7E-07	4.1E-06	475	59
%        organelle_fission	5.7E-07	9.3E-06	189	32
%        DNA_dependent_DNA_replication	5.7E-07	9.3E-06	83	20
%        ....
%        etc.
%        ....
%     The first line lists "Pop: A/B Q: C/B", with: ;
%     A = the total number of genes in the database (in this case ~10000), ;
%     B = the number of genes queried (in this case the number of genes listed in GSE17536_n2x_frwd_glist.txt), ;
%     C = the number of genes in the database that are within the query. ;
%     Subsequent lines list "ontology_terms D E F G" (tab delimited), with: ;
%     ontology_terms = annotation provided by gene ontology database. ;
%     D = associated p-value of query gene-set (corrected for multiple hypothesis testing), ;
%     E = associated q-value (false-discovery-rate), ;
%     F = number of genes in database associated with annotation, ;
%     G = number of genes in query associated with annotation. ;
% *_gslim.txt: a file with a name determined by path_base, gen_fname and frwd_vs_back, ;
%     (e.g., GSE17536_n2x_frwd_gslim.txt) that stores the output of seek.GeneEnrichTest when ;
%     using the 'experimental_bp_slim' database. The format is similar to the *_genri.txt file, ;
%     with the exception that only ~7000 genes are in the experimental_bp_slim database. ;
%     The advantage to using this database is that it is curated more strictly than the default ;
%     database, and the *_gslim analysis may be have fewer false positives -- thus being more ;
%     trustworthy -- than than the *_genri analysis. ;
%
% test by running with no arguments:
% i.e., >> tutorial_genri();
%
%%%%%%%%%%%%%%%%%%%%%%%%%%%%%%%%%%%%%%%%%%%%%%%%%%%%%%%%%%%%%%%% 

if nargin<1;
disp(sprintf(' '));
disp(sprintf(' testing tutorial_genri: '));
disp(sprintf(' setting path_base = ''%s/dir_GSE17536'' ; ',pwd));
disp(sprintf(' setting gen_fname = ''GSE17536_n2x'' ; '));
disp(sprintf(' setting frwd_vs_back = ''frwd'' (biclusters within cases) ; '));
path_base = sprintf('%s/dir_GSE17536',pwd); gen_fname = 'GSE17536_n2x'; frwd_vs_back = 'frwd'; 
disp(sprintf(' calling tutorial_genri(path_base,gen_fname,frwd_vs_back): ;'));
tutorial_genri(path_base,gen_fname,frwd_vs_back);
return;
end;%if nargin<1;

bitj=16; 
prefix_base = sprintf('%s',gen_fname); prefix=prefix_base; 

NRUN=16;
for nrun=0:NRUN;
path_use = path_base; prefix = prefix_base;
if (nrun==0); frwd_vs_back_nrun = sprintf('%s',frwd_vs_back); else frwd_vs_back_nrun = sprintf('%s_%d',frwd_vs_back,nrun); end;%if (nrun==0);
glist_fname = sprintf('%s/dir_bc/%s_%s_glist.txt',path_use,prefix,frwd_vs_back_nrun);
if exist(glist_fname,'file');
disp(sprintf(' %% found file %s',glist_fname));
glist_tmp = textread(glist_fname);
genri_fname = sprintf('%s/dir_bc/%s_%s_genri.txt',path_use,prefix,frwd_vs_back_nrun);
command_string = sprintf('java seek.GeneEnrichmentTest -l /data/rangan/dir_bcc/dir_code_021015/hierarchical/enrichment/ -m 2 %s -s original -t %d > %s ;',glist_fname,min(2048,length(glist_tmp)),genri_fname);
disp(command_string); 
command_string = sprintf('java seek.GeneEnrichmentTest -l /data/rangan/dir_bcc/dir_code_021015/hierarchical/enrichment/ -m 2 %s -s original -t %d >! %s ;',glist_fname,min(2048,length(glist_tmp)),genri_fname);
system(command_string);
genri_fname = sprintf('%s/dir_bc/%s_%s_gslim.txt',path_use,prefix,frwd_vs_back_nrun);
command_string = sprintf('java seek.GeneEnrichmentTest -l /data/rangan/dir_bcc/dir_code_021015/hierarchical/enrichment/ -m 2 %s -s experimental_bp_slim -t %d > %s ;',glist_fname,min(2048,length(glist_tmp)),genri_fname);
disp(command_string); 
command_string = sprintf('java seek.GeneEnrichmentTest -l /data/rangan/dir_bcc/dir_code_021015/hierarchical/enrichment/ -m 2 %s -s experimental_bp_slim -t %d >! %s ;',glist_fname,min(2048,length(glist_tmp)),genri_fname);
system(command_string);
 else if (nrun==0); disp(sprintf(' %% cannot find file %s',glist_fname)); end;
end;%if exist(glist_fname,'file');
end;%for nrun=0:NRUN;

%%%%%%%%%%%%%%%%%%%%%%%%%%%%%%%%%%%%%%%%%%%%%%%%%%%%%%%%%%%%%%%%
