# Supplementary material for: A loop-counting method for covariate-corrected low-rank biclustering of gene-expression and genome-wide association study data
Source: PLoS Comput Biol. 2018 May 14;14(5):e1006105. doi: 10.1371/journal.pcbi.1006105 (PMC5997363; doi:10.1371/journal.pcbi.1006105)
Supplement: S1 Source Code — This archive contains Matlab source code for our loop-counting methods, along with a tutorial (also written in Matlab) which will guide users through our our first example (involving gene-expression data). (GZ) [file pcbi.1006105.s007.gz › tutorial_hcluster.m]

function [prA,pc,prB] = tutorial_hcluster(A,B);
%%%%%%%%%%%%%%%%%%%%%%%%%%%%%%%%%%%%%%%%%%%%%%%%%%%%%%%%%%%%%%%%
%
% This function performs a simple spectral based 'hierarchical' clustering of A.
% If B is provided as input, this function also clusters B, using the column-organization of A.
% The inputs are an mA-by-n array A, as well as an mB-by-n array B (with the same number of columns as A).
% The outputs are a row- and column-permutation for A (prA and pc, respectively),
% as well as a row-permutation for B (if B is provided as input).
% 
% test by running with no arguments:
% i.e., >> tutorial_hcluster(); 
%
%%%%%%%%%%%%%%%%%%%%%%%%%%%%%%%%%%%%%%%%%%%%%%%%%%%%%%%%%%%%%%%%

if nargin<1;
disp(sprintf(' '));
disp(sprintf(' Here we run an example for tutorial_hcluster. '));
disp(sprintf(' We first generate only A, and pass it to the function: '));
u_n = randn(64,1); v_t = randn(1,32);
A = u_n*v_t + randn(64,32); [prA,pc] = tutorial_hcluster(A);
subplot(1,2,1); imagesc(A); title('original array');
subplot(1,2,2); imagesc(A(prA,pc)); title('reorganized array');
disp(sprintf(' '));
disp(sprintf(' Paused (press a key); '));
pause();
disp(sprintf(' '));
disp(sprintf(' Now we generate a B as well (with the same number of columns) and cluster both '));
w_n = randn(48,1);
B = w_n*v_t + 2*randn(48,32); [prA,pc,prB] = tutorial_hcluster(A,B);
subplot(2,2,1); imagesc(A); title('original A'); subplot(2,2,2); imagesc(A(prA,pc)); title('reorganized A');
subplot(2,2,3); imagesc(B); title('original B'); subplot(2,2,4); imagesc(B(prB,pc)); title('reorganized B');
disp(sprintf(' '));
disp(sprintf(' As one can see, the simple clustering algorithm sorts the matrices so that their '));
disp(sprintf(' low-rank structure is apparent. '));
return;
end;%if nargin<1;

A = 2*(A>0)-1;
[nrows,ncols] = size(A);
max_iteration=10;
for iteration=1:max_iteration;
tmp_col = ones(nrows,1);
tmp_row=  ones(1,ncols);
[U,S,Vtmp] = svds(diag(2*(tmp_col>0)-1)*A,1);
[Utmp,S,V] = svds(A*diag(2*(tmp_row>0)-1),1);
tmp_col = Utmp;%tmp_col = 2*(Utmp>0)-1;
tmp_row = Vtmp;%tmp_row = 2*(Vtmp>0)-1;
end;%for iteration=1:max_iteration;
[tmp,prA] = sort(tmp_col,'ascend');
[tmp,pc] = sort(tmp_row,'ascend');
prB=[];
if (nargin>1);
[Utmp,S,V] = svds(B*diag(2*(tmp_row>0)-1),1);
[tmp,prB] = sort(Utmp,'ascend');
end;%if (nargin>1);
