# Supplementary material for: A loop-counting method for covariate-corrected low-rank biclustering of gene-expression and genome-wide association study data
Source: PLoS Comput Biol. 2018 May 14;14(5):e1006105. doi: 10.1371/journal.pcbi.1006105 (PMC5997363; doi:10.1371/journal.pcbi.1006105)
Supplement: S1 Source Code — This archive contains Matlab source code for our loop-counting methods, along with a tutorial (also written in Matlab) which will guide users through our our first example (involving gene-expression data). (GZ) [file pcbi.1006105.s007.gz › tutorial_lakcluster_2.m]

function [rij,cij] = tutorial_lakcluster_2(fname_in,loopS_flag,loopS_nrmax,loopS_ncmax);
%%%%%%%%%%%%%%%%%%%%%%%%%%%%%%%%%%%%%%%%%%%%%%%%%%%%%%%%%%%%%%%%
%
% function [rij,cij] = tutorial_lakcluster_2(fname_in,loopS_flag,loopS_nrmax,loopS_ncmax);
%
% This function searches through an array of case- and control-data for low-rank biclusters.
% The full documentation for this algorithm is given elsewhere (see the tutorial at www.nyu.edu/~rangan/).
% Briefly, this algorithm operates by calculating a collection of row- and col-scores corresponding,
% respectively, to the rows and columns of the case-data. The rows and columns with small scores
% are then eliminated and the algorithm continues, performing several iterations until only a
% handful of rows and columns remain. Under rather general conditions, one can expect this
% methodology to detect and isolate any biclusters within the data, provided that they are
% sufficiently large and sufficiently strongly correlated.
%
% test by running with no arguments (which will run the m-file tutorial_lakcluster_2_test.m) :
% i.e., >> tutorial_lakcluster_2();
%
% The inputs to this function are:
% fname_in: the input filename -- a text file (described below) -- which lists the names of
%      the various arrays and parameters used for the biclustering algorithm.
%      Some of these arrays include "A_n" (the data array), as well as A_n_rind and A_n_cind,
%      which indicate row- and col-indices of A_n to consider. The indices A_n_rind will be used to
%      define the 'cases' for the biclustering, whereas the indices Z_n_rind (also mentioned in fname_in) 
%      will define the 'controls'. Ultimately, this algorithm will search for biclusters within the
%      case-submatrix A_n(find(A_n_rind),find(A_n_cind)), relative to the control-submatrix
%      A_n(find(Z_n_rind),find(A_n_cind)).
% loopS_flag: When this integer is set to 0 this function searches for biclusters as normal.
%      When this is set to 1 this function loads the previously found biclusters
%      and calculates the loop-score (i.e., averaged row- and col-scores) for each corner submatrix
%      associated with the output. This process is described more fully below (see *_loopS.mat),
%      but generally speaking, you typically want to start out by setting this to 0.
% loopS_nrmax, loopS_ncmax: These integers are only used when loopS_flag==1 and list, respectively,
%      the row- and column-index of the largest corner submatrix considered. See the description of
%      *_loopS.mat below for more details.
%
% Most of the outputs of this function are written to disk:
% *_xdrop.txt: a file with a name determined by the string GLOBAL_out_name (see fname_in).
%      This text file is composed of several lines, each listing one of the row-indices or column-indices
%      of the original data-array A_n in the order in which they were eliminated.
%      Each line lists two numbers. For each of these lines, either:
%      a) the first number lists a row-index of A_n which is part of the bicluster,
%         ranging from 0 to A_n_rows-1. with the second number equal to '-1'. Or
%      b) the first number is equal to '-1', and the second number lists a column-index
%         of A_n which is part of the bicluster (ranging from 0 to A_n_cols-1).
%      Note that the row- and col-indices listed in *_xdrop.txt are taken from the indices
%      indicated by A_n_rind and A_n_cind. Thus, the indices in *_xdrop.txt correspond to
%      actual row- and col-indices of A_n, and not necessarily row- and col-indices of the
%      submatrix A_n(find(A_n_rind),find(A_n_cind)).
% *_trace.txt: a file with a name determined by the string GLOBAL_out_name (see fname_in).
%      This text file is composed of several lines, each listing information associated with
%      one of the iterations taken by the biclustering algorithm.
%      The numbers on each line list:
%      first number: the iteration number. 
%      second number: the number of rows remaining. 
%      third number: the number of cols remaining. 
%      fourth number: the average row-score across the remaining rows-by-cols. 
%      fifth number: the average column-score across the remaining rows-by-cols. 
%      sixth number: the number of covariate-categories remaining across the rows. 
% *_loopS.mat: a mat-file with a name determined by the string GLOBAL_out_name (see fname_in).
%      This mat-file contains several variables associated with the loop-scores calculated when
%      the variable loopS_flag is set to 1. 
%      Briefly, this loopS_flag should only be set to 1 after the function is run once with loopS_flag==0.
%      After this initial run, we can use the output to reorder the data (according to *_xdrop.txt), and
%      then measure the average scores of the m-by-n 'corner submatrices' C(m,n), formed from the m
%      longest-retained rows and the n longest-retained columns.
%      These average scores are calculated for the corner-submatrices ranging from 1-by-1 up to
%      loopS_nrmax-by-loopS_ncmax. Not all corner-submatrices are considered, and we only calculate
%      these loop-scores for C(m,n) with m in nr_ra and n in nc_ra (see below).
%      For each such corner-submatrix C(m,n), we calculate:
%      LR2_ra(nr0,nc0): which is the average row-score calculated across the rows of C(nr_ra(nr0),nc_ra(nc0)).
%      LC2_ra(nr0,nc0): which is the average col-score calculated across the cols of C(nr_ra(nr0),nc_ra(nc0)).
%      These two arrays (i.e., LR2_ra and LC2_ra) are stored in *_loopS.mat, along with:
%      ncbins: an integer listing the number of column-indices for which the loop-score is calculated.
%      nrbins: an integer listing the number of row-indices for which the loop-score is calculated.
%      ncmax: an integer indicating the maximum column-index for which the loop-score is calculated.
%             this is equal to loopS_ncmax.
%      nrmax: an integer indicating the maximum row-index for which the loop-score is calculated.
%             this is equal to loopS_nrmax.
%      nc_ra: the array (of length ncbins) indicating the actual column-sizes of the corner-submatrices considered.
%      nr_ra: the array (of length nrbins) indicating the actual row-sizes of the corner-submatrices considered.
%      Lx2_ra: the number of remaining covariate categories within the rows of C(nr_ra(nr0),nc_ra(nc0)),
%              which is only a function of nc0.
% In addition, there are some additional outputs that are not written to disk:
% rij: an array indicating the row-indices of A_n(find(A_n_rind),find(A_n_cind)), in their order of
%      importance, with the rows most likely to contain a bicluster listed first.
%      (as mentioned later in the description of fname_in, the arrays A_n_rind and 
%      A_n_cind indicate the rows and cols of A_n to consider).
%      Note that these row-indices will only coincide with rows of A_n if A_n_rind has no 'gaps'
%      (e.g., the cases indicated by A_n_rind could be the top rows of A_n).
%      Note also that these row-indices range from 0 to length(find(A_n_rind)).
% cij: an array indicating the col-indices of A_n(find(A_n_rind),find(A_n_cind)) in their order of
%      importance, with the columns most likely to contain a bicluster listed first.
%      Note that these col-indices range from 0 to length(find(A_n_cind)).
%      Again, these col-indices will only coincide with cols of A_n if A_n_cind has no gaps.
%
% As alluded to above, many of the inputs to this function must be listed in the text-file
% fname_in. I use this method for providing input so that this matlab-function will be
% compatible with other c-code that I wrote (which uses the same input format).
% 
% The file fname_in must contain a collection of text lines, each formatted as follows:
% "VARIABLE_NAME= VARIABLE_VALUE;", with the last line stating "END= 0;".
% The variable-names are as follows:
% GAMMA_AGGRESSIVE: a double indicating the fraction of rows to remove each iteration.
%           If GAMMA_AGGRESSIVE==0 (recommended) then only a single row is removed each iteration.
% A_n_name: the name of a .b16 file which holds the data-array A_n. The cases will be read from
%           the rows of this array (see A_n_rind below).
% A_t_name: the name of a .b16 file storing the transpose of A_n.
% A_n_rows: an integer indicating the number of rows in A_n.
% A_n_cols: an integer indicating the number of columns in A_n.
% A_n_rind: the name of a .b16 file with A_n_rows binary numbers indicating which rows of A_n to use as cases.
% A_n_cind: the name of a .b16 file with A_n_cols binary numbers indicating the genes to use.
% Z_n_name: the name of a .b16 file which holds the data-array Z_n. The controls will be read from
%           the rows of this array (see Z_n_rind below). It is fine if Z_n_name is the same as
%           A_n_name (i.e., they both list the same .b16 file), so long as the case- and ctrl-indices
%           A_n_rind and Z_n_rind pick out the appropriate rows.
% Z_t_name: the name of a .b16 file storing the transpose of Z_n.
% Z_n_rows: an integer indicating the number of rows in Z_n.
% Z_n_rind: the name of a .b16 file with Z_n_rows binary numbers indicating which rows of Z_n to use as ctrls.
% T_n_name: the name of a .b16 file storing an A_n_rows-by-T_n_cols binary array (T_n).
%           This array must hold at least one column of 1s (the first column).
%           Subsequent columns of T_n hold the binary covariates associated with the rows of A_n.
%           each column of T_n after the first holds a different categorical covariate, with the
%           entries (either 0 or 1) indicating the category of each row.
% T_t_name: the name of a .b16 file storing the transpose of T_n.
% T_n_cols: an integer storing 1 + the number of binary covariates.
%           (i.e., number of columns of T_n, including the first column of all 1s).
% T_n_cind: the name of a .b16 file with T_n_cols binary numbers indicating which binary covariates
%           (i.e., which columns of T_n) to use. The first bit of T_n_cind (corresponding to the
%           first column of T_n) must be 1.
% S_n_name: the name of a .b16 file storing a Z_n_rows-by-T_n_cols binary array (S_n).
%           This array holds the binary covariates associated with the rows of Z_n,
%           Note that, just like T_n, S_n must also have a leading column of all 1s.
% S_t_name: the name of a .b16 file storing the transpose of S_n.
% V_n_name: the name of a .b16 file storing a V_n_rows-by_A_n_cols binary array (V_n).
%           This array could hold binary covariates associated with each col of A_n,
%           however this feature is not implemented in this function. As a result, this
%           array should hold only a single row of all 1s.
% V_t_name: the name of a .b16 file storing the transpose of V_n.
% V_n_rows: an integer storing the number of rows of V_n (i.e., 1).
% V_n_rind: the name of a .b16 file with V_n_rows binary numbers indicating which rows of V_n to use.
%           As V_n is not used, this should be a .b16 file storing the single bit '1'.
% GLOBAL_out_name: the prefix to use for the output files.
% A_n_repl_num: An integer listing the number of previous biclusters to remove before searching.
%           This is typically set to 0. However, when this is greater than 0,
%           the A_n_repl_name variable will be used to list those biclusters.
% A_n_repl_name: A list of strings (separated by commas) indicating the filenames storing the
%           previous biclusters to read (and then remove) from this data-set before searching
%           for biclusters.
%           Each of these previous biclusters must be stored in a text file, each line of which
%           has two numbers. For each of these lines, either:
%           a) the first number lists a row-index of A_n which is part of the bicluster,
%              ranging from 0 to A_n_rows-1. with the second number equal to '-1'. Or
%           b) the first number is equal to '-1', and the second number lists a column-index
%              of A_n which is part of the bicluster (ranging from 0 to A_n_cols-1).
%
% Additional Notes:
% Note that, unlike tutorial_lakcluster_1 (which recalculates the row- and col-scores at each iteration),
% this function uses low-rank operations to update the previously calculated scores.
% While more efficient in theory, tutorial_lakcluster_2 is not actually more efficient than tutorial_lakcluster_1 in some cases, 
% mainly because the memory-operations are so costly (relative to matrix-matrix operations).
% This function is safe to use with one sided covariates; 
% that is, covariates which extend across cases or controls, but not both. 
% Also note that this simple implementation assumes that the sparsity ~ 0.5. 
%
%%%%%%%%%%%%%%%%%%%%%%%%%%%%%%%%%%%%%%%%%%%%%%%%%%%%%%%%%%%%%%%%

if nargin<1;
disp('testing tutorial_lakcluster_2.m with tutorial_lakcluster_2_test.m');
tutorial_lakcluster_2_test;
return;
end;%if nargin<1;

if nargin<2; loopS_flag=0; loopS_nrmax=0; loopS_ncmax=0; end;
GLOBAL_A_n_repl_num=0;

fid = fopen(fname_in,'r');
continue_flag=1;
while continue_flag;
var = fscanf(fid,'%[^=]');
equ = fscanf(fid,'%c',1);
spc = fscanf(fid,'%c',1);
if strcmp(var,'GAMMA_AGGRESSIVE'); GAMMA_AGGRESSIVE = fscanf(fid,'%f'); end;
if strcmp(var,'A_n_name'); A_n_name = fscanf(fid,'%[^;]'); end;
if strcmp(var,'A_t_name'); A_t_name = fscanf(fid,'%[^;]'); end;
if strcmp(var,'A_n_rows'); A_n_rows = fscanf(fid,'%d'); end;
if strcmp(var,'A_n_cols'); A_n_cols = fscanf(fid,'%d'); end;
if strcmp(var,'A_n_rind'); A_n_rind = fscanf(fid,'%[^;]'); end;
if strcmp(var,'A_n_cind'); A_n_cind = fscanf(fid,'%[^;]'); end;
if strcmp(var,'Z_n_name'); Z_n_name = fscanf(fid,'%[^;]'); end;
if strcmp(var,'Z_t_name'); Z_t_name = fscanf(fid,'%[^;]'); end;
if strcmp(var,'Z_n_rows'); Z_n_rows = fscanf(fid,'%d'); end;
if strcmp(var,'Z_n_rind'); Z_n_rind = fscanf(fid,'%[^;]'); end;
if strcmp(var,'T_n_name'); T_n_name = fscanf(fid,'%[^;]'); end;
if strcmp(var,'T_t_name'); T_t_name = fscanf(fid,'%[^;]'); end;
if strcmp(var,'T_n_cols'); T_n_cols = fscanf(fid,'%d'); end;
if strcmp(var,'T_n_cind'); T_n_cind = fscanf(fid,'%[^;]'); end;
if strcmp(var,'S_n_name'); S_n_name = fscanf(fid,'%[^;]'); end;
if strcmp(var,'S_t_name'); S_t_name = fscanf(fid,'%[^;]'); end;
if strcmp(var,'V_n_name'); V_n_name = fscanf(fid,'%[^;]'); end;
if strcmp(var,'V_t_name'); V_t_name = fscanf(fid,'%[^;]'); end;
if strcmp(var,'V_n_rows'); V_n_rows = fscanf(fid,'%d'); end;
if strcmp(var,'V_n_rind'); V_n_rind = fscanf(fid,'%[^;]'); end;
if strcmp(var,'GLOBAL_out_name'); GLOBAL_out_name = fscanf(fid,'%[^;]'); end;
if strcmp(var,'A_n_repl_num'); GLOBAL_A_n_repl_num = fscanf(fid,'%d'); end;
if strcmp(var,'A_n_repl_name');
GLOBAL_A_n_repl_name = cell(GLOBAL_A_n_repl_num,1);
for nl=1:GLOBAL_A_n_repl_num;
if (nl<GLOBAL_A_n_repl_num); GLOBAL_A_n_repl_name{nl} = fscanf(fid,'%[^,]'); smc = fscanf(fid,'%c',1); smc = fscanf(fid,'%c',1); elseif (nl==GLOBAL_A_n_repl_num); GLOBAL_A_n_repl_name{nl} = fscanf(fid,'%[^;]'); end;
end;%for nl=1:GLOBAL_A_n_repl_num;
end;%if strcmp(var,'A_n_repl_name');
if strcmp(var,'END'); continue_flag=0; end;
smc = fscanf(fid,'%c',1);
nln = fscanf(fid,'%c',1);
end;%while continue_flag;
fclose(fid);

A_n_rind_vals = tutorial_binary_uncompress(A_n_rind,1:A_n_rows,1)>0;
A_n_cind_vals = tutorial_binary_uncompress(A_n_cind,1:A_n_cols,1)>0;
Z_n_rind_vals = tutorial_binary_uncompress(Z_n_rind,1:Z_n_rows,1)>0;
T_n_cind_vals = tutorial_binary_uncompress(T_n_cind,1:T_n_cols,1)>0;
V_n_rind_vals = tutorial_binary_uncompress(V_n_rind,1:V_n_rows,1)>0;

A_n_rind_vals_lookup = find(A_n_rind_vals);
A_n_cind_vals_lookup = find(A_n_cind_vals);
Z_n_rind_vals_lookup = find(Z_n_rind_vals);
T_n_cind_vals_lookup = find(T_n_cind_vals);

A_orig = tutorial_binary_uncompress(A_n_name,find(A_n_rind_vals),find(A_n_cind_vals));
Z_orig = tutorial_binary_uncompress(Z_n_name,find(Z_n_rind_vals),find(A_n_cind_vals));
T_orig = tutorial_binary_uncompress(T_n_name,find(A_n_rind_vals),find(T_n_cind_vals))>0;
S_orig = tutorial_binary_uncompress(S_n_name,find(Z_n_rind_vals),find(T_n_cind_vals))>0;

if (GLOBAL_A_n_repl_num>0);
disp(sprintf(' %% found %d previous biclusters: ',GLOBAL_A_n_repl_num));
for nl=1:GLOBAL_A_n_repl_num; disp(sprintf(' %% %% %s ',GLOBAL_A_n_repl_name{nl})); end;%for nl=1:GLOBAL_A_n_repl_num;
for nl=1:GLOBAL_A_n_repl_num; 
rng(nl);
bc_xdrop = textread(sprintf('%s',GLOBAL_A_n_repl_name{nl})); 
bc_rdrop = bc_xdrop(:,1); bc_cdrop = bc_xdrop(:,2);
[tmp_ij,bc_rdrop_ij,A_n_rind_ij] = intersect(1+bc_rdrop,find(A_n_rind_vals));
[tmp_ij,bc_cdrop_ij,A_n_cind_ij] = intersect(1+bc_cdrop,find(A_n_cind_vals));
A_orig(A_n_rind_ij,A_n_cind_ij) = 2*(randn(length(A_n_rind_ij),length(A_n_cind_ij))>0)-1;
[tmp_ij,bc_rdrop_ij,Z_n_rind_ij] = intersect(1+bc_rdrop,find(Z_n_rind_vals));
Z_orig(Z_n_rind_ij,A_n_cind_ij) = 2*(randn(length(Z_n_rind_ij),length(A_n_cind_ij))>0)-1;
disp(sprintf(' %% %% nl %d: replacing %d-x-%d in A and %d-x-%d in Z out of %d-x-%d',nl,length(A_n_rind_ij),length(A_n_cind_ij),length(Z_n_rind_ij),length(A_n_cind_ij),length(find(bc_rdrop>-1)),length(find(bc_cdrop>-1))));
end;%for nl=1:GLOBAL_A_n_repl_num;
end;%if (GLOBAL_A_n_repl_num>0);

if (loopS_flag>0);
Dinc_n_rij = find(A_n_rind_vals); 
Xinc_n_rij = find(Z_n_rind_vals);
g_ij = find(A_n_cind_vals);
read_out_xdrop = textread(sprintf('%s_xdrop.txt',GLOBAL_out_name));
rdrop = read_out_xdrop(:,1); cdrop = read_out_xdrop(:,2);
rij = rdrop(find(rdrop>=0)); rij = [rij(:) ; setdiff(Dinc_n_rij(:)-1,rij(:))]; rij = rij(end:-1:1);
cij = cdrop(find(cdrop>=0)); cij = [cij(:) ; setdiff(g_ij(:)-1,cij(:))]; cij = cij(end:-1:1);
[tmp,tmp,rij_lookdn] = intersect(rij,Dinc_n_rij(:)-1,'stable'); rij_lookdn=rij_lookdn-1; A_n_rind_vals_lookup = 1+rij; T_n_rind_vals_lookup = 1+rij;
[tmp,tmp,cij_lookdn] = intersect(cij,g_ij(:)-1,'stable'); cij_lookdn=cij_lookdn-1; A_n_cind_vals_lookup = 1+cij; Z_n_cind_vals_lookup = 1+cij;
A_orig = A_orig(1+rij_lookdn,1+cij_lookdn);
T_orig = T_orig(1+rij_lookdn,:);
Z_orig = Z_orig(:,1+cij_lookdn);
S_orig = S_orig(:,:);
A_orig = A_orig(1:loopS_nrmax,1:loopS_ncmax);
T_orig = T_orig(1:loopS_nrmax,:);
Z_orig = Z_orig(:,1:loopS_ncmax);
S_orig = S_orig(:,:);
end;%if (loopS_flag>0);

test_flag=0;
% Test starting here with: ;
% clear all; M=32; N=310; A_orig=randn(M,N); Z_orig=randn(M+1,N); A_orig=2*(A_orig>0)-1; Z_orig=2*(Z_orig>0)-1; T_orig=ones(M,2); S_orig=ones(M+1,2); T_orig(:,2)=randn(M,1)>0; S_orig(:,2)=randn(M+1,1)>0; GAMMA_AGGRESSIVE=0; A_n_rind_vals_lookup = 1:M; A_n_cind_vals_lookup = 1:N; test_flag=1;
ncovs = size(T_orig,2)-1; % the first column of T,S should be all ones ;
gamma = GAMMA_AGGRESSIVE;
if loopS_flag==0; disp(sprintf('beginning tutorial_lakcluster_2: gamma %f',gamma)); end;
if loopS_flag==1; disp(sprintf('beginning tutorial_lakcluster_2: loopS_nrmax %d loopS_ncmax %d',loopS_nrmax,loopS_ncmax)); end;
[MA,NA] = size(A_orig); [MZ,NZ] = size(Z_orig);
out_xdrop = zeros(MA+NA,2); out_xdrop_ij=1;
out_trace = zeros(MA+NA,6); 
row_ij = 1:MA; col_ij = 1:NA;
A = A_orig; Z = Z_orig; T = T_orig>0; S = S_orig>0;
rij = [];cij = [];
iteration=1;
r_rem{iteration} = row_ij;c_rem{iteration} = col_ij;

%%%%%%%%%%%%%%%%%%%%%%%%%%%%%%%%%%%%%%%%%%%%%%%%%%%%%%%%%%%%%%%%
% Preliminary setup ;
%%%%%%%%%%%%%%%%%%%%%%%%%%%%%%%%%%%%%%%%%%%%%%%%%%%%%%%%%%%%%%%%

[MA,NA] = size(A); [MZ,NZ] = size(Z); 
ncovs = size(T,2)-1; % the first column of T,S should be all ones ;
cov_cat_A = T*transpose(2.^(0:ncovs)); cov_cat_Z = S*transpose(2.^(0:ncovs));
cov_A_up_orig_=cell(ncovs,1); 
cov_A_dn_orig_=cell(ncovs,1); 
cov_Z_up_orig_=cell(ncovs,1);
cov_Z_dn_orig_=cell(ncovs,1);
for ncov=0:ncovs-1;
cov_A_up_orig_{1+ncov} = find(T(:,1+1+ncov)==1);
cov_A_dn_orig_{1+ncov} = find(T(:,1+1+ncov)==0);
cov_Z_up_orig_{1+ncov} = find(S(:,1+1+ncov)==1);
cov_Z_dn_orig_{1+ncov} = find(S(:,1+1+ncov)==0);
end;%for ncov=0:ncovs-1;
X__AnAt_full = A*transpose(A);
X__AnZt_full = A*transpose(Z);
X__ZnZt_full = Z*transpose(Z);
XR_AAAA_full = diag( X__AnAt_full * transpose(X__AnAt_full) );
XC_AAAA_full = diag( transpose(A) * X__AnAt_full * A);
XR_AZZA_full = diag( X__AnZt_full * transpose(X__AnZt_full) );
XC_AZZA_full = diag( transpose(A) * X__AnZt_full * Z);
clear X__AnAt_full X__AnZt_full X__ZnZt_full ;
X__AnAt_upup_ = cell(ncovs,1); X__AnZt_upup_ = cell(ncovs,1); X__ZnZt_upup_ = cell(ncovs,1);
XR_AAAA_upup_ = cell(ncovs,1); XC_AAAA_upup_ = cell(ncovs,1); XR_AZZA_upup_ = cell(ncovs,1); XC_AZZA_upup_ = cell(ncovs,1);
X__AnAt_updn_ = cell(ncovs,1); X__AnZt_updn_ = cell(ncovs,1); X__ZnZt_updn_ = cell(ncovs,1);
XR_AAAA_updn_ = cell(ncovs,1); XC_AAAA_updn_ = cell(ncovs,1); XR_AZZA_updn_ = cell(ncovs,1); XC_AZZA_updn_ = cell(ncovs,1);
X__AnAt_dnup_ = cell(ncovs,1); X__AnZt_dnup_ = cell(ncovs,1); X__ZnZt_dnup_ = cell(ncovs,1);
XR_AAAA_dnup_ = cell(ncovs,1); XC_AAAA_dnup_ = cell(ncovs,1); XR_AZZA_dnup_ = cell(ncovs,1); XC_AZZA_dnup_ = cell(ncovs,1);
X__AnAt_dndn_ = cell(ncovs,1); X__AnZt_dndn_ = cell(ncovs,1); X__ZnZt_dndn_ = cell(ncovs,1);
XR_AAAA_dndn_ = cell(ncovs,1); XC_AAAA_dndn_ = cell(ncovs,1); XR_AZZA_dndn_ = cell(ncovs,1); XC_AZZA_dndn_ = cell(ncovs,1);
for ncov=0:ncovs-1;
X__AnAt_upup = A(cov_A_up_orig_{1+ncov},:)*transpose(A(cov_A_up_orig_{1+ncov},:));
X__AnZt_upup = A(cov_A_up_orig_{1+ncov},:)*transpose(Z(cov_Z_up_orig_{1+ncov},:));
X__ZnZt_upup = Z(cov_Z_up_orig_{1+ncov},:)*transpose(Z(cov_Z_up_orig_{1+ncov},:));
XR_AAAA_upup_{1+ncov} = diag( X__AnAt_upup * transpose(X__AnAt_upup) );
XC_AAAA_upup_{1+ncov} = diag(transpose(A(cov_A_up_orig_{1+ncov},:)) * X__AnAt_upup * A(cov_A_up_orig_{1+ncov},:) );
XR_AZZA_upup_{1+ncov} = diag( X__AnZt_upup * transpose(X__AnZt_upup) );
XC_AZZA_upup_{1+ncov} = diag(transpose(A(cov_A_up_orig_{1+ncov},:)) * X__AnZt_upup * Z(cov_Z_up_orig_{1+ncov},:) );
clear X__AnAt_upup X__AnZt_upup X__ZnZt_upup ;
X__AnAt_updn = A(cov_A_up_orig_{1+ncov},:)*transpose(A(cov_A_dn_orig_{1+ncov},:));
X__AnZt_updn = A(cov_A_up_orig_{1+ncov},:)*transpose(Z(cov_Z_dn_orig_{1+ncov},:));
X__ZnZt_updn = Z(cov_Z_up_orig_{1+ncov},:)*transpose(Z(cov_Z_dn_orig_{1+ncov},:));
XR_AAAA_updn_{1+ncov} = diag( X__AnAt_updn * transpose(X__AnAt_updn) );
XC_AAAA_updn_{1+ncov} = diag(transpose(A(cov_A_up_orig_{1+ncov},:)) * X__AnAt_updn * A(cov_A_dn_orig_{1+ncov},:) );
XR_AZZA_updn_{1+ncov} = diag( X__AnZt_updn * transpose(X__AnZt_updn) );
XC_AZZA_updn_{1+ncov} = diag(transpose(A(cov_A_up_orig_{1+ncov},:)) * X__AnZt_updn * Z(cov_Z_dn_orig_{1+ncov},:) );
clear X__AnAt_updn X__AnZt_updn X__ZnZt_updn ;
X__AnAt_dnup = A(cov_A_dn_orig_{1+ncov},:)*transpose(A(cov_A_up_orig_{1+ncov},:));
X__AnZt_dnup = A(cov_A_dn_orig_{1+ncov},:)*transpose(Z(cov_Z_up_orig_{1+ncov},:));
X__ZnZt_dnup = Z(cov_Z_dn_orig_{1+ncov},:)*transpose(Z(cov_Z_up_orig_{1+ncov},:));
XR_AAAA_dnup_{1+ncov} = diag( X__AnAt_dnup * transpose(X__AnAt_dnup) );
XC_AAAA_dnup_{1+ncov} = diag(transpose(A(cov_A_dn_orig_{1+ncov},:)) * X__AnAt_dnup * A(cov_A_up_orig_{1+ncov},:) );
XR_AZZA_dnup_{1+ncov} = diag( X__AnZt_dnup * transpose(X__AnZt_dnup) );
XC_AZZA_dnup_{1+ncov} = diag(transpose(A(cov_A_dn_orig_{1+ncov},:)) * X__AnZt_dnup * Z(cov_Z_up_orig_{1+ncov},:) );
clear X__AnAt_dnup X__AnZt_dnup X__ZnZt_dnup ;
X__AnAt_dndn = A(cov_A_dn_orig_{1+ncov},:)*transpose(A(cov_A_dn_orig_{1+ncov},:));
X__AnZt_dndn = A(cov_A_dn_orig_{1+ncov},:)*transpose(Z(cov_Z_dn_orig_{1+ncov},:));
X__ZnZt_dndn = Z(cov_Z_dn_orig_{1+ncov},:)*transpose(Z(cov_Z_dn_orig_{1+ncov},:));
XR_AAAA_dndn_{1+ncov} = diag( X__AnAt_dndn * transpose(X__AnAt_dndn) );
XC_AAAA_dndn_{1+ncov} = diag(transpose(A(cov_A_dn_orig_{1+ncov},:)) * X__AnAt_dndn * A(cov_A_dn_orig_{1+ncov},:) );
XR_AZZA_dndn_{1+ncov} = diag( X__AnZt_dndn * transpose(X__AnZt_dndn) );
XC_AZZA_dndn_{1+ncov} = diag(transpose(A(cov_A_dn_orig_{1+ncov},:)) * X__AnZt_dndn * Z(cov_Z_dn_orig_{1+ncov},:) );
clear X__AnAt_dndn X__AnZt_dndn X__ZnZt_dndn ;
end;%for ncov=1:ncovs;
cov_A_up_=cov_A_up_orig_;
cov_A_dn_=cov_A_dn_orig_;
cov_Z_up_=cov_Z_up_orig_;
cov_Z_dn_=cov_Z_dn_orig_;
ncovs_rem = 0; 
nrows_rem = MA;
ncols_rem = NA;

%%%%%%%%%%%%%%%%%%%%%%%%%%%%%%%%%%%%%%%%%%%%%%%%%%%%%%%%%%%%%%%%
if loopS_flag==0;
%%%%%%%%%%%%%%%%%%%%%%%%%%%%%%%%%%%%%%%%%%%%%%%%%%%%%%%%%%%%%%%%

%%%%%%%%%%%%%%%%%%%%%%%%%%%%%%%%%%%%%%%%%%%%%%%%%%%%%%%%%%%%%%%%
% Begin iterations ;
%%%%%%%%%%%%%%%%%%%%%%%%%%%%%%%%%%%%%%%%%%%%%%%%%%%%%%%%%%%%%%%%

while min(nrows_rem,ncols_rem)>2;
disp(sprintf('iteration %d (ncovs_rem %d), A size %d-x-%d = exp(%0.2f)-x-exp(%0.2f) ratio %0.2f',iteration,ncovs_rem,nrows_rem,ncols_rem,log(nrows_rem),log(ncols_rem),ncols_rem/nrows_rem));

if (test_flag);
clear ZRa_ ZCa_ ZRz_ ZCz_ ;
ZRa_ = cell(ncovs);ZCa_ = cell(ncovs);
ZRz_ = cell(ncovs);ZCz_ = cell(ncovs);
for ncov=0:ncovs-1;
T__on_{1+ncov} = find(T(:,1+1+ncov)==1);T_off_{1+ncov} = find(T(:,1+1+ncov)==0);
S__on_{1+ncov} = find(S(:,1+1+ncov)==1);S_off_{1+ncov} = find(S(:,1+1+ncov)==0);
lt__on = length(T__on_{1+ncov}); lt_off = length(T_off_{1+ncov}); 
ls__on = length(S__on_{1+ncov}); ls_off = length(S_off_{1+ncov});
cov_bother_flag_AAAA(1+ncov) = (lt__on>2) & (lt_off>2) ;
cov_bother_flag_AZZA(1+ncov) = (ls__on>2) & (ls_off>2) ;
if (cov_bother_flag_AAAA(1+ncov));
MA = lt__on + lt_off; NA = size(A,2);
[tmp,T__on_ij,tmp] = intersect(transpose(1:MA),T__on_{1+ncov},'stable');
[tmp,T_off_ij,tmp] = intersect(transpose(1:MA),T_off_{1+ncov},'stable');
tmp__on__on = (A(T__on_{1+ncov},:)*transpose(A(T__on_{1+ncov},:)));
ZRa__on__on = diag((tmp__on__on)*transpose(tmp__on__on)) - NA*(NA + lt__on - 1);
ZCa__on__on = diag(transpose(A(T__on_{1+ncov},:))*(tmp__on__on)*A(T__on_{1+ncov},:)) - lt__on*(lt__on + NA - 1);
tmp__on_off = (A(T__on_{1+ncov},:)*transpose(A(T_off_{1+ncov},:)));
ZRa__on_off = diag((tmp__on_off)*transpose(tmp__on_off)) - NA*lt_off;
ZCa__on_off = diag(transpose(A(T__on_{1+ncov},:))*(tmp__on_off)*A(T_off_{1+ncov},:)) - lt__on*lt_off;
tmp_off__on = (A(T_off_{1+ncov},:)*transpose(A(T__on_{1+ncov},:)));
ZRa_off__on = diag((tmp_off__on)*transpose(tmp_off__on)) - NA*lt__on;
ZCa_off__on = diag(transpose(A(T_off_{1+ncov},:))*(tmp_off__on)*A(T__on_{1+ncov},:)) - lt_off*lt__on;
tmp_off_off = (A(T_off_{1+ncov},:)*transpose(A(T_off_{1+ncov},:)));
ZRa_off_off = diag((tmp_off_off)*transpose(tmp_off_off)) - NA*(NA + lt_off - 1);
ZCa_off_off = diag(transpose(A(T_off_{1+ncov},:))*(tmp_off_off)*A(T_off_{1+ncov},:)) - lt_off*(lt_off + NA - 1);
pa = (lt__on)/(lt__on+lt_off); qa = (lt_off)/(lt__on+lt_off);
ZRa__on = ...
        + min(ZRa__on__on*pa/pa,ZRa__on_off*pa/qa) ...
        + min(ZRa__on__on*qa/pa,ZRa__on_off*qa/qa) ...
  ;
ZRa_off = ...
        + min(ZRa_off__on*pa/pa,ZRa_off_off*pa/qa) ... 
        + min(ZRa_off__on*qa/pa,ZRa_off_off*qa/qa) ...
  ;
ZRa_{1+ncov}(T__on_ij) = ZRa__on;
ZRa_{1+ncov}(T_off_ij) = ZRa_off;
papa = lt__on/(lt__on+lt_off)*lt__on/(lt__on+lt_off); 
paqa = lt__on/(lt__on+lt_off)*lt_off/(lt__on+lt_off);
qapa = lt_off/(lt__on+lt_off)*lt__on/(lt__on+lt_off); 
qaqa = lt_off/(lt__on+lt_off)*lt_off/(lt__on+lt_off);
ZCa_{1+ncov} = ...
  + min( ZCa__on__on*papa/papa , min( ZCa__on_off*papa/paqa , min( ZCa_off__on*papa/qapa , ZCa_off_off*papa/qaqa ))) ...
  + min( ZCa__on__on*paqa/papa , min( ZCa__on_off*paqa/paqa , min( ZCa_off__on*paqa/qapa , ZCa_off_off*paqa/qaqa ))) ...
  + min( ZCa__on__on*qapa/papa , min( ZCa__on_off*qapa/paqa , min( ZCa_off__on*qapa/qapa , ZCa_off_off*qapa/qaqa ))) ...
  + min( ZCa__on__on*qaqa/papa , min( ZCa__on_off*qaqa/paqa , min( ZCa_off__on*qaqa/qapa , ZCa_off_off*qaqa/qaqa ))) ...
  ;
ZRa_{1+ncov} = ZRa_{1+ncov} * (MA/MA)*(NA/NA)*(NA/NA);
ZCa_{1+ncov} = ZCa_{1+ncov} * (MA/MA)*(MA/MA)*(NA/NA);
end;%if (cov_bother_flag_AAAA(1+ncov));
if ( cov_bother_flag_AAAA(1+ncov) &  cov_bother_flag_AZZA(1+ncov));
MA = lt__on + lt_off; MZ = ls__on + ls_off; NA = size(A,2); NZ = size(Z,2);
[tmp,T__on_ij,tmp] = intersect(transpose(1:MA),T__on_{1+ncov},'stable');
[tmp,T_off_ij,tmp] = intersect(transpose(1:MA),T_off_{1+ncov},'stable');
tmp__on__on = (A(T__on_{1+ncov},:)*transpose(Z(S__on_{1+ncov},:)));
ZRz__on__on = diag((tmp__on__on)*transpose(tmp__on__on)) - NA*ls__on;
ZCz__on__on = diag(transpose(A(T__on_{1+ncov},:))*(tmp__on__on)*Z(S__on_{1+ncov},:)) - lt__on*ls__on;
tmp__on_off = (A(T__on_{1+ncov},:)*transpose(Z(S_off_{1+ncov},:)));
ZRz__on_off = diag((tmp__on_off)*transpose(tmp__on_off)) - NA*ls_off;
ZCz__on_off = diag(transpose(A(T__on_{1+ncov},:))*(tmp__on_off)*Z(S_off_{1+ncov},:)) - lt__on*ls_off;
tmp_off__on = (A(T_off_{1+ncov},:)*transpose(Z(S__on_{1+ncov},:)));
ZRz_off__on = diag((tmp_off__on)*transpose(tmp_off__on)) - NA*ls__on;
ZCz_off__on = diag(transpose(A(T_off_{1+ncov},:))*(tmp_off__on)*Z(S__on_{1+ncov},:)) - lt_off*ls__on;
tmp_off_off = (A(T_off_{1+ncov},:)*transpose(Z(S_off_{1+ncov},:)));
ZRz_off_off = diag((tmp_off_off)*transpose(tmp_off_off)) - NA*ls_off;
ZCz_off_off = diag(transpose(A(T_off_{1+ncov},:))*(tmp_off_off)*Z(S_off_{1+ncov},:)) - lt_off*ls_off;
pz = (ls__on)/(ls__on+ls_off); qz = (ls_off)/(ls__on+ls_off);
ZRz__on = ...
        + min(ZRz__on__on*pz/pz,ZRz__on_off*pz/qz) ...
        + min(ZRz__on__on*qz/pz,ZRz__on_off*qz/qz) ...
  ;
ZRz_off = ...
        + min(ZRz_off__on*pz/pz,ZRz_off_off*pz/qz) ... 
        + min(ZRz_off__on*qz/pz,ZRz_off_off*qz/qz) ...
  ;
ZRz_{1+ncov}(T__on_ij) = ZRz__on;
ZRz_{1+ncov}(T_off_ij) = ZRz_off;
papz = lt__on/(lt__on+lt_off)*ls__on/(ls__on+ls_off); 
paqz = lt__on/(lt__on+lt_off)*ls_off/(ls__on+ls_off);
qapz = lt_off/(lt__on+lt_off)*ls__on/(ls__on+ls_off); 
qaqz = lt_off/(lt__on+lt_off)*ls_off/(ls__on+ls_off);
ZCz_{1+ncov} = ...
  + min( ZCz__on__on*papz/papz , min( ZCz__on_off*papz/paqz , min( ZCz_off__on*papz/qapz , ZCz_off_off*papz/qaqz ))) ...
  + min( ZCz__on__on*paqz/papz , min( ZCz__on_off*paqz/paqz , min( ZCz_off__on*paqz/qapz , ZCz_off_off*paqz/qaqz ))) ...
  + min( ZCz__on__on*qapz/papz , min( ZCz__on_off*qapz/paqz , min( ZCz_off__on*qapz/qapz , ZCz_off_off*qapz/qaqz ))) ...
  + min( ZCz__on__on*qaqz/papz , min( ZCz__on_off*qaqz/paqz , min( ZCz_off__on*qaqz/qapz , ZCz_off_off*qaqz/qaqz ))) ...
  ;
ZRz_{1+ncov} = ZRz_{1+ncov} * (MA/MZ)*(NA/NZ)*(NA/NZ);
ZCz_{1+ncov} = ZCz_{1+ncov} * (MA/MZ)*(MA/MZ)*(NA/NZ);
end;%if ( cov_bother_flag_AAAA(1+ncov) &  cov_bother_flag_AZZA(1+ncov));
if (~cov_bother_flag_AAAA(1+ncov) &  cov_bother_flag_AZZA(1+ncov));
MA = lt__on + lt_off; MZ = ls__on + ls_off; NA = size(A,2); NZ = size(Z,2);
[tmp,T__on_ij,tmp] = intersect(transpose(1:MA),T__on_{1+ncov},'stable');
[tmp,T_off_ij,tmp] = intersect(transpose(1:MA),T_off_{1+ncov},'stable');
tmp__on__on = (A(T__on_{1+ncov},:)*transpose(Z(S__on_{1+ncov},:)));
ZRz__on__on = diag((tmp__on__on)*transpose(tmp__on__on)) - NA*ls__on;
ZCz__on__on = diag(transpose(A(T__on_{1+ncov},:))*(tmp__on__on)*Z(S__on_{1+ncov},:)) - lt__on*ls__on;
tmp__on_off = (A(T__on_{1+ncov},:)*transpose(Z(S_off_{1+ncov},:)));
ZRz__on_off = diag((tmp__on_off)*transpose(tmp__on_off)) - NA*ls_off;
ZCz__on_off = diag(transpose(A(T__on_{1+ncov},:))*(tmp__on_off)*Z(S_off_{1+ncov},:)) - lt__on*ls_off;
tmp_off__on = (A(T_off_{1+ncov},:)*transpose(Z(S__on_{1+ncov},:)));
ZRz_off__on = diag((tmp_off__on)*transpose(tmp_off__on)) - NA*ls__on;
ZCz_off__on = diag(transpose(A(T_off_{1+ncov},:))*(tmp_off__on)*Z(S__on_{1+ncov},:)) - lt_off*ls__on;
tmp_off_off = (A(T_off_{1+ncov},:)*transpose(Z(S_off_{1+ncov},:)));
ZRz_off_off = diag((tmp_off_off)*transpose(tmp_off_off)) - NA*ls_off;
ZCz_off_off = diag(transpose(A(T_off_{1+ncov},:))*(tmp_off_off)*Z(S_off_{1+ncov},:)) - lt_off*ls_off;
pz = (ls__on)/(ls__on+ls_off); qz = (ls_off)/(ls__on+ls_off);
ZRz__on = ...
        + min(ZRz__on__on*pz/pz,ZRz__on_off*pz/qz) ...
        + min(ZRz__on__on*qz/pz,ZRz__on_off*qz/qz) ...
  ;
ZRz_off = ...
        + min(ZRz_off__on*pz/pz,ZRz_off_off*pz/qz) ... 
        + min(ZRz_off__on*qz/pz,ZRz_off_off*qz/qz) ...
  ;
ZRz_{1+ncov}(T__on_ij) = ZRz__on;
ZRz_{1+ncov}(T_off_ij) = ZRz_off;
papz = lt__on/(lt__on+lt_off)*ls__on/(ls__on+ls_off); 
paqz = lt__on/(lt__on+lt_off)*ls_off/(ls__on+ls_off);
qapz = lt_off/(lt__on+lt_off)*ls__on/(ls__on+ls_off); 
qaqz = lt_off/(lt__on+lt_off)*ls_off/(ls__on+ls_off);
if (lt__on>0);
ZCz_{1+ncov} = ...
  + min( ZCz__on__on*papz/papz , ZCz__on_off*papz/paqz ) ...
  + min( ZCz__on__on*paqz/papz , ZCz__on_off*paqz/paqz ) ...
  + min( ZCz__on__on*qapz/papz , ZCz__on_off*qapz/paqz ) ...
  + min( ZCz__on__on*qaqz/papz , ZCz__on_off*qaqz/paqz ) ...
  ;
end;%if (lt__on>0);
if (lt_off>0);
ZCz_{1+ncov} = ...
  + min( ZCz_off__on*papz/qapz , ZCz_off_off*papz/qaqz ) ...
  + min( ZCz_off__on*paqz/qapz , ZCz_off_off*paqz/qaqz ) ...
  + min( ZCz_off__on*qapz/qapz , ZCz_off_off*qapz/qaqz ) ...
  + min( ZCz_off__on*qaqz/qapz , ZCz_off_off*qaqz/qaqz ) ...
  ;
end;%if (lt_off>0);
ZRz_{1+ncov} = ZRz_{1+ncov} * (MA/MZ)*(NA/NZ)*(NA/NZ);
ZCz_{1+ncov} = ZCz_{1+ncov} * (MA/MZ)*(MA/MZ)*(NA/NZ);
end;%if (~cov_bother_flag_AAAA(1+ncov) &  cov_bother_flag_AZZA(1+ncov));
if ( cov_bother_flag_AAAA(1+ncov) & ~cov_bother_flag_AZZA(1+ncov));
MA = lt__on + lt_off; MZ = ls__on + ls_off; NA = size(A,2); NZ = size(Z,2);
[tmp,T__on_ij,tmp] = intersect(transpose(1:MA),T__on_{1+ncov},'stable');
[tmp,T_off_ij,tmp] = intersect(transpose(1:MA),T_off_{1+ncov},'stable');
tmp__on__on = (A(T__on_{1+ncov},:)*transpose(Z(S__on_{1+ncov},:)));
ZRz__on__on = diag((tmp__on__on)*transpose(tmp__on__on)) - NA*ls__on;
ZCz__on__on = diag(transpose(A(T__on_{1+ncov},:))*(tmp__on__on)*Z(S__on_{1+ncov},:)) - lt__on*ls__on;
tmp__on_off = (A(T__on_{1+ncov},:)*transpose(Z(S_off_{1+ncov},:)));
ZRz__on_off = diag((tmp__on_off)*transpose(tmp__on_off)) - NA*ls_off;
ZCz__on_off = diag(transpose(A(T__on_{1+ncov},:))*(tmp__on_off)*Z(S_off_{1+ncov},:)) - lt__on*ls_off;
tmp_off__on = (A(T_off_{1+ncov},:)*transpose(Z(S__on_{1+ncov},:)));
ZRz_off__on = diag((tmp_off__on)*transpose(tmp_off__on)) - NA*ls__on;
ZCz_off__on = diag(transpose(A(T_off_{1+ncov},:))*(tmp_off__on)*Z(S__on_{1+ncov},:)) - lt_off*ls__on;
tmp_off_off = (A(T_off_{1+ncov},:)*transpose(Z(S_off_{1+ncov},:)));
ZRz_off_off = diag((tmp_off_off)*transpose(tmp_off_off)) - NA*ls_off;
ZCz_off_off = diag(transpose(A(T_off_{1+ncov},:))*(tmp_off_off)*Z(S_off_{1+ncov},:)) - lt_off*ls_off;
pz = (ls__on)/(ls__on+ls_off); qz = (ls_off)/(ls__on+ls_off);
if (ls__on>0);
ZRz__on = ...
        + ZRz__on__on*pz/pz ...
        + ZRz__on__on*qz/pz ...
  ;
ZRz_off = ...
        + ZRz_off__on*pz/pz ... 
        + ZRz_off__on*qz/pz ...
  ;
end;%if (ls__on>0);
if (ls_off>0);
ZRz__on = ...
        + ZRz__on_off*pz/qz ...
        + ZRz__on_off*qz/qz ...
  ;
ZRz_off = ...
        + ZRz_off_off*pz/qz ... 
        + ZRz_off_off*qz/qz ...
  ;
end;%if (ls_off>0);
ZRz_{1+ncov}(T__on_ij) = ZRz__on;
ZRz_{1+ncov}(T_off_ij) = ZRz_off;
papz = lt__on/(lt__on+lt_off)*ls__on/(ls__on+ls_off); 
paqz = lt__on/(lt__on+lt_off)*ls_off/(ls__on+ls_off);
qapz = lt_off/(lt__on+lt_off)*ls__on/(ls__on+ls_off); 
qaqz = lt_off/(lt__on+lt_off)*ls_off/(ls__on+ls_off);
if (ls__on>0);
ZCz_{1+ncov} = ...
  + min( ZCz__on__on*papz/papz , ZCz_off__on*papz/qapz ) ...
  + min( ZCz__on__on*paqz/papz , ZCz_off__on*paqz/qapz ) ...
  + min( ZCz__on__on*qapz/papz , ZCz_off__on*qapz/qapz ) ...
  + min( ZCz__on__on*qaqz/papz , ZCz_off__on*qaqz/qapz ) ...
  ;
end;%if (ls_on>0);
if (ls_off>0);
ZCz_{1+ncov} = ...
  + min( ZCz__on_off*papz/paqz , ZCz_off_off*papz/qaqz ) ...
  + min( ZCz__on_off*paqz/paqz , ZCz_off_off*paqz/qaqz ) ...
  + min( ZCz__on_off*qapz/paqz , ZCz_off_off*qapz/qaqz ) ...
  + min( ZCz__on_off*qaqz/paqz , ZCz_off_off*qaqz/qaqz ) ...
  ;
end;%if (ls_off>0);
ZRz_{1+ncov} = ZRz_{1+ncov} * (MA/MZ)*(NA/NZ)*(NA/NZ);
ZCz_{1+ncov} = ZCz_{1+ncov} * (MA/MZ)*(MA/MZ)*(NA/NZ);
end;%if (~cov_bother_flag_AAAA(1+ncov) & cov_bother_flag_AZZA(1+ncov));
end;% for ncov=0:ncovs-1;
cov_set_AAAA = 0;
for ncov=0:ncovs-1;
if (cov_bother_flag_AAAA(1+ncov) & ~cov_set_AAAA);
ZRa_min = ZRa_{1+ncov} ; ZCa_min = ZCa_{1+ncov} ; cov_set_AAAA=1;
elseif (cov_bother_flag_AAAA(1+ncov) & cov_set_AAAA);
ZRa_min = min(ZRa_min,ZRa_{1+ncov}) ; ZCa_min = min(ZCa_min,ZCa_{1+ncov}) ; 
end;% if cov_set_AAAA;
end;%for ncov=0:ncovs-1;
if ~cov_set_AAAA;
[MA,NA] = size(A);
tmp = (A*transpose(A));
ZRa_min = diag(tmp*transpose(tmp)) - NA*(NA + MA - 1);
ZCa_min = diag(transpose(A)*(tmp)*A) - MA*(MA + NA - 1);
ZRa_min = ZRa_min * (MA/MA)*(NA/NA)*(NA/NA);
ZCa_min = ZCa_min * (MA/MA)*(MA/MA)*(NA/NA);
cov_set_AAAA=1;
end;%if ~cov_set_AAAA;
cov_set_AZZA = 0;
for ncov=0:ncovs-1;
if ((cov_bother_flag_AAAA(1+ncov) | cov_bother_flag_AZZA(1+ncov)) & ~cov_set_AZZA);
ZRz_min = ZRz_{1+ncov}; ZCz_min = ZCz_{1+ncov} ; cov_set_AZZA=1;
elseif ((cov_bother_flag_AAAA(1+ncov) | cov_bother_flag_AZZA(1+ncov)) & cov_set_AZZA);
ZRz_min = min(ZRz_min,ZRz_{1+ncov}); ZCz_min = min(ZCz_min,ZCz_{1+ncov}) ; 
end;% if cov_set_AAAA | cov_set_AZZA;
end;%for ncov=0:ncovs-1;
if ~cov_set_AZZA;
[MA,NA] = size(A);
[MZ,NZ] = size(Z);
tmp = (A*transpose(Z));
ZRz_min = diag((tmp)*transpose(tmp)) - NA*MZ;
ZCz_min = diag(transpose(A)*(tmp)*Z) - MA*MZ;
ZRz_min = ZRz_min * (MA/MZ)*(NA/NZ)*(NA/NZ);
ZCz_min = ZCz_min * (MA/MZ)*(MA/MZ)*(NA/NZ);
cov_set_AZZA=1;
end;%if ~cov_set_AZZA;
ZR_test = ZRa_min(:) - ZRz_min(:) ; ZC_test = ZCa_min(:) - ZCz_min(:) ;
end;%if (test_flag);

clear ZRa_ ZCa_ ZRz_ ZCz_ ;
ZRa_ = cell(ncovs);ZCa_ = cell(ncovs);
ZRz_ = cell(ncovs);ZCz_ = cell(ncovs);
cov_bother_flag_AAAA=[]; cov_bother_flag_AZZA=[];
for ncov=0:ncovs-1;
lt__on = length(cov_A_up_{1+ncov}); lt_off = length(cov_A_dn_{1+ncov}); 
ls__on = length(cov_Z_up_{1+ncov}); ls_off = length(cov_Z_dn_{1+ncov});
cov_bother_flag_AAAA(1+ncov) = (lt__on>2) & (lt_off>2) ;
cov_bother_flag_AZZA(1+ncov) = (ls__on>2) & (ls_off>2) ;
if (cov_bother_flag_AAAA(1+ncov));
MA = lt__on + lt_off; NA = ncols_rem;
[tmp,cov_A_up_ij,tmp] = intersect(transpose(1:MA),cov_A_up_{1+ncov},'stable');
[tmp,cov_A_dn_ij,tmp] = intersect(transpose(1:MA),cov_A_dn_{1+ncov},'stable');
ZRa__on__on = XR_AAAA_upup_{1+ncov} - NA*(NA + lt__on - 1);
ZCa__on__on = XC_AAAA_upup_{1+ncov} - lt__on*(lt__on + NA - 1);
ZRa__on_off = XR_AAAA_updn_{1+ncov} - NA*lt_off;
ZCa__on_off = XC_AAAA_updn_{1+ncov} - lt__on*lt_off;
ZRa_off__on = XR_AAAA_dnup_{1+ncov} - NA*lt__on;
ZCa_off__on = XC_AAAA_dnup_{1+ncov} - lt_off*lt__on;
ZRa_off_off = XR_AAAA_dndn_{1+ncov} - NA*(NA + lt_off - 1);
ZCa_off_off = XC_AAAA_dndn_{1+ncov} - lt_off*(lt_off + NA - 1);
pa = (lt__on)/(lt__on+lt_off); qa = (lt_off)/(lt__on+lt_off);
ZRa__on = ...
        + min(ZRa__on__on*pa/pa,ZRa__on_off*pa/qa) ...
        + min(ZRa__on__on*qa/pa,ZRa__on_off*qa/qa) ...
  ;
ZRa_off = ...
        + min(ZRa_off__on*pa/pa,ZRa_off_off*pa/qa) ... 
        + min(ZRa_off__on*qa/pa,ZRa_off_off*qa/qa) ...
  ;
ZRa_{1+ncov}(cov_A_up_ij) = ZRa__on;
ZRa_{1+ncov}(cov_A_dn_ij) = ZRa_off;
papa = lt__on/(lt__on+lt_off)*lt__on/(lt__on+lt_off); 
paqa = lt__on/(lt__on+lt_off)*lt_off/(lt__on+lt_off);
qapa = lt_off/(lt__on+lt_off)*lt__on/(lt__on+lt_off); 
qaqa = lt_off/(lt__on+lt_off)*lt_off/(lt__on+lt_off);
ZCa_{1+ncov} = ...
  + min( ZCa__on__on*papa/papa , min( ZCa__on_off*papa/paqa , min( ZCa_off__on*papa/qapa , ZCa_off_off*papa/qaqa ))) ...
  + min( ZCa__on__on*paqa/papa , min( ZCa__on_off*paqa/paqa , min( ZCa_off__on*paqa/qapa , ZCa_off_off*paqa/qaqa ))) ...
  + min( ZCa__on__on*qapa/papa , min( ZCa__on_off*qapa/paqa , min( ZCa_off__on*qapa/qapa , ZCa_off_off*qapa/qaqa ))) ...
  + min( ZCa__on__on*qaqa/papa , min( ZCa__on_off*qaqa/paqa , min( ZCa_off__on*qaqa/qapa , ZCa_off_off*qaqa/qaqa ))) ...
  ;
ZRa_{1+ncov} = ZRa_{1+ncov} * (MA/MA)*(NA/NA)*(NA/NA);
ZCa_{1+ncov} = ZCa_{1+ncov} * (MA/MA)*(MA/MA)*(NA/NA);
end;%if (cov_bother_flag_AAAA(1+ncov));
MA = lt__on + lt_off; MZ = ls__on + ls_off; NA = ncols_rem; NZ = ncols_rem;
[tmp,cov_A_up_ij,tmp] = intersect(transpose(1:MA),cov_A_up_{1+ncov},'stable');
[tmp,cov_A_dn_ij,tmp] = intersect(transpose(1:MA),cov_A_dn_{1+ncov},'stable');
ZRz__on__on = XR_AZZA_upup_{1+ncov} - NA*ls__on;
ZCz__on__on = XC_AZZA_upup_{1+ncov} - lt__on*ls__on;
ZRz__on_off = XR_AZZA_updn_{1+ncov} - NA*ls_off;
ZCz__on_off = XC_AZZA_updn_{1+ncov} - lt__on*ls_off;
ZRz_off__on = XR_AZZA_dnup_{1+ncov} - NA*ls__on;
ZCz_off__on = XC_AZZA_dnup_{1+ncov} - lt_off*ls__on;
ZRz_off_off = XR_AZZA_dndn_{1+ncov} - NA*ls_off;
ZCz_off_off = XC_AZZA_dndn_{1+ncov} - lt_off*ls_off;
if ( cov_bother_flag_AAAA(1+ncov) &  cov_bother_flag_AZZA(1+ncov));
pz = (ls__on)/(ls__on+ls_off); qz = (ls_off)/(ls__on+ls_off);
ZRz__on = ...
        + min(ZRz__on__on*pz/pz,ZRz__on_off*pz/qz) ...
        + min(ZRz__on__on*qz/pz,ZRz__on_off*qz/qz) ...
  ;
ZRz_off = ...
        + min(ZRz_off__on*pz/pz,ZRz_off_off*pz/qz) ... 
        + min(ZRz_off__on*qz/pz,ZRz_off_off*qz/qz) ...
  ;
ZRz_{1+ncov}(cov_A_up_ij) = ZRz__on;
ZRz_{1+ncov}(cov_A_dn_ij) = ZRz_off;
papz = lt__on/(lt__on+lt_off)*ls__on/(ls__on+ls_off); 
paqz = lt__on/(lt__on+lt_off)*ls_off/(ls__on+ls_off);
qapz = lt_off/(lt__on+lt_off)*ls__on/(ls__on+ls_off); 
qaqz = lt_off/(lt__on+lt_off)*ls_off/(ls__on+ls_off);
ZCz_{1+ncov} = ...
  + min( ZCz__on__on*papz/papz , min( ZCz__on_off*papz/paqz , min( ZCz_off__on*papz/qapz , ZCz_off_off*papz/qaqz ))) ...
  + min( ZCz__on__on*paqz/papz , min( ZCz__on_off*paqz/paqz , min( ZCz_off__on*paqz/qapz , ZCz_off_off*paqz/qaqz ))) ...
  + min( ZCz__on__on*qapz/papz , min( ZCz__on_off*qapz/paqz , min( ZCz_off__on*qapz/qapz , ZCz_off_off*qapz/qaqz ))) ...
  + min( ZCz__on__on*qaqz/papz , min( ZCz__on_off*qaqz/paqz , min( ZCz_off__on*qaqz/qapz , ZCz_off_off*qaqz/qaqz ))) ...
  ;
ZRz_{1+ncov} = ZRz_{1+ncov} * (MA/MZ)*(NA/NZ)*(NA/NZ);
ZCz_{1+ncov} = ZCz_{1+ncov} * (MA/MZ)*(MA/MZ)*(NA/NZ);
end;%if ( cov_bother_flag_AAAA(1+ncov) &  cov_bother_flag_AZZA(1+ncov));
if (~cov_bother_flag_AAAA(1+ncov) &  cov_bother_flag_AZZA(1+ncov));
pz = (ls__on)/(ls__on+ls_off); qz = (ls_off)/(ls__on+ls_off);
ZRz__on = ...
        + min(ZRz__on__on*pz/pz,ZRz__on_off*pz/qz) ...
        + min(ZRz__on__on*qz/pz,ZRz__on_off*qz/qz) ...
  ;
ZRz_off = ...
        + min(ZRz_off__on*pz/pz,ZRz_off_off*pz/qz) ... 
        + min(ZRz_off__on*qz/pz,ZRz_off_off*qz/qz) ...
  ;
ZRz_{1+ncov}(cov_A_up_ij) = ZRz__on;
ZRz_{1+ncov}(cov_A_dn_ij) = ZRz_off;
papz = lt__on/(lt__on+lt_off)*ls__on/(ls__on+ls_off); 
paqz = lt__on/(lt__on+lt_off)*ls_off/(ls__on+ls_off);
qapz = lt_off/(lt__on+lt_off)*ls__on/(ls__on+ls_off); 
qaqz = lt_off/(lt__on+lt_off)*ls_off/(ls__on+ls_off);
if (lt__on>0);
ZCz_{1+ncov} = ...
  + min( ZCz__on__on*papz/papz , ZCz__on_off*papz/paqz ) ...
  + min( ZCz__on__on*paqz/papz , ZCz__on_off*paqz/paqz ) ...
  + min( ZCz__on__on*qapz/papz , ZCz__on_off*qapz/paqz ) ...
  + min( ZCz__on__on*qaqz/papz , ZCz__on_off*qaqz/paqz ) ...
  ;
end;%if (lt__on>0);
if (lt_off>0);
ZCz_{1+ncov} = ...
  + min( ZCz_off__on*papz/qapz , ZCz_off_off*papz/qaqz ) ...
  + min( ZCz_off__on*paqz/qapz , ZCz_off_off*paqz/qaqz ) ...
  + min( ZCz_off__on*qapz/qapz , ZCz_off_off*qapz/qaqz ) ...
  + min( ZCz_off__on*qaqz/qapz , ZCz_off_off*qaqz/qaqz ) ...
  ;
end;%if (lt_off>0);
ZRz_{1+ncov} = ZRz_{1+ncov} * (MA/MZ)*(NA/NZ)*(NA/NZ);
ZCz_{1+ncov} = ZCz_{1+ncov} * (MA/MZ)*(MA/MZ)*(NA/NZ);
end;%if (~cov_bother_flag_AAAA(1+ncov) &  cov_bother_flag_AZZA(1+ncov));
if ( cov_bother_flag_AAAA(1+ncov) & ~cov_bother_flag_AZZA(1+ncov));
pz = (ls__on)/(ls__on+ls_off); qz = (ls_off)/(ls__on+ls_off);
if (ls__on>0);
ZRz__on = ...
        + ZRz__on__on*pz/pz ...
        + ZRz__on__on*qz/pz ...
  ;
ZRz_off = ...
        + ZRz_off__on*pz/pz ... 
        + ZRz_off__on*qz/pz ...
  ;
end;%if (ls__on>0);
if (ls_off>0);
ZRz__on = ...
        + ZRz__on_off*pz/qz ...
        + ZRz__on_off*qz/qz ...
  ;
ZRz_off = ...
        + ZRz_off_off*pz/qz ... 
        + ZRz_off_off*qz/qz ...
  ;
end;%if (ls_off>0);
ZRz_{1+ncov}(cov_A_up_ij) = ZRz__on;
ZRz_{1+ncov}(cov_A_dn_ij) = ZRz_off;
papz = lt__on/(lt__on+lt_off)*ls__on/(ls__on+ls_off); 
paqz = lt__on/(lt__on+lt_off)*ls_off/(ls__on+ls_off);
qapz = lt_off/(lt__on+lt_off)*ls__on/(ls__on+ls_off); 
qaqz = lt_off/(lt__on+lt_off)*ls_off/(ls__on+ls_off);
if (ls__on>0);
ZCz_{1+ncov} = ...
  + min( ZCz__on__on*papz/papz , ZCz_off__on*papz/qapz ) ...
  + min( ZCz__on__on*paqz/papz , ZCz_off__on*paqz/qapz ) ...
  + min( ZCz__on__on*qapz/papz , ZCz_off__on*qapz/qapz ) ...
  + min( ZCz__on__on*qaqz/papz , ZCz_off__on*qaqz/qapz ) ...
  ;
end;%if (ls_on>0);
if (ls_off>0);
ZCz_{1+ncov} = ...
  + min( ZCz__on_off*papz/paqz , ZCz_off_off*papz/qaqz ) ...
  + min( ZCz__on_off*paqz/paqz , ZCz_off_off*paqz/qaqz ) ...
  + min( ZCz__on_off*qapz/paqz , ZCz_off_off*qapz/qaqz ) ...
  + min( ZCz__on_off*qaqz/paqz , ZCz_off_off*qaqz/qaqz ) ...
  ;
end;%if (ls_off>0);
ZRz_{1+ncov} = ZRz_{1+ncov} * (MA/MZ)*(NA/NZ)*(NA/NZ);
ZCz_{1+ncov} = ZCz_{1+ncov} * (MA/MZ)*(MA/MZ)*(NA/NZ);
end;%if (~cov_bother_flag_AAAA(1+ncov) & cov_bother_flag_AZZA(1+ncov));
end;%for ncov=0:ncovs-1;
cov_set_AAAA = 0;
for ncov=0:ncovs-1;
if (cov_bother_flag_AAAA(1+ncov) & ~cov_set_AAAA);
ZRa_min = ZRa_{1+ncov} ; ZCa_min = ZCa_{1+ncov} ; cov_set_AAAA=1;
elseif (cov_bother_flag_AAAA(1+ncov) & cov_set_AAAA);
ZRa_min = min(ZRa_min,ZRa_{1+ncov}) ; ZCa_min = min(ZCa_min,ZCa_{1+ncov}) ; 
end;% if cov_set_AAAA;
end;%for ncov=0:ncovs-1;
if ~cov_set_AAAA;
MA = nrows_rem; NA = ncols_rem;
ZRa_min = XR_AAAA_full - NA*(NA + MA - 1);
ZCa_min = XC_AAAA_full - MA*(MA + NA - 1);
ZRa_min = ZRa_min * (MA/MA)*(NA/NA)*(NA/NA);
ZCa_min = ZCa_min * (MA/MA)*(MA/MA)*(NA/NA);
cov_set_AAAA=1;
end;%if ~cov_set_AAAA;
cov_set_AZZA = 0;
for ncov=0:ncovs-1;
if ((cov_bother_flag_AAAA(1+ncov) | cov_bother_flag_AZZA(1+ncov)) & ~cov_set_AZZA);
ZRz_min = ZRz_{1+ncov}; ZCz_min = ZCz_{1+ncov} ; cov_set_AZZA=1;
elseif ((cov_bother_flag_AAAA(1+ncov) | cov_bother_flag_AZZA(1+ncov)) & cov_set_AZZA);
ZRz_min = min(ZRz_min,ZRz_{1+ncov}); ZCz_min = min(ZCz_min,ZCz_{1+ncov}) ; 
end;% if cov_set_AAAA | cov_set_AZZA;
end;%for ncov=0:ncovs-1;
if ~cov_set_AZZA;
MA = nrows_rem; NA = ncols_rem;
MZ = size(Z_orig,1); NZ = ncols_rem;
ZRz_min = XR_AZZA_full - NA*MZ;
ZCz_min = XC_AZZA_full - MA*MZ;
ZRz_min = ZRz_min * (MA/MZ)*(NA/NZ)*(NA/NZ);
ZCz_min = ZCz_min * (MA/MZ)*(MA/MZ)*(NA/NZ);
cov_set_AZZA=1;
end;%if ~cov_set_AZZA;
ZR = ZRa_min(:) - ZRz_min(:) ; ZC = ZCa_min(:) - ZCz_min(:) ;
if test_flag; disp(sprintf(' %% testing: ZR error = exp(%0.2f); ZC error = exp(%0.2f)',log(norm(ZR-ZR_test)),log(norm(ZC-ZC_test)))); end;%if test_flag;

[tmp,tmp_rij] = sort(ZR,'ascend'); [tmp,tmp_cij] = sort(ZC,'ascend');
% if gamma=0, then we set up gamma_tmp_row to remove a single row ;
if (gamma>0); gamma_tmp_row = max(gamma,(1-1e-6)/length(tmp_rij)); ammag_tmp_row = min(1-gamma,(length(tmp_rij)-1)/length(tmp_rij));
elseif gamma<=0; gamma_tmp_row = (1-1e-6)/length(tmp_rij); ammag_tmp_row = (length(tmp_rij)-1)/length(tmp_rij);
end;%if gamma==0;
% setting up ammag_tmp_col to remove as many cols as necessary so that log(ncols_pos)/log(nrows_pos) = log(ncols_pre)/log(nrows_pre) ;
% i.e., log(ammag_tmp_col*ncols_pre)/log(ammag_tmp_row*nrows_pre) = log(ncols_pre)/log(nrows_pre) ;
% i.e., log(ammag_tmp_col*ncols_pre) = (log(ammag_tmp_row) + log(nrows_pre))*log(ncols_pre)/log(nrows_pre) ;
% i.e., log(ammag_tmp_col) = log(ammag_tmp_row)*log(ncols_pre)/log(nrows_pre) ;
% i.e., ammag_tmp_col = exp(log(ammag_tmp_row)*log(ncols_pre)/log(nrows_pre));
ammag_tmp_col = exp(log(ammag_tmp_row)*log(length(tmp_cij))/log(length(tmp_rij)));
gamma_tmp_col = 1-ammag_tmp_col-1e-6;
rdrop = r_rem{iteration}(tmp_rij(1:ceil(gamma_tmp_row*end))); cdrop = c_rem{iteration}(tmp_cij(1:ceil(gamma_tmp_col*end)));
rkeep = r_rem{iteration}(tmp_rij(ceil(gamma_tmp_row*end)+1:end)); ckeep = c_rem{iteration}(tmp_cij(ceil(gamma_tmp_col*end)+1:end));

% update auxiliary data ;
ver_flag=1;
tmp_rij_drop_full = tmp_rij(1:ceil(gamma_tmp_row*end)); tmp_rij_keep_full = tmp_rij(ceil(gamma_tmp_row*end)+1:end);
tmp_cij_drop_full = tmp_cij(1:ceil(gamma_tmp_col*end)); tmp_cij_keep_full = tmp_cij(ceil(gamma_tmp_col*end)+1:end);
[XR_AAAA_full,XC_AAAA_full,XR_AZZA_full,XC_AZZA_full] = tutorial_lakcluster_update_0(ver_flag,tmp_rij_keep_full,tmp_rij_drop_full,tmp_cij_keep_full,tmp_cij_drop_full,A,Z,XR_AAAA_full,XC_AAAA_full,XR_AZZA_full,XC_AZZA_full);
for ncov=0:ncovs-1;
%disp(sprintf(' %% ncov %d: score lengths %d,%d,%d,%d ; %d,%d,%d,%d ; %d,%d,%d,%d ; %d,%d,%d,%d',ncov,[length(XR_AAAA_upup_{1+ncov}),length(XC_AAAA_upup_{1+ncov}),length(XR_AZZA_upup_{1+ncov}),length(XC_AZZA_upup_{1+ncov}),length(XR_AAAA_updn_{1+ncov}),length(XC_AAAA_updn_{1+ncov}),length(XR_AZZA_updn_{1+ncov}),length(XC_AZZA_updn_{1+ncov}),length(XR_AAAA_dnup_{1+ncov}),length(XC_AAAA_dnup_{1+ncov}),length(XR_AZZA_dnup_{1+ncov}),length(XC_AZZA_dnup_{1+ncov}),length(XR_AAAA_dndn_{1+ncov}),length(XC_AAAA_dndn_{1+ncov}),length(XR_AZZA_dndn_{1+ncov}),length(XC_AZZA_dndn_{1+ncov})]));
[XR_AAAA_upup_{1+ncov},XC_AAAA_upup_{1+ncov},XR_AZZA_upup_{1+ncov},XC_AZZA_upup_{1+ncov},XR_AAAA_updn_{1+ncov},XC_AAAA_updn_{1+ncov},XR_AZZA_updn_{1+ncov},XC_AZZA_updn_{1+ncov},XR_AAAA_dnup_{1+ncov},XC_AAAA_dnup_{1+ncov},XR_AZZA_dnup_{1+ncov},XC_AZZA_dnup_{1+ncov},XR_AAAA_dndn_{1+ncov},XC_AAAA_dndn_{1+ncov},XR_AZZA_dndn_{1+ncov},XC_AZZA_dndn_{1+ncov}] = tutorial_lakcluster_update_1(ver_flag,tmp_rij_keep_full,tmp_rij_drop_full,tmp_cij_keep_full,tmp_cij_drop_full,cov_A_up_{1+ncov},cov_A_dn_{1+ncov},cov_Z_up_{1+ncov},cov_Z_dn_{1+ncov},A,Z,XR_AAAA_upup_{1+ncov},XC_AAAA_upup_{1+ncov},XR_AZZA_upup_{1+ncov},XC_AZZA_upup_{1+ncov},XR_AAAA_updn_{1+ncov},XC_AAAA_updn_{1+ncov},XR_AZZA_updn_{1+ncov},XC_AZZA_updn_{1+ncov},XR_AAAA_dnup_{1+ncov},XC_AAAA_dnup_{1+ncov},XR_AZZA_dnup_{1+ncov},XC_AZZA_dnup_{1+ncov},XR_AAAA_dndn_{1+ncov},XC_AAAA_dndn_{1+ncov},XR_AZZA_dndn_{1+ncov},XC_AZZA_dndn_{1+ncov});
%disp(sprintf(' %% ncov %d: score lengths %d,%d,%d,%d ; %d,%d,%d,%d ; %d,%d,%d,%d ; %d,%d,%d,%d',ncov,[length(XR_AAAA_upup_{1+ncov}),length(XC_AAAA_upup_{1+ncov}),length(XR_AZZA_upup_{1+ncov}),length(XC_AZZA_upup_{1+ncov}),length(XR_AAAA_updn_{1+ncov}),length(XC_AAAA_updn_{1+ncov}),length(XR_AZZA_updn_{1+ncov}),length(XC_AZZA_updn_{1+ncov}),length(XR_AAAA_dnup_{1+ncov}),length(XC_AAAA_dnup_{1+ncov}),length(XR_AZZA_dnup_{1+ncov}),length(XC_AZZA_dnup_{1+ncov}),length(XR_AAAA_dndn_{1+ncov}),length(XC_AAAA_dndn_{1+ncov}),length(XR_AZZA_dndn_{1+ncov}),length(XC_AZZA_dndn_{1+ncov})]));
end;%for ncov=0:ncovs-1;

r_rem{iteration+1} = rkeep;
c_rem{iteration+1} = ckeep;
rij=[rij,rdrop(end:-1:1)]; cij=[cij,cdrop(end:-1:1)];
MA = nrows_rem; NA = ncols_rem; MZ = size(Z_orig,1); NZ = ncols_rem;
tmp_R = sum(ZR); R_d = log(MA) + log(NA) + log(MA) + log(NA);
tmp_C = sum(ZC); C_d = log(NA) + log(MA) + log(NA) + log(MA);
out_trace(iteration,:) = [iteration , MA , NA , sign(tmp_R)*exp(log(abs(tmp_R))-R_d) , sign(tmp_C)*exp(log(abs(tmp_C))-C_d) sum(cov_bother_flag_AAAA)+sum(cov_bother_flag_AZZA)];
for nr=1:length(rdrop);
out_xdrop(out_xdrop_ij,:) = [A_n_rind_vals_lookup(rdrop(end+1-nr))-1 , -1];
out_xdrop_ij = out_xdrop_ij+1;
end;%for nr=1:length(rdrop);
for nc=1:length(cdrop);
out_xdrop(out_xdrop_ij,:) = [-1 , A_n_cind_vals_lookup(cdrop(end+1-nc))-1];
out_xdrop_ij = out_xdrop_ij+1;
end;%for nc=1:length(cdrop);

ncovs_rem = sum(cov_bother_flag_AAAA)+sum(cov_bother_flag_AZZA);
nrows_rem = nrows_rem - length(rdrop);
ncols_rem = ncols_rem - length(cdrop);
A = A(tmp_rij_keep_full,tmp_cij_keep_full);
Z = Z(:,tmp_cij_keep_full);
T = T(tmp_rij_keep_full,:);
S = S(:,:);
for ncov=0:ncovs-1;
%disp(sprintf(' %% ncov %d: lengths %d,%d,%d,%d',ncov,length(cov_A_up_{1+ncov}),length(cov_A_dn_{1+ncov}),length(cov_Z_up_{1+ncov}),length(cov_Z_dn_{1+ncov})));
cov_A_up_{1+ncov} = find(T(:,1+1+ncov)==1);
cov_A_dn_{1+ncov} = find(T(:,1+1+ncov)==0);
cov_Z_up_{1+ncov} = find(S(:,1+1+ncov)==1);
cov_Z_dn_{1+ncov} = find(S(:,1+1+ncov)==0);
%disp(sprintf(' %% ncov %d: lengths %d,%d,%d,%d',ncov,length(cov_A_up_{1+ncov}),length(cov_A_dn_{1+ncov}),length(cov_Z_up_{1+ncov}),length(cov_Z_dn_{1+ncov})));
end;%for ncov=0:ncovs-1;
iteration = iteration+1;
end;%while min(size(A))>2;

%%%%%%%%%%%%%%%%%%%%%%%%%%%%%%%%%%%%%%%%%%%%%%%%%%%%%%%%%%%%%%%%
% End iterations ;
%%%%%%%%%%%%%%%%%%%%%%%%%%%%%%%%%%%%%%%%%%%%%%%%%%%%%%%%%%%%%%%%

rij = [rij,setdiff(row_ij,rij)]; cij = [cij,setdiff(col_ij,cij)];
rij = rij(end:-1:1); cij =  cij(end:-1:1);

fid = fopen(sprintf('%s_xdrop.txt',GLOBAL_out_name),'w');
fprintf(fid,'%d %d\n',transpose(out_xdrop(1:out_xdrop_ij-1,:)));
fclose(fid);
fid = fopen(sprintf('%s_trace.txt',GLOBAL_out_name),'w');
fprintf(fid,'%d %d %d %0.16f %0.16f %d\n',transpose(out_trace(1:iteration-1,:)));
fclose(fid);

plot_flag=0;
if plot_flag;
xpan = 128;
xpander = zeros(ncovs,ncovs*xpan); for nx=1:xpan; xpander(:,nx:xpan:end) = eye(ncovs); end;
figure;cla;
imagesc([ ...
A_orig(rij,cij) , zeros(length(rij),32) , repmat(T_orig(rij,2:end)*xpander,1,1) ; ...
zeros(32,length(cij)) , zeros(32,32) , zeros(32,ncovs*xpan) ; ...
Z_orig(:,cij) , zeros(size(Z_orig,1),32) , repmat(S_orig(:,2:end)*xpander,1,1) ; 
],[-1,1]*1.5);
title('reordered matrix');
end;%if plot_flag;

%%%%%%%%%%%%%%%%%%%%%%%%%%%%%%%%%%%%%%%%%%%%%%%%%%%%%%%%%%%%%%%%
end;%if loopS_flag==0;
%%%%%%%%%%%%%%%%%%%%%%%%%%%%%%%%%%%%%%%%%%%%%%%%%%%%%%%%%%%%%%%%

%%%%%%%%%%%%%%%%%%%%%%%%%%%%%%%%%%%%%%%%%%%%%%%%%%%%%%%%%%%%%%%%
%~~~~~~~~~~~~~~~~~~~~~~~~~~~~~~~~~~~~~~~~~~~~~~~~~~~~~~~~~~~~~~~
%%%%%%%%%%%%%%%%%%%%%%%%%%%%%%%%%%%%%%%%%%%%%%%%%%%%%%%%%%%%%%%%

%%%%%%%%%%%%%%%%%%%%%%%%%%%%%%%%%%%%%%%%%%%%%%%%%%%%%%%%%%%%%%%%
if loopS_flag>0;
%%%%%%%%%%%%%%%%%%%%%%%%%%%%%%%%%%%%%%%%%%%%%%%%%%%%%%%%%%%%%%%%

nrmax = loopS_nrmax; ncmax = loopS_ncmax; nr_ra = 2:nrmax; nc_ra = floor(linspace(4,ncmax,min(256,ncmax))); nrbins = length(nr_ra); ncbins = length(nc_ra);
LR2_ra = zeros(nrbins,ncbins); LC2_ra = zeros(nrbins,ncbins); Lx2_ra = zeros(nrbins,ncbins);
%LR2_ra = zeros(size(A_orig)); LC2_ra = zeros(size(A_orig)); Lx2_ra = zeros(size(A_orig));
tutorial_lakcluster_excerpt_0;
%%%%%%%%%%%%%%%%%%%%%%%%%%%%%%%%%%%%%%%%%%%%%%%%%%%%%%%%%%%%%%%%
% Outer loop (row updates) ;
%%%%%%%%%%%%%%%%%%%%%%%%%%%%%%%%%%%%%%%%%%%%%%%%%%%%%%%%%%%%%%%%
t_est_start = tic;
for nr0=length(nr_ra):-1:1;
if (mod(nr0,16)==0); t_est_time_elapsed = ceil(toc(t_est_start)); t_est_time_remaining = ceil(t_est_time_elapsed*nr0/max(1,(size(A_orig,1)-nr0))); disp(sprintf(' %% nr0 %d: rows %.3d/%.3d, time_elapsed %ds, estimated_time_remaining %ds',nr0,nr_ra(nr0),size(A_orig,1),t_est_time_elapsed,t_est_time_remaining)); end;
nrows_rem = nr_ra(nr0);
A = A_orig(1:nr_ra(nr0),:); Z = Z_orig; T = T_orig(1:nr_ra(nr0),:)>0; S = S_orig>0;
% -------------------------------- ;
% store backup ;
% -------------------------------- ;
cov_A_up_step_ = cov_A_up_;cov_A_dn_step_ = cov_A_dn_;cov_Z_up_step_ = cov_Z_up_;cov_Z_dn_step_ = cov_Z_dn_;
XR_AAAA_full_step = XR_AAAA_full;XC_AAAA_full_step = XC_AAAA_full;XR_AZZA_full_step = XR_AZZA_full;XC_AZZA_full_step = XC_AZZA_full;
XR_AAAA_upup_step_ = XR_AAAA_upup_;XC_AAAA_upup_step_ = XC_AAAA_upup_;XR_AZZA_upup_step_ = XR_AZZA_upup_;XC_AZZA_upup_step_ = XC_AZZA_upup_;
XR_AAAA_updn_step_ = XR_AAAA_updn_;XC_AAAA_updn_step_ = XC_AAAA_updn_;XR_AZZA_updn_step_ = XR_AZZA_updn_;XC_AZZA_updn_step_ = XC_AZZA_updn_;
XR_AAAA_dnup_step_ = XR_AAAA_dnup_;XC_AAAA_dnup_step_ = XC_AAAA_dnup_;XR_AZZA_dnup_step_ = XR_AZZA_dnup_;XC_AZZA_dnup_step_ = XC_AZZA_dnup_;
XR_AAAA_dndn_step_ = XR_AAAA_dndn_;XC_AAAA_dndn_step_ = XC_AAAA_dndn_;XR_AZZA_dndn_step_ = XR_AZZA_dndn_;XC_AZZA_dndn_step_ = XC_AZZA_dndn_;
%%%%%%%%%%%%%%%%%%%%%%%%%%%%%%%%%%%%%%%%%%%%%%%%%%%%%%%%%%%%%%%%
% Inner loop (col updates) ;
%%%%%%%%%%%%%%%%%%%%%%%%%%%%%%%%%%%%%%%%%%%%%%%%%%%%%%%%%%%%%%%%
for nc0=length(nc_ra):-1:1;
ncols_rem = nc_ra(nc0);
% -------------------------------- ;
% calculate scores ;
% -------------------------------- ;
tutorial_lakcluster_excerpt_t;
tutorial_lakcluster_excerpt_2;
% -------------------------------- ;
% define drop & update auxiliary ;
% -------------------------------- ;
if nc0>1; MA = nrows_rem; NA = ncols_rem; tmp_rij_drop_full = []; tmp_rij_keep_full = [1:MA]; tmp_cij_drop_full = [nc_ra(nc0-1)+1:nc_ra(nc0)]; tmp_cij_keep_full = [1:nc_ra(nc0-1)]; tutorial_lakcluster_excerpt_3; end;% if nc0>1;
% -------------------------------- ;
% update LR2,LC2,Lx2 ;
% -------------------------------- ;
MA = nrows_rem; NA = ncols_rem; MZ = size(Z_orig,1); NZ = ncols_rem;
tmp_R = sum(ZR); R_d = log(MA) + log(NA) + log(MA) + log(NA);
tmp_C = sum(ZC); C_d = log(NA) + log(MA) + log(NA) + log(MA);
LR2_ra(nr0,nc0) = sign(tmp_R)*exp(log(abs(tmp_R))-R_d);
LC2_ra(nr0,nc0) = sign(tmp_C)*exp(log(abs(tmp_C))-C_d);
Lx2_ra(nr0,nc0) = sum(cov_bother_flag_AAAA)+sum(cov_bother_flag_AZZA);
% -------------------------------- ;
% update A,Z,T,S ;
% -------------------------------- ;
tutorial_lakcluster_excerpt_4;
% -------------------------------- ;
% finish inner loop ;
% -------------------------------- ;
end;%for nc0=length(nc_ra):-1:1;
% -------------------------------- ;
% reload backup ;
% -------------------------------- ;
A = A_orig(1:nr_ra(nr0),:); Z = Z_orig; T = T_orig(1:nr_ra(nr0),:)>0; S = S_orig>0;
cov_A_up_ = cov_A_up_step_;cov_A_dn_ = cov_A_dn_step_;cov_Z_up_ = cov_Z_up_step_;cov_Z_dn_ = cov_Z_dn_step_;
XR_AAAA_full = XR_AAAA_full_step;XC_AAAA_full = XC_AAAA_full_step;XR_AZZA_full = XR_AZZA_full_step;XC_AZZA_full = XC_AZZA_full_step;
XR_AAAA_upup_ = XR_AAAA_upup_step_;XC_AAAA_upup_ = XC_AAAA_upup_step_;XR_AZZA_upup_ = XR_AZZA_upup_step_;XC_AZZA_upup_ = XC_AZZA_upup_step_;
XR_AAAA_updn_ = XR_AAAA_updn_step_;XC_AAAA_updn_ = XC_AAAA_updn_step_;XR_AZZA_updn_ = XR_AZZA_updn_step_;XC_AZZA_updn_ = XC_AZZA_updn_step_;
XR_AAAA_dnup_ = XR_AAAA_dnup_step_;XC_AAAA_dnup_ = XC_AAAA_dnup_step_;XR_AZZA_dnup_ = XR_AZZA_dnup_step_;XC_AZZA_dnup_ = XC_AZZA_dnup_step_;
XR_AAAA_dndn_ = XR_AAAA_dndn_step_;XC_AAAA_dndn_ = XC_AAAA_dndn_step_;XR_AZZA_dndn_ = XR_AZZA_dndn_step_;XC_AZZA_dndn_ = XC_AZZA_dndn_step_;
% -------------------------------- ;
% update auxiliary data ;
% -------------------------------- ;
if nr0>1; MA = nrows_rem; NA = size(A_orig,2); tmp_rij_drop_full = [nr_ra(nr0-1)+1:nr_ra(nr0)]; tmp_rij_keep_full = [1:nr_ra(nr0-1)]; tmp_cij_drop_full = []; tmp_cij_keep_full = [1:NA]; tutorial_lakcluster_excerpt_3; end;% if nr0>1;
% -------------------------------- ;
% update A,Z,T,S ;
% -------------------------------- ;
tutorial_lakcluster_excerpt_4;
% -------------------------------- ;
% finish outer loop ;
% -------------------------------- ;
end;%for nr0=length(nr_ra):-1:1;

LR_ra = LR2_ra(:,end);
LC_ra = LC2_ra(end,:);
Lx_ra = Lx2_ra(:,end);
save(sprintf('%s_loopS.mat',GLOBAL_out_name),'ncbins','nrbins','ncmax','nrmax','nc_ra','nr_ra','LR_ra','LC_ra','Lx_ra','LR2_ra','LC2_ra','Lx2_ra');

%%%%%%%%%%%%%%%%%%%%%%%%%%%%%%%%%%%%%%%%%%%%%%%%%%%%%%%%%%%%%%%%
end;%if loopS_flag>0;
%%%%%%%%%%%%%%%%%%%%%%%%%%%%%%%%%%%%%%%%%%%%%%%%%%%%%%%%%%%%%%%%
