# Supplementary material for: A loop-counting method for covariate-corrected low-rank biclustering of gene-expression and genome-wide association study data
Source: PLoS Comput Biol. 2018 May 14;14(5):e1006105. doi: 10.1371/journal.pcbi.1006105 (PMC5997363; doi:10.1371/journal.pcbi.1006105)
Supplement: S1 Source Code — This archive contains Matlab source code for our loop-counting methods, along with a tutorial (also written in Matlab) which will guide users through our our first example (involving gene-expression data). (GZ) [file pcbi.1006105.s007.gz › tutorial_lakcluster_excerpt_3.m]

% This m-file is used by the function tutorial_lakcluster_2. ;
% This is effectively a subfunction with no handles specified. ;
% Consequently, this m-file requires the appropriate variables to be pre-initialized, ;
% and cannot be run alone. ;

ver_flag=1;
[XR_AAAA_full,XC_AAAA_full,XR_AZZA_full,XC_AZZA_full] = tutorial_lakcluster_update_0(ver_flag,tmp_rij_keep_full,tmp_rij_drop_full,tmp_cij_keep_full,tmp_cij_drop_full,A,Z,XR_AAAA_full,XC_AAAA_full,XR_AZZA_full,XC_AZZA_full);
for ncov=0:ncovs-1;
%disp(sprintf(' %% ncov %d: score lengths %d,%d,%d,%d ; %d,%d,%d,%d ; %d,%d,%d,%d ; %d,%d,%d,%d',ncov,[length(XR_AAAA_upup_{1+ncov}),length(XC_AAAA_upup_{1+ncov}),length(XR_AZZA_upup_{1+ncov}),length(XC_AZZA_upup_{1+ncov}),length(XR_AAAA_updn_{1+ncov}),length(XC_AAAA_updn_{1+ncov}),length(XR_AZZA_updn_{1+ncov}),length(XC_AZZA_updn_{1+ncov}),length(XR_AAAA_dnup_{1+ncov}),length(XC_AAAA_dnup_{1+ncov}),length(XR_AZZA_dnup_{1+ncov}),length(XC_AZZA_dnup_{1+ncov}),length(XR_AAAA_dndn_{1+ncov}),length(XC_AAAA_dndn_{1+ncov}),length(XR_AZZA_dndn_{1+ncov}),length(XC_AZZA_dndn_{1+ncov})]));
[XR_AAAA_upup_{1+ncov},XC_AAAA_upup_{1+ncov},XR_AZZA_upup_{1+ncov},XC_AZZA_upup_{1+ncov},XR_AAAA_updn_{1+ncov},XC_AAAA_updn_{1+ncov},XR_AZZA_updn_{1+ncov},XC_AZZA_updn_{1+ncov},XR_AAAA_dnup_{1+ncov},XC_AAAA_dnup_{1+ncov},XR_AZZA_dnup_{1+ncov},XC_AZZA_dnup_{1+ncov},XR_AAAA_dndn_{1+ncov},XC_AAAA_dndn_{1+ncov},XR_AZZA_dndn_{1+ncov},XC_AZZA_dndn_{1+ncov}] = tutorial_lakcluster_update_1(ver_flag,tmp_rij_keep_full,tmp_rij_drop_full,tmp_cij_keep_full,tmp_cij_drop_full,cov_A_up_{1+ncov},cov_A_dn_{1+ncov},cov_Z_up_{1+ncov},cov_Z_dn_{1+ncov},A,Z,XR_AAAA_upup_{1+ncov},XC_AAAA_upup_{1+ncov},XR_AZZA_upup_{1+ncov},XC_AZZA_upup_{1+ncov},XR_AAAA_updn_{1+ncov},XC_AAAA_updn_{1+ncov},XR_AZZA_updn_{1+ncov},XC_AZZA_updn_{1+ncov},XR_AAAA_dnup_{1+ncov},XC_AAAA_dnup_{1+ncov},XR_AZZA_dnup_{1+ncov},XC_AZZA_dnup_{1+ncov},XR_AAAA_dndn_{1+ncov},XC_AAAA_dndn_{1+ncov},XR_AZZA_dndn_{1+ncov},XC_AZZA_dndn_{1+ncov});
%disp(sprintf(' %% ncov %d: score lengths %d,%d,%d,%d ; %d,%d,%d,%d ; %d,%d,%d,%d ; %d,%d,%d,%d',ncov,[length(XR_AAAA_upup_{1+ncov}),length(XC_AAAA_upup_{1+ncov}),length(XR_AZZA_upup_{1+ncov}),length(XC_AZZA_upup_{1+ncov}),length(XR_AAAA_updn_{1+ncov}),length(XC_AAAA_updn_{1+ncov}),length(XR_AZZA_updn_{1+ncov}),length(XC_AZZA_updn_{1+ncov}),length(XR_AAAA_dnup_{1+ncov}),length(XC_AAAA_dnup_{1+ncov}),length(XR_AZZA_dnup_{1+ncov}),length(XC_AZZA_dnup_{1+ncov}),length(XR_AAAA_dndn_{1+ncov}),length(XC_AAAA_dndn_{1+ncov}),length(XR_AZZA_dndn_{1+ncov}),length(XC_AZZA_dndn_{1+ncov})]));
end;%for ncov=0:ncovs-1;
