# Supplementary material for: A loop-counting method for covariate-corrected low-rank biclustering of gene-expression and genome-wide association study data
Source: PLoS Comput Biol. 2018 May 14;14(5):e1006105. doi: 10.1371/journal.pcbi.1006105 (PMC5997363; doi:10.1371/journal.pcbi.1006105)
Supplement: S1 Source Code — This archive contains Matlab source code for our loop-counting methods, along with a tutorial (also written in Matlab) which will guide users through our our first example (involving gene-expression data). (GZ) [file pcbi.1006105.s007.gz › tutorial_lakcluster_excerpt_4.m]

% This m-file is used by the function tutorial_lakcluster_2. ;
% This is effectively a subfunction with no handles specified. ;
% Consequently, this m-file requires the appropriate variables to be pre-initialized, ;
% and cannot be run alone. ;

ncovs_rem = sum(cov_bother_flag_AAAA)+sum(cov_bother_flag_AZZA);
nrows_rem = nrows_rem - length(tmp_rij_drop_full);
ncols_rem = ncols_rem - length(tmp_cij_drop_full);
A = A(tmp_rij_keep_full,tmp_cij_keep_full);
Z = Z(:,tmp_cij_keep_full);
T = T(tmp_rij_keep_full,:);
S = S(:,:);
for ncov=0:ncovs-1;
%disp(sprintf(' %% ncov %d: lengths %d,%d,%d,%d',ncov,length(cov_A_up_{1+ncov}),length(cov_A_dn_{1+ncov}),length(cov_Z_up_{1+ncov}),length(cov_Z_dn_{1+ncov})));
cov_A_up_{1+ncov} = find(T(:,1+1+ncov)==1);
cov_A_dn_{1+ncov} = find(T(:,1+1+ncov)==0);
cov_Z_up_{1+ncov} = find(S(:,1+1+ncov)==1);
cov_Z_dn_{1+ncov} = find(S(:,1+1+ncov)==0);
%disp(sprintf(' %% ncov %d: lengths %d,%d,%d,%d',ncov,length(cov_A_up_{1+ncov}),length(cov_A_dn_{1+ncov}),length(cov_Z_up_{1+ncov}),length(cov_Z_dn_{1+ncov})));
end;%for ncov=0:ncovs-1;
