# Supplementary material for: A loop-counting method for covariate-corrected low-rank biclustering of gene-expression and genome-wide association study data
Source: PLoS Comput Biol. 2018 May 14;14(5):e1006105. doi: 10.1371/journal.pcbi.1006105 (PMC5997363; doi:10.1371/journal.pcbi.1006105)
Supplement: S1 Source Code — This archive contains Matlab source code for our loop-counting methods, along with a tutorial (also written in Matlab) which will guide users through our our first example (involving gene-expression data). (GZ) [file pcbi.1006105.s007.gz › tutorial_lakcluster_update_0.m]

function [XR_AAAA_full,XC_AAAA_full,XR_AZZA_full,XC_AZZA_full,X__AnAt_full,X__AtAn_full,X__AnZt_full,X__ZtZn_full] = tutorial_lakcluster_update_0(ver_flag,tmp_rij_keep,tmp_rij_drop,tmp_cij_keep,tmp_cij_drop,A,Z,XR_AAAA_full,XC_AAAA_full,XR_AZZA_full,XC_AZZA_full,X__AnAt_full,X__AtAn_full,X__AnZt_full,X__ZtZn_full);
%%%%%%%%%%%%%%%%%%%%%%%%%%%%%%%%%%%%%%%%%%%%%%%%%%%%%%%%%%%%%%%%
%
% function [XR_AAAA_full,XC_AAAA_full,XR_AZZA_full,XC_AZZA_full,X__AnAt_full,X__AtAn_full,X__AnZt_full,X__ZtZn_full] = tutorial_lakcluster_update_0(ver_flag,tmp_rij_keep,tmp_rij_drop,tmp_cij_keep,tmp_cij_drop,A,Z,XR_AAAA_full,XC_AAAA_full,XR_AZZA_full,XC_AZZA_full,X__AnAt_full,X__AtAn_full,X__AnZt_full,X__ZtZn_full);
%
% This function is called by tutorial_lakcluster_2.m, and is used to update the row and column-scores. ;
%
% test by running with no arguments :
% i.e., >> tutorial_lakcluster_update_0();
%
%%%%%%%%%%%%%%%%%%%%%%%%%%%%%%%%%%%%%%%%%%%%%%%%%%%%%%%%%%%%%%%%

if nargin<1;
disp('Testing tutorial_lakcluster_update_0.m.');
disp('First making sure that the calculation is correct');
% make sure error==0;
clear all;
MA = 81;  NA = 140;
MZ = 79;  NZ = NA;
A = randn(MA,NA);  Z = randn(MZ,NZ);
tmp_rij_drop = [5 2 7]; tmp_rij_keep = setdiff(1:MA,tmp_rij_drop);
tmp_cij_drop = [9 17 11 23]; tmp_cij_keep = setdiff(1:NA,tmp_cij_drop);
X__AnAt_full = A*transpose(A);
X__AtAn_full = transpose(A)*A;
X__AnZt_full = A*transpose(Z);
X__ZtZn_full = transpose(Z)*Z;
XR_AAAA_full = diag(X__AnAt_full*transpose(X__AnAt_full));
XC_AAAA_full = diag(transpose(A)*X__AnAt_full*A);
XR_AZZA_full = diag(X__AnZt_full*transpose(X__AnZt_full));
XC_AZZA_full = diag(transpose(A)*X__AnZt_full*Z);
ver_flag=1;
if ver_flag==0;
[XR_AAAA_full,XC_AAAA_full,XR_AZZA_full,XC_AZZA_full,X__AnAt_full,X__AtAn_full,X__AnZt_full,X__ZtZn_full] = tutorial_lakcluster_update_0(ver_flag,tmp_rij_keep,tmp_rij_drop,tmp_cij_keep,tmp_cij_drop,A,Z,XR_AAAA_full,XC_AAAA_full,XR_AZZA_full,XC_AZZA_full,X__AnAt_full,X__AtAn_full,X__AnZt_full,X__ZtZn_full);
elseif ver_flag==1;
[XR_AAAA_full,XC_AAAA_full,XR_AZZA_full,XC_AZZA_full] = tutorial_lakcluster_update_0(ver_flag,tmp_rij_keep,tmp_rij_drop,tmp_cij_keep,tmp_cij_drop,A,Z,XR_AAAA_full,XC_AAAA_full,XR_AZZA_full,XC_AZZA_full);
end;% ver_flag;
A_out = A(tmp_rij_keep,tmp_cij_keep); Z_out = Z(:,tmp_cij_keep);
X__AnAt__out = A_out*transpose(A_out);
X__AtAn__out = transpose(A_out)*A_out;
X__AnZt__out = A_out*transpose(Z_out);
X__ZtZn__out = transpose(Z_out)*Z_out;
XR_AAAA__out = diag(X__AnAt__out*transpose(X__AnAt__out));
XC_AAAA__out = diag(transpose(A_out)*X__AnAt__out*A_out);
XR_AZZA__out = diag(X__AnZt__out*transpose(X__AnZt__out));
XC_AZZA__out = diag(transpose(A_out)*X__AnZt__out*Z_out);
if ver_flag==0;
n__AnAt = log(norm(X__AnAt_full - X__AnAt__out)); n__AtAn = log(norm(X__AtAn_full - X__AtAn__out)); n__AnZt = log(norm(X__AnZt_full - X__AnZt__out)); n__ZtZn = log(norm(X__ZtZn_full - X__ZtZn__out)); 
nR_AAAA = log(norm(XR_AAAA_full - XR_AAAA__out)); nC_AAAA = log(norm(XC_AAAA_full - XC_AAAA__out)); nR_AZZA = log(norm(XR_AZZA_full - XR_AZZA__out)); nC_AZZA = log(norm(XC_AZZA_full - XC_AZZA__out));
disp(sprintf(' %% error matrix should be close to zero: exp([%.2f,%.2f,%.2f,%.2f ; %.2f,%.2f,%.2f,%.2f])',n__AnAt,n__AtAn,n__AnZt,n__ZtZn,nR_AAAA,nC_AAAA,nR_AZZA,nC_AZZA));
elseif ver_flag==1;
nR_AAAA = log(norm(XR_AAAA_full - XR_AAAA__out)); nC_AAAA = log(norm(XC_AAAA_full - XC_AAAA__out)); nR_AZZA = log(norm(XR_AZZA_full - XR_AZZA__out)); nC_AZZA = log(norm(XC_AZZA_full - XC_AZZA__out));
disp(sprintf(' %% error matrix should be close to zero: exp([%.2f,%.2f,%.2f,%.2f])',nR_AAAA,nC_AAAA,nR_AZZA,nC_AZZA));
end;% ver_flag;
disp('Now testing timing');
% test timing ;
clear all;
profile on;
disp(sprintf(' %% initializing... '));
MA = 32;  NA = 3100;
MZ = 33;  NZ = NA;
A = randn(MA,NA);  Z = randn(MZ,NZ);
tmp_rij_drop = [5 2 7]; tmp_rij_keep = setdiff(1:MA,tmp_rij_drop);
tmp_cij_drop = [9 17 11 23]; tmp_cij_keep = setdiff(1:NA,tmp_cij_drop);
tic;
X__AnAt_full = A*transpose(A);
X__AtAn_full = transpose(A)*A;
X__AnZt_full = A*transpose(Z);
X__ZtZn_full = transpose(Z)*Z;
XR_AAAA_full = diag(X__AnAt_full*transpose(X__AnAt_full));
XC_AAAA_full = diag(transpose(A)*X__AnAt_full*A);
XR_AZZA_full = diag(X__AnZt_full*transpose(X__AnZt_full));
XC_AZZA_full = diag(transpose(A)*X__AnZt_full*Z);
tini = toc;
disp(sprintf(' %% init time %f',tini));
max_iteration = 48;
disp(sprintf(' %% running %d iterations',max_iteration));
for ver_flag=[1];
tic;
for iteration=1:max_iteration;
if ver_flag==0;
[XR_AAAA__tmp,XC_AAAA__tmp,XR_AZZA__tmp,XC_AZZA__tmp,X__AnAt__tmp,X__AtAn__tmp,X__AnZt__tmp,X__ZtZn__tmp] = tutorial_lakcluster_update_0(ver_flag,tmp_rij_keep,tmp_rij_drop,tmp_cij_keep,tmp_cij_drop,A,Z,XR_AAAA_full,XC_AAAA_full,XR_AZZA_full,XC_AZZA_full,X__AnAt_full,X__AtAn_full,X__AnZt_full,X__ZtZn_full);
elseif ver_flag==1;
[XR_AAAA__tmp,XC_AAAA__tmp,XR_AZZA__tmp,XC_AZZA__tmp] = tutorial_lakcluster_update_0(ver_flag,tmp_rij_keep,tmp_rij_drop,tmp_cij_keep,tmp_cij_drop,A,Z,XR_AAAA_full,XC_AAAA_full,XR_AZZA_full,XC_AZZA_full);
end;% ver_flag;
end;% for iteration=1:max_iteration;
tsum(1+ver_flag) = toc;
end;% for ver_flag=[0,1];
disp(sprintf(' %% tsum %f %f  tper %f %f ',tsum,tsum/max_iteration));  
profile off;
profile viewer;
return;
end;%if nargin<1;

tmp_An = A(tmp_rij_keep,tmp_cij_keep);
tmp_Cn = A(tmp_rij_keep,tmp_cij_drop);
tmp_Bn = A(tmp_rij_drop,tmp_cij_keep);
tmp_Dn = A(tmp_rij_drop,tmp_cij_drop);
tmp_Zn = Z(:,tmp_cij_keep);
tmp_En = Z(:,tmp_cij_drop);
if ver_flag==0;
tmp_CnCt = tmp_Cn*transpose(tmp_Cn);
tmp_AnBt = tmp_An*transpose(tmp_Bn);
tmp_CnDt = tmp_Cn*transpose(tmp_Dn);
tmp_ABCD = tmp_AnBt + tmp_CnDt;
tmp_BtBn = transpose(tmp_Bn)*tmp_Bn;
tmp_AtCn = transpose(tmp_An)*tmp_Cn;
tmp_BtDn = transpose(tmp_Bn)*tmp_Dn;
tmp_ACBD = tmp_AtCn + tmp_BtDn;
X__AnAt_full = X__AnAt_full(tmp_rij_keep,tmp_rij_keep) - tmp_CnCt ;
XR_AAAA_full = XR_AAAA_full(tmp_rij_keep) - diag( X__AnAt_full*tmp_CnCt + tmp_CnCt*X__AnAt_full + tmp_CnCt*tmp_CnCt + tmp_ABCD*transpose(tmp_ABCD) ) ;
X__AtAn_full = X__AtAn_full(tmp_cij_keep,tmp_cij_keep) - tmp_BtBn ;
XC_AAAA_full = XC_AAAA_full(tmp_cij_keep) - diag( X__AtAn_full*tmp_BtBn + tmp_BtBn*X__AtAn_full + tmp_BtBn*tmp_BtBn + tmp_ACBD*transpose(tmp_ACBD) ) ;
tmp_CnEt = tmp_Cn*transpose(tmp_En);
X__AnZt_full = X__AnZt_full(tmp_rij_keep,:) - tmp_CnEt ;
XR_AZZA_full = XR_AZZA_full(tmp_rij_keep) - diag( X__AnZt_full*transpose(tmp_CnEt) + tmp_CnEt*transpose(X__AnZt_full) + tmp_CnEt*transpose(tmp_CnEt) ) ;
tmp_ZtEn = transpose(tmp_Zn)*tmp_En;
X__ZtZn_full = X__ZtZn_full(tmp_cij_keep,tmp_cij_keep) ;
XC_AZZA_full = XC_AZZA_full(tmp_cij_keep) - diag( tmp_BtBn*X__ZtZn_full + tmp_ACBD*transpose(tmp_ZtEn) ) ;
elseif ver_flag==1;
tmp_CtCn = transpose(tmp_Cn)*tmp_Cn;
tmp_AnBt = tmp_An*transpose(tmp_Bn);
tmp_CnDt = tmp_Cn*transpose(tmp_Dn);
tmp_ABCD = tmp_AnBt + tmp_CnDt;
tmp_BnBt = tmp_Bn*transpose(tmp_Bn);
tmp_AtCn = transpose(tmp_An)*tmp_Cn;
tmp_BtDn = transpose(tmp_Bn)*tmp_Dn;
tmp_ACBD = tmp_AtCn + tmp_BtDn; 
tmp_CnEt = tmp_Cn*transpose(tmp_En);
tmp_ZtEn = transpose(tmp_Zn)*tmp_En;
tmp_EtEn = transpose(tmp_En)*tmp_En;
tmp_ZnBt = tmp_Zn*transpose(tmp_Bn);
%XR_AAAA__tmp = zeros(length(tmp_rij_keep),1);
%XR_AZZA__tmp = zeros(length(tmp_rij_keep),1);
%for nl=1:length(tmp_rij_keep);
%tmp_an = tmp_An(nl,:); tmp_at = transpose(tmp_an); tmp_cn = tmp_Cn(nl,:); tmp_ct = transpose(tmp_cn); 
%XR_AAAA__tmp(nl) = (tmp_an*tmp_AtCn)*tmp_ct + tmp_cn*transpose(tmp_AtCn)*tmp_at + tmp_cn*tmp_CtCn*tmp_ct + tmp_ABCD(nl,:)*transpose(tmp_ABCD(nl,:));
%XR_AZZA__tmp(nl) = (tmp_an*tmp_ZtEn)*tmp_ct + tmp_cn*transpose(tmp_ZtEn)*tmp_at + tmp_cn*tmp_EtEn*tmp_ct;
%end;%for nl=1:length(tmp_rij_keep);
tmp_AnAtCn = tmp_An*tmp_AtCn; tmp_AnAtCnCt = sum(tmp_AnAtCn.*tmp_Cn,2);
tmp_CnCtCn = tmp_Cn*tmp_CtCn; tmp_CnCtCnCt = sum(tmp_CnCtCn.*tmp_Cn,2);
tmp_ABCDjj = sum(tmp_ABCD.^2,2);
XR_AAAA__tmp = 2*tmp_AnAtCnCt + tmp_CnCtCnCt + tmp_ABCDjj;
tmp_AnZtEn = tmp_An*tmp_ZtEn; tmp_AnZtEnCt = sum(tmp_AnZtEn.*tmp_Cn,2);
tmp_CnEtEn = tmp_Cn*tmp_EtEn; tmp_CnEtEnCt = sum(tmp_CnEtEn.*tmp_Cn,2);
XR_AZZA__tmp = 2*tmp_AnZtEnCt + tmp_CnEtEnCt;
XR_AAAA_full = XR_AAAA_full(tmp_rij_keep) - XR_AAAA__tmp;
XR_AZZA_full = XR_AZZA_full(tmp_rij_keep) - XR_AZZA__tmp;
%XC_AAAA__tmp = zeros(length(tmp_cij_keep),1);
%XC_AZZA__tmp = zeros(length(tmp_cij_keep),1);
%for nl=1:length(tmp_cij_keep);
%tmp_an = tmp_An(:,nl); tmp_at = transpose(tmp_an); tmp_bn = tmp_Bn(:,nl); tmp_bt = transpose(tmp_bn); tmp_zn = tmp_Zn(:,nl); tmp_zt = transpose(tmp_zn);
%XC_AAAA__tmp(nl) = (tmp_at*tmp_AnBt)*tmp_bn + (tmp_bt*transpose(tmp_AnBt))*tmp_an + (tmp_bt*tmp_BnBt)*tmp_bn + tmp_ACBD(nl,:)*transpose(tmp_ACBD(nl,:));
%XC_AZZA__tmp(nl) = (tmp_bt*transpose(tmp_ZnBt))*tmp_zn + tmp_ACBD(nl,:)*transpose(tmp_ZtEn(nl,:));
%end;%for nl=1:length(tmp_cij_keep);
tmp_AtAnBt = transpose(tmp_An)*tmp_AnBt; tmp_AtAnBtBn = sum(tmp_AtAnBt.*transpose(tmp_Bn),2);
tmp_BtBnBt = transpose(tmp_BnBt*tmp_Bn); tmp_BtBnBtBn = sum(tmp_BtBnBt.*transpose(tmp_Bn),2);
tmp_ACBDkk = sum(tmp_ACBD.^2,2);
XC_AAAA__tmp = 2*tmp_AtAnBtBn + tmp_BtBnBtBn + tmp_ACBDkk;
tmp_ZtZnBt = transpose(tmp_Zn)*tmp_ZnBt; tmp_BtBnZtZn = sum(tmp_ZtZnBt.*transpose(tmp_Bn),2);
tmp_ACBDkk = sum(tmp_ACBD.*tmp_ZtEn,2);
XC_AZZA__tmp = tmp_BtBnZtZn + tmp_ACBDkk;
XC_AAAA_full = XC_AAAA_full(tmp_cij_keep) - XC_AAAA__tmp;
XC_AZZA_full = XC_AZZA_full(tmp_cij_keep) - XC_AZZA__tmp;
 else; disp(sprintf(' %% Warning! wrong version %d within tutorial_lakcluster_update_0.m',ver_flag)); return;
end;%if ver_flag==1;
