# Supplementary material for: A loop-counting method for covariate-corrected low-rank biclustering of gene-expression and genome-wide association study data
Source: PLoS Comput Biol. 2018 May 14;14(5):e1006105. doi: 10.1371/journal.pcbi.1006105 (PMC5997363; doi:10.1371/journal.pcbi.1006105)
Supplement: S1 Source Code — This archive contains Matlab source code for our loop-counting methods, along with a tutorial (also written in Matlab) which will guide users through our our first example (involving gene-expression data). (GZ) [file pcbi.1006105.s007.gz › tutorial_net_excerpt_0.m]

function out_zord = tutorial_net_excerpt_0(zord,M);
% runs energy minimizer (see tutorial_net_excerpt_1.m) ;
N = size(zord,1); for nbc=1:N; M(nbc,nbc)=0; end;
max_iteration = 16; output_ra = zeros(2*N,max_iteration); fval_ra = zeros(max_iteration,1);
for iteration = 1:max_iteration;
if iteration==1; zord_tmp = zord(randperm(N),:); else zord_tmp = zord_pre(randperm(N),:); end;
[output,fval,fsolve_exitflag,fsolve_output] = fminsearch(@(zord) tutorial_net_excerpt_1(zord,M),zord_tmp(:),optimset('Display','off','Jacobian','off'));
zord_pre = zeros(N,2); zord_pre(:,1) = output(1:N); zord_pre(:,2) = output(N+(1:N));
output_ra(:,iteration) = output; fval_ra(iteration) = norm(fval);
end;%for iteration = 1:max_iteration;
[tmp,tmp_ij] = min(fval_ra); out_zord(:,1) = output_ra(1:N,tmp_ij); out_zord(:,2) = output_ra(N+(1:N),tmp_ij);
