# Supplementary material for: A loop-counting method for covariate-corrected low-rank biclustering of gene-expression and genome-wide association study data
Source: PLoS Comput Biol. 2018 May 14;14(5):e1006105. doi: 10.1371/journal.pcbi.1006105 (PMC5997363; doi:10.1371/journal.pcbi.1006105)
Supplement: S1 Source Code — This archive contains Matlab source code for our loop-counting methods, along with a tutorial (also written in Matlab) which will guide users through our our first example (involving gene-expression data). (GZ) [file pcbi.1006105.s007.gz › tutorial_net_excerpt_1.m]

function output = tutorial_net_excerpt_1(zord,M);
% sets up energy equation for positions at zord given interaction matrix M ;
% We expect the force to be something like: ;
% F_{i} = \sum_{j} n_{ij}*[1/d_{ij} - M_{ij}] ;
% where n_{ij} = unit vector from j to i ;
% d_{ij} = distance from j to i ;
% M_{ij} = interaction between j and i ;
% The energy associated with this force would be something like: ;
% E_{i} = \sum_{j} 1/d_{ij}^2 + M_{ij}d_{ij}^2 ;
% test with: ;
%{

  N = 8; M = rand(N); 
  %rij = 1:floor(N/2); M(rij,rij) = M(rij,rij) + 1.3;
  %rij = floor(N/2) + (1:floor(N/2)); M(rij,rij) = M(rij,rij) + 1.8;
  rij = 1:2:N; M(rij,rij) = M(rij,rij) + 1.3;
  rij = 2:2:N; M(rij,rij) = M(rij,rij) + 1.8;
  M = (M+transpose(M))/2; for nbc1=1:N; M(nbc1,nbc1)=0; end;
  zord = zeros(N,2); zord(:,1) = cos(2*pi*(0:N-1)/N); zord(:,2) = sin(2*pi*(0:N-1)/N);
  max_iteration = 16; output_ra = zeros(2*N,max_iteration); fval_ra = zeros(max_iteration,1);
  for iteration = 1:max_iteration;
  zord_tmp = zord(randperm(N),:);
  [output,fval,fsolve_exitflag,fsolve_output] = fminsearch(@(zord) tutorial_net_excerpt_1(zord,M),zord_tmp(:),optimset('Display','off','Jacobian','off'));
  output_ra(:,iteration) = output; fval_ra(iteration) = norm(fval);
  end;%for iteration = 1:max_iteration;
  [tmp,tmp_ij] = min(fval_ra); M_zord(:,1) = output_ra(1:N,tmp_ij); M_zord(:,2) = output_ra(N+(1:N),tmp_ij);
  cra = colormap(jet);
  cla; 
  subplot(1,2,1); imagesc(M); axis equal;
  subplot(1,2,2); hold on;
  M_thresh = 0;
  for nbc1 = 1:N;
  for nbc2 = 1:N;
  if (M(nbc1,nbc2)>M_thresh); l = line([M_zord(nbc1,1);M_zord(nbc2,1)],[M_zord(nbc1,2);M_zord(nbc2,2)]); set(l,'LineWidth',M(nbc1,nbc2)-M_thresh,'Color','k'); end;
  end;%for nbc2 = 1:N;
  end;%for nbc1 = 1:N;
  for nbc1 = 1:N;
  cb = max(1,min(size(cra,1),floor(size(cra,1)*(nbc1+0.5)/N)));
  plot(M_zord(nbc1,1),M_zord(nbc1,2),'.','markersize',50,'Color',cra(cb,:)); 
  end;%for nbc1 = 1:N;
  hold off;
  axis equal;

  %}

npts = length(zord)/2;
xord = reshape(zord(1:npts),npts,1);
yord = reshape(zord(npts+1:end),npts,1);
dx = repmat(xord,1,npts) - repmat(transpose(xord),npts,1);
dy = repmat(yord,1,npts) - repmat(transpose(yord),npts,1);
n2 = max(0.0001,dx.^2 + dy.^2) ;
gamma = 2.0 ; beta = 2 ;
term1 = 1./n2.^gamma; term2 = (1+beta*M).*n2.^2;
term1 = term1 - diag(diag(term1)); term2 = term2 - diag(diag(term2));
E = sum(term1,2) + sum(term2,2);
output = sum(E);
