# Supplementary material for: A loop-counting method for covariate-corrected low-rank biclustering of gene-expression and genome-wide association study data
Source: PLoS Comput Biol. 2018 May 14;14(5):e1006105. doi: 10.1371/journal.pcbi.1006105 (PMC5997363; doi:10.1371/journal.pcbi.1006105)
Supplement: S1 Source Code — This archive contains Matlab source code for our loop-counting methods, along with a tutorial (also written in Matlab) which will guide users through our our first example (involving gene-expression data). (GZ) [file pcbi.1006105.s007.gz › tutorial_plot_boxmove.m]

% This m-file is used by the function tutorial_plot to jiggle the enrichment box positions. ;
% This is effectively a subfunction with no handles specified. ;
% Consequently, this m-file requires the appropriate variables to be pre-initialized, ;
% and cannot be run alone. ;
%
% test with:
%{
  
  clear bc_ra;
  nboxes = 13;
  l_larealim = [log2(16),log2(1024*8)]; l_pord = -log10(0.05); l_plim = l_pord + [-log10(1),-log10(0.00316)];
  cmap = colormap('jet');
  for nb=1:nboxes;
  x_center = min(l_larealim)+diff(l_larealim)*rand(); x_radius = 0.125*diff(l_larealim);
  y_center = min(l_plim)+diff(l_plim)*rand(); y_radius = 0.250*rand()*diff(l_plim);
  xord = x_center - 0.1; yord = y_center - 0.05;
  bc_ra{nb} = struct('x_tab',1,'tmp_gline_max',1,'xord',xord,'yord',yord,'x_center',x_center,'x_center_best',x_center,'x_radius',x_radius,'y_center',y_center,'y_center_best',y_center,'y_radius',y_radius,'bc_c_overlap_pass',1,'bc_gxxxx_pass',1);
  end;%for nb=1:nboxes;
  subplot(1,2,1);hold on;
  for nb=1:nboxes;
  xord = bc_ra{nb}.xord;
  x_center = bc_ra{nb}.x_center_best; x_radius = bc_ra{nb}.x_radius;
  yord = bc_ra{nb}.yord;
  y_center = bc_ra{nb}.y_center_best; y_radius = bc_ra{nb}.y_radius;
  cbin = max(1,min(size(cmap,1),floor(size(cmap,1)*nb/nboxes)));
  p=patch(x_center+x_radius*[-1,1,1,-1],y_center+y_radius*[-1,-1,1,1],cmap(cbin,:));
  plot(xord,yord,'.','Color',0.85*cmap(cbin,:),'MarkerSize',30);
  end;%for nb=1:nboxes;
  axis square; hold off; title('pre');
  tutorial_plot_boxmove;
  subplot(1,2,2);hold on;
  for nb=1:nboxes;
  xord = bc_ra{nb}.xord;
  x_center = bc_ra{nb}.x_center_best; x_radius = bc_ra{nb}.x_radius;
  yord = bc_ra{nb}.yord;
  y_center = bc_ra{nb}.y_center_best; y_radius = bc_ra{nb}.y_radius;
  cbin = max(1,min(size(cmap,1),floor(size(cmap,1)*nb/nboxes)));
  p=patch(x_center+x_radius*[-1,1,1,-1],y_center+y_radius*[-1,-1,1,1],cmap(cbin,:));
  plot(xord,yord,'.','Color',0.85*cmap(cbin,:),'MarkerSize',30);
  end;%for nb=1:nboxes;
  axis square; hold off; title(sprintf('pos %d/%d',iteration,max_iteration));
  
  %}

verbose=0;
max_iteration = 64;
overlap_threshold = 1e-6;
iteration=0;continue_flag=1;
while continue_flag & iteration<max_iteration;
if (verbose); disp(sprintf(' %% iteration %d',iteration)); end;
continue_flag=0;
if ~exist('l_larealim','var'); l_larealim = [log2(16),log2(1024*8)]; end;
if ~exist('l_pord','var'); l_pord = -log10(0.05); end;
if ~exist('l_plim','var'); l_plim = [-log10(1),-log10(0.00316)]; end;
for nbc1=1:length(bc_ra);%for nbc1=randperm(length(bc_ra));%
x_radius1 = bc_ra{nbc1}.x_radius + overlap_threshold;
y_radius1 = bc_ra{nbc1}.y_radius + overlap_threshold;
for nbc2=1:length(bc_ra);%for nbc2=randperm(length(bc_ra));%
x_radius2 = bc_ra{nbc2}.x_radius + overlap_threshold;
y_radius2 = bc_ra{nbc2}.y_radius + overlap_threshold;

if (nbc1==nbc2 | nbc1~=nbc2) & bc_ra{nbc1}.x_tab==bc_ra{nbc2}.x_tab & bc_ra{nbc1}.tmp_gline_max>0 & ((bc_ra{nbc1}.bc_c_overlap_pass & bc_ra{nbc1}.bc_gxxxx_pass) | bc_ra{nbc1}.yord>l_pord);
dx = max(0,x_radius1 + 0.025*diff(l_larealim) - abs(bc_ra{nbc1}.x_center_best-bc_ra{nbc2}.xord))/diff(l_larealim);
dy = max(0,y_radius1 + 0.025*diff(l_plim) - abs(bc_ra{nbc1}.y_center_best-bc_ra{nbc2}.yord))/diff(l_plim);
tmp = dx*dy;
if tmp>overlap_threshold;
if (dy> dx); if (verbose); disp(sprintf('%% dot %d-%d x %.02f',nbc1,nbc2,dx)); end; bc_ra{nbc1}.x_center_best = bc_ra{nbc1}.x_center_best + sign(bc_ra{nbc1}.x_center_best-bc_ra{nbc2}.xord)*dx*(1+0*rand()); continue_flag=1; end;
if (dx>=dy); if (verbose); disp(sprintf('%% dot %d-%d y %.02f',nbc1,nbc2,dy)); end; bc_ra{nbc1}.y_center_best = bc_ra{nbc1}.y_center_best + sign(bc_ra{nbc1}.y_center_best-bc_ra{nbc2}.yord)*dy*(1+0*rand()); continue_flag=1; end;
end;%if tmp>overlap_threshold;
end;%if bc_ra{nbc1}.x_tab==bc_ra{nbc2}.x_tab;

if nbc1~=nbc2 & bc_ra{nbc1}.x_tab==bc_ra{nbc2}.x_tab & bc_ra{nbc1}.tmp_gline_max>0 & bc_ra{nbc2}.tmp_gline_max>0 & ((bc_ra{nbc1}.bc_c_overlap_pass & bc_ra{nbc1}.bc_gxxxx_pass) | bc_ra{nbc1}.yord>l_pord) & ((bc_ra{nbc2}.bc_c_overlap_pass & bc_ra{nbc2}.bc_gxxxx_pass) | bc_ra{nbc2}.yord>l_pord);
dx = max(0,x_radius1+x_radius2 - abs(bc_ra{nbc1}.x_center_best-bc_ra{nbc2}.x_center_best))/diff(l_larealim);
dy = max(0,y_radius1+y_radius2 - abs(bc_ra{nbc1}.y_center_best-bc_ra{nbc2}.y_center_best))/diff(l_plim);
tmp = dx*dy;
if tmp>overlap_threshold;
if (dy> dx); if (verbose); disp(sprintf('%% box %d-%d x %.02f',nbc1,nbc2,dx)); end; bc_ra{nbc1}.x_center_best = bc_ra{nbc1}.x_center_best + sign(bc_ra{nbc1}.x_center_best-bc_ra{nbc2}.x_center_best)*dx*(1+0*rand()); continue_flag=1; end;
if (dx>=dy); if (verbose); disp(sprintf('%% box %d-%d y %.02f',nbc1,nbc2,dy)); end; bc_ra{nbc1}.y_center_best = bc_ra{nbc1}.y_center_best + sign(bc_ra{nbc1}.y_center_best-bc_ra{nbc2}.y_center_best)*dy*(1+0*rand()); continue_flag=1; end;
end;%if tmp>overlap_threshold;
end;%if bc_ra{nbc1}.tmp_gline_max>0 & bc_ra{nbc2}.tmp_gline_max>0;
end;%for nbc2=1:length(bc_ra);
end;%for nbc1=1:length(bc_ra);
iteration = iteration+1;
end;%while continue_flag & iteration<max_iteration;
if iteration==max_iteration; disp(sprintf(' %% Warning! iteration %d in tutorial_plot_boxmove',iteration)); end;
