# Supplementary material for: A loop-counting method for covariate-corrected low-rank biclustering of gene-expression and genome-wide association study data
Source: PLoS Comput Biol. 2018 May 14;14(5):e1006105. doi: 10.1371/journal.pcbi.1006105 (PMC5997363; doi:10.1371/journal.pcbi.1006105)
Supplement: S1 Source Code — This archive contains Matlab source code for our loop-counting methods, along with a tutorial (also written in Matlab) which will guide users through our our first example (involving gene-expression data). (GZ) [file pcbi.1006105.s007.gz › tutorial_plot_excerpt_0.m]

% This m-file is used by the function tutorial_plot to collect enrichment box dimensions. ;
% This is effectively a subfunction with no handles specified. ;
% Consequently, this m-file requires the appropriate variables to be pre-initialized, ;
% and cannot be run alone. ;

if gxxxx_flag==2;

tmp_gline_cutoff = 10;

tmp_gline = 0;
if size(tmp_gslim{1},1)>0 & tmp_gline<tmp_gline_cutoff;
nl=1; while (nl<=max(find(tmp_gslim{2}<0.05)) & tmp_gline<tmp_gline_cutoff);
tmp_gline = tmp_gline+1; nl=nl+1;
end;%while (nl<=max(find(tmp_gslim{2}<0.05)) & tmp_gline<tmp_gline_cutoff);
end;%if size(tmp_gslim{1},1)>0 & tmp_gline<tmp_gline_cutoff;
if size(tmp_genri{1},1)>0 & tmp_gline<tmp_gline_cutoff;
nl=1; while(nl<=max(find(tmp_genri{2}<0.05)) & tmp_gline<tmp_gline_cutoff);
tmp_gline = tmp_gline+1; nl=nl+1;
end;%while(nl<=max(find(tmp_genri{2}<0.05)) & tmp_gline<tmp_gline_cutoff);
end;%if size(tmp_genri{1},1)>0 & tmp_gline<tmp_gline_cutoff;
tmp_gline_max = tmp_gline;

elseif gxxxx_flag==1;

tmp_gline_cutoff = 3;

tmp_gline = 0; tmp_gonce = 0;
if size(tmp_gslim{1},1)>0 & tmp_gline<tmp_gline_cutoff;
nl=1; while (nl<=max(find(tmp_gslim{2}<bc_gxxxx_pcutoff)) & tmp_gline<tmp_gline_cutoff);
found_flag=0; for nk=1:length(keyword_ra); if (strfind(tmp_gslim{1}{nl},keyword_ra{nk})); found_flag=1; end; end;
if found_flag; tmp_gline = tmp_gline+1; 
elseif ~tmp_gonce; tmp_gline = tmp_gline+1; tmp_gonce=1; end;%if found;
nl=nl+1; 
end;%while (nl<=max(find(tmp_gslim{2}<bc_gxxxx_pcutoff)) & tmp_gline<tmp_gline_cutoff);
end;%if size(tmp_gslim{1},1)>0 & tmp_gline<tmp_gline_cutoff;
if size(tmp_genri{1},1)>0 & tmp_gline<tmp_gline_cutoff;
nl=1; while(nl<=max(find(tmp_genri{2}<bc_gxxxx_pcutoff)) & tmp_gline<tmp_gline_cutoff);
found_flag=0; for nk=1:length(keyword_ra); if (strfind(tmp_genri{1}{nl},keyword_ra{nk})); found_flag=1; end; end;
if found_flag; tmp_gline = tmp_gline+1; 
elseif ~tmp_gonce; tmp_gline = tmp_gline+1; tmp_gonce=1; end;%if found;
nl=nl+1; 
end;%while(nl<=max(find(tmp_genri{2}<bc_gxxxx_pcutoff)) & tmp_gline<tmp_gline_cutoff);
end;%if size(tmp_genri{1},1)>0 & tmp_gline<tmp_gline_cutoff;
tmp_gline_max = tmp_gline;

end;% if gxxxx_flag;

ds = y_ds;
nchar = x_nchar;
dx = nchar*ds*x_textlen;
x_shift_ra = [1:-0.2:0]; x_shift = x_shift_ra(no);
y_shift_ra = 0.0125*[1,0,-1,-2,-3,-4]; y_shift = y_shift_ra(no);
xcorners = x_shift + [xord-1.5*ds/2,xord+ds/2+dx,xord+ds/2+dx,xord-1.5*ds/2];
ycorners = y_shift + [yord+ds/2,yord+ds/2,yord-ds*tmp_gline_max,yord-ds*tmp_gline_max];
x_center = mean(xcorners([1,2]));
x_radius = 0.5*abs(diff(xcorners([2,1])));
y_center = mean(ycorners([2,3]));
y_radius = 0.5*abs(diff(ycorners([2,3])));
