# Supplementary material for: A loop-counting method for covariate-corrected low-rank biclustering of gene-expression and genome-wide association study data
Source: PLoS Comput Biol. 2018 May 14;14(5):e1006105. doi: 10.1371/journal.pcbi.1006105 (PMC5997363; doi:10.1371/journal.pcbi.1006105)
Supplement: S1 Source Code — This archive contains Matlab source code for our loop-counting methods, along with a tutorial (also written in Matlab) which will guide users through our our first example (involving gene-expression data). (GZ) [file pcbi.1006105.s007.gz › tutorial_plot_excerpt_1.m]

% This m-file is used by the function tutorial_plot to check if gslim terms are significant (i.e., if they overlap keyword_ra). ;
% This is effectively a subfunction with no handles specified. ;
% Consequently, this m-file requires the appropriate variables to be pre-initialized, ;
% and cannot be run alone. ;

bc_gxxxx_pass=0;
nterms = length(bc_tmp.tmp_gslim{1});%if nterms>0; disp(sprintf('%s',bc_tmp.tmp_gslim{1}{1})); end;
continue_flag=1;
nt=1;while continue_flag & nt<=nterms;
nk=1;while continue_flag & nk<=length(keyword_ra);
if bc_tmp.tmp_gslim{2}(nt)<bc_gxxxx_pcutoff & strfind(bc_tmp.tmp_gslim{1}{nt},keyword_ra{nk}); bc_gxxxx_pass=1; continue_flag=0; end;
nk=nk+1;end;%while continue_flag & nk<=length(keywords);
nt=nt+1;end;%while continue_flag & nt<=nterms;
nterms = length(bc_tmp.tmp_genri{1});
continue_flag=1;
nt=1;while continue_flag & nt<=nterms;
nk=1;while continue_flag & nk<=length(keyword_ra);
if bc_tmp.tmp_genri{2}(nt)<bc_gxxxx_pcutoff & strfind(bc_tmp.tmp_genri{1}{nt},keyword_ra{nk}); bc_gxxxx_pass=1; continue_flag=0; end;
nk=nk+1;end;%while continue_flag & nk<=length(keywords);
nt=nt+1;end;%while continue_flag & nt<=nterms;
