# Supplementary material for: A loop-counting method for covariate-corrected low-rank biclustering of gene-expression and genome-wide association study data
Source: PLoS Comput Biol. 2018 May 14;14(5):e1006105. doi: 10.1371/journal.pcbi.1006105 (PMC5997363; doi:10.1371/journal.pcbi.1006105)
Supplement: S1 Source Code — This archive contains Matlab source code for our loop-counting methods, along with a tutorial (also written in Matlab) which will guide users through our our first example (involving gene-expression data). (GZ) [file pcbi.1006105.s007.gz › tutorial_plot_excerpt_2.m]

% This m-file is used by the function tutorial_plot to determine whether or not a bicluster is contained within previously discovered significant biclusters. ;
% This is effectively a subfunction with no handles specified. ;
% Consequently, this m-file requires the appropriate variables to be pre-initialized, ;
% and cannot be run alone. ;

bc_c_overlap = zeros(1,length(bc_ra)); bc_r_overlap = zeros(1,length(bc_ra));
bc_relevant = zeros(1,length(bc_ra));
bc_c_overlap_all = 0; bc_r_overlap_all = 0;
for nbc=1:length(bc_ra);
bc_relevant(nbc) = nbc~=bc_tmp.ij & bc_ra{nbc}.yord > l_pord ;
if (bc_relevant(nbc));
bc_c_overlap(nbc) = length(intersect(bc_tmp.tmp_cij,bc_ra{nbc}.tmp_cij))/length(bc_tmp.tmp_cij);
bc_r_overlap(nbc) = length(intersect(bc_tmp.tmp_rij,bc_ra{nbc}.tmp_rij))/length(bc_tmp.tmp_rij);
end;%if (bc_relevant(nbc));
end;%for nbc=1:length(bc_ra);
bc_c_overlap_max = max(bc_c_overlap);
bc_c_overlap_pass = bc_c_overlap_max < 0.25;
