# Supplementary material for: A loop-counting method for covariate-corrected low-rank biclustering of gene-expression and genome-wide association study data
Source: PLoS Comput Biol. 2018 May 14;14(5):e1006105. doi: 10.1371/journal.pcbi.1006105 (PMC5997363; doi:10.1371/journal.pcbi.1006105)
Supplement: S1 Source Code — This archive contains Matlab source code for our loop-counting methods, along with a tutorial (also written in Matlab) which will guide users through our our first example (involving gene-expression data). (GZ) [file pcbi.1006105.s007.gz › tutorial_plot_excerpt_3.m]

% This m-file is used by the function tutorial_plot to correct enrichment box dimensions, allowing for either left or right representation. ;
% This is effectively a subfunction with no handles specified. ;
% Consequently, this m-file requires the appropriate variables to be pre-initialized, ;
% and cannot be run alone. ;

for nbc1=1:length(bc_ra);
xord1 = bc_ra{nbc1}.xord; yord1 = bc_ra{nbc1}.yord;
x_shift1 = bc_ra{nbc1}.x_shift; y_shift1 = bc_ra{nbc1}.y_shift;
x_center1 = bc_ra{nbc1}.x_center; y_center1 = bc_ra{nbc1}.y_center;
x_radius1 = bc_ra{nbc1}.x_radius; y_radius1 = bc_ra{nbc1}.y_radius;
x_localmean = 0 ; nmed = 0;
for nbc2=1:length(bc_ra);
xord2 = bc_ra{nbc2}.xord; yord2 = bc_ra{nbc2}.yord;
x_shift2 = bc_ra{nbc2}.x_shift; y_shift2 = bc_ra{nbc2}.y_shift;
x_center2 = bc_ra{nbc2}.x_center; y_center2 = bc_ra{nbc2}.y_center;
x_radius2 = bc_ra{nbc2}.x_radius; y_radius2 = bc_ra{nbc2}.y_radius;
if (abs(yord1-yord2)<diff(l_plim)/4); nmed = nmed+1; x_localmean = x_localmean + xord2 ; end;
end;%for nbc2=1:length(bc_ra);
x_localmean = x_localmean/nmed;
if xord1<x_localmean ;
ds = y_ds; nchar = x_nchar; dx = nchar*ds*x_textlen;
bc_ra{nbc1}.x_center = 2*bc_ra{nbc1}.xord - bc_ra{nbc1}.x_center ;
bc_ra{nbc1}.x_shift = bc_ra{nbc1}.x_center_best - bc_ra{nbc1}.xord - 0.5*(ds/2 - 1.5*ds/2 + dx);
bc_ra{nbc1}.x_center_best = bc_ra{nbc1}.x_center ;
end;%if xord1<x_localmean ;
end;%for nbc1=1:length(bc_ra);
