# Supplementary material for: A loop-counting method for covariate-corrected low-rank biclustering of gene-expression and genome-wide association study data
Source: PLoS Comput Biol. 2018 May 14;14(5):e1006105. doi: 10.1371/journal.pcbi.1006105 (PMC5997363; doi:10.1371/journal.pcbi.1006105)
Supplement: S1 Source Code — This archive contains Matlab source code for our loop-counting methods, along with a tutorial (also written in Matlab) which will guide users through our our first example (involving gene-expression data). (GZ) [file pcbi.1006105.s007.gz › tutorial_plot_excerpt_4.m]

% This m-file is used by the function tutorial_plot to actually plot the enrichment box, given tmp_gline_max, centers and radii. ;
% This is effectively a subfunction with no handles specified. ;
% Consequently, this m-file requires the appropriate variables to be pre-initialized, ;
% and cannot be run alone. ;

ds = y_ds;
nchar = x_nchar;
dx = nchar*ds*x_textlen;
x_shift = bc_tmp.x_center_best - bc_tmp.xord - 0.5*(ds/2 - 1.5*ds/2 + dx);
y_shift = bc_tmp.y_center_best - bc_tmp.yord - 0.5*(ds/2 - ds*bc_tmp.tmp_gline_max);
xcorners = x_shift + [bc_tmp.xord-1.5*ds/2,bc_tmp.xord+ds/2+dx,bc_tmp.xord+ds/2+dx,bc_tmp.xord-1.5*ds/2];
ycorners = y_shift + [bc_tmp.yord+ds/2,bc_tmp.yord+ds/2,bc_tmp.yord-ds*bc_tmp.tmp_gline_max,bc_tmp.yord-ds*bc_tmp.tmp_gline_max];
for nc=1:4;corner_d(nc) = norm([xcorners(nc);ycorners(nc)]-[bc_tmp.xord;bc_tmp.yord]); end;
[corner_d_min,corner_d_ij] = min(corner_d);
[corner_d_srt,corner_d_srt_ij] = sort(corner_d,'ascend');
xcorner_mid = mean(xcorners(corner_d_srt_ij(1:2)));
ycorner_mid = mean(ycorners(corner_d_srt_ij(1:2)));

if gxxxx_flag==2;

tmp_gline_cutoff = 10;

if (bc_tmp.tmp_gline_max>0);
p = patch(x_plotshift + xcorners,ycorners,0.95*[1,1,1]);
%l = line(x_plotshift + [bc_tmp.xord,xcorners(corner_d_ij)],[bc_tmp.yord,ycorners(corner_d_ij)]); set(l,'Color','k','LineWidth',1);
l = line(x_plotshift + [bc_tmp.xord,xcorner_mid],[bc_tmp.yord,ycorner_mid]); set(l,'Color','k','LineWidth',1);
tmp_gline = 0;
%text(x_plotshift + x_shift + bc_tmp.xord,y_shift + bc_tmp.yord-ds*tmp_gline,sprintf('bc%d(n%d%c)[%d,%d]p%0.2f',bc_tmp.no_flag,bc_tmp.n_tab,'_'+25*bc_tmp.x_tab,bc_tmp.bc_size(1),bc_tmp.bc_size(2),bc_tmp.bc_trc),'color',[0,0,0],'FontName','FixedWidth','FontSize',x_fontsize,'interpreter','none'); tmp_gline = tmp_gline+1;
if size(bc_tmp.tmp_gslim{1},1)>0 & tmp_gline<tmp_gline_cutoff;
nl=1; while (nl<=max(find(bc_tmp.tmp_gslim{2}<bc_gxxxx_pcutoff)) & tmp_gline<tmp_gline_cutoff);
cbin = max(1,min(size(t_cra,1),floor(size(t_cra,1)*max(0,min(4,-log10(bc_tmp.tmp_gslim{2}(nl))))/4))); l10v = max(0,min(9,-log10(bc_tmp.tmp_gslim{2}(nl)))); l10v=cast(round(l10v),'int8');
text(x_plotshift + x_shift + bc_tmp.xord,y_shift + bc_tmp.yord-ds*tmp_gline,sprintf('%d:%s',l10v,bc_tmp.tmp_gslim{1}{nl}(1:min(nchar-2,length(bc_tmp.tmp_gslim{1}{nl})))),'color',t_cra(cbin,:),'FontName','FixedWidth','FontSize',x_fontsize,'interpreter','none');
tmp_gline = tmp_gline+1; nl=nl+1;
end;%while (nl<=max(find(bc_tmp.tmp_gslim{2}<bc_gxxxx_pcutoff)) & tmp_gline<tmp_gline_cutoff);
end;%if size(bc_tmp.tmp_gslim{1},1)>0 & tmp_gline<tmp_gline_cutoff;
if size(bc_tmp.tmp_genri{1},1)>0 & tmp_gline<tmp_gline_cutoff;
nl=1; while(nl<=max(find(bc_tmp.tmp_genri{2}<bc_gxxxx_pcutoff)) & tmp_gline<tmp_gline_cutoff);
cbin = max(1,min(size(t_pra,1),floor(size(t_pra,1)*max(0,min(4,-log10(bc_tmp.tmp_genri{2}(nl))))/4))); l10v = max(0,min(9,-log10(bc_tmp.tmp_genri{2}(nl)))); l10v=cast(round(l10v),'int8');
text(x_plotshift + x_shift + bc_tmp.xord,y_shift + bc_tmp.yord-ds*tmp_gline,sprintf('%d:%s',l10v,bc_tmp.tmp_genri{1}{nl}(1:min(nchar-2,length(bc_tmp.tmp_genri{1}{nl})))),'color',t_pra(cbin,:),'FontName','FixedWidth','FontSize',x_fontsize,'interpreter','none');
tmp_gline = tmp_gline+1; nl=nl+1;
end;%while(nl<=max(find(bc_tmp.tmp_genri{2}<bc_gxxxx_pcutoff)) & tmp_gline<tmp_gline_cutoff);
end;%if size(bc_tmp.tmp_genri{1},1)>0 & tmp_gline<tmp_gline_cutoff;
end;% if (bc_tmp.tmp_gline_max>0);

elseif gxxxx_flag==1;

tmp_gline_cutoff = 3;

if (bc_tmp.tmp_gline_max>0);
p = patch(x_plotshift + xcorners,ycorners,0.95*[1,1,1]);
%l = line(x_plotshift + [bc_tmp.xord,xcorners(corner_d_ij)],[bc_tmp.yord,ycorners(corner_d_ij)]); set(l,'Color','k','LineWidth',1);
l = line(x_plotshift + [bc_tmp.xord,xcorner_mid],[bc_tmp.yord,ycorner_mid]); set(l,'Color','k','LineWidth',1);
tmp_gline = 0; tmp_gonce = 0;
% text(x_plotshift + x_shift + bc_tmp.xord,y_shift + bc_tmp.yord-ds*tmp_gline,sprintf('bc%d(n%d%c)[%d,%d]p%0.2f',bc_tmp.no_flag,bc_tmp.n_tab,'_'+25*bc_tmp.x_tab,bc_tmp.bc_size(1),bc_tmp.bc_size(2),bc_tmp.bc_trc),'color',[0,0,0],'FontName','FixedWidth','FontSize',x_fontsize,'interpreter','none'); tmp_gline = tmp_gline+1;
if size(bc_tmp.tmp_gslim{1},1)>0 & tmp_gline<tmp_gline_cutoff;
nl=1; while (nl<=max(find(bc_tmp.tmp_gslim{2}<bc_gxxxx_pcutoff)) & tmp_gline<tmp_gline_cutoff);
cbin = max(1,min(size(t_cra,1),floor(size(t_cra,1)*max(0,min(4,-log10(bc_tmp.tmp_gslim{2}(nl))))/4))); l10v = max(0,min(9,-log10(bc_tmp.tmp_gslim{2}(nl)))); l10v=cast(round(l10v),'int8');
found_flag=0; for nk=1:length(keyword_ra); if (strfind(bc_tmp.tmp_gslim{1}{nl},keyword_ra{nk})); found_flag=1; end; end;
if found_flag; text(x_plotshift + x_shift + bc_tmp.xord,y_shift + bc_tmp.yord-ds*tmp_gline,sprintf('%d:%s',l10v,bc_tmp.tmp_gslim{1}{nl}(1:min(nchar-2,length(bc_tmp.tmp_gslim{1}{nl})))),'color',t_cra(cbin,:),'FontName','FixedWidth','FontSize',x_fontsize,'interpreter','none'); tmp_gline = tmp_gline+1; 
elseif ~tmp_gonce; text(x_plotshift + x_shift + bc_tmp.xord,y_shift + bc_tmp.yord-ds*tmp_gline,sprintf('%d:%s',l10v,bc_tmp.tmp_gslim{1}{nl}(1:min(nchar-2,length(bc_tmp.tmp_gslim{1}{nl})))),'color',t_cra(cbin,:),'FontName','FixedWidth','FontSize',x_fontsize,'interpreter','none'); tmp_gline = tmp_gline+1; tmp_gonce=1; end;%if found;
nl=nl+1; 
end;%while (nl<=max(find(bc_tmp.tmp_gslim{2}<bc_gxxxx_pcutoff)) & tmp_gline<tmp_gline_cutoff);
end;%if size(bc_tmp.tmp_gslim{1},1)>0 & tmp_gline<tmp_gline_cutoff;
if size(bc_tmp.tmp_genri{1},1)>0 & tmp_gline<tmp_gline_cutoff;
nl=1; while(nl<=max(find(bc_tmp.tmp_genri{2}<bc_gxxxx_pcutoff)) & tmp_gline<tmp_gline_cutoff);
cbin = max(1,min(size(t_pra,1),floor(size(t_pra,1)*max(0,min(4,-log10(bc_tmp.tmp_genri{2}(nl))))/4))); l10v = max(0,min(9,-log10(bc_tmp.tmp_genri{2}(nl)))); l10v=cast(round(l10v),'int8');
found_flag=0; for nk=1:length(keyword_ra); if (strfind(bc_tmp.tmp_genri{1}{nl},keyword_ra{nk})); found_flag=1; end; end;
if found_flag; text(x_plotshift + x_shift + bc_tmp.xord,y_shift + bc_tmp.yord-ds*tmp_gline,sprintf('%d:%s',l10v,bc_tmp.tmp_genri{1}{nl}(1:min(nchar-2,length(bc_tmp.tmp_genri{1}{nl})))),'color',t_pra(cbin,:),'FontName','FixedWidth','FontSize',x_fontsize,'interpreter','none'); tmp_gline = tmp_gline+1; 
elseif ~tmp_gonce; text(x_plotshift + x_shift + bc_tmp.xord,y_shift + bc_tmp.yord-ds*tmp_gline,sprintf('%d:%s',l10v,bc_tmp.tmp_genri{1}{nl}(1:min(nchar-2,length(bc_tmp.tmp_genri{1}{nl})))),'color',t_pra(cbin,:),'FontName','FixedWidth','FontSize',x_fontsize,'interpreter','none'); tmp_gline = tmp_gline+1; tmp_gonce=1; end;%if found;
nl=nl+1; 
end;%while(nl<=max(find(bc_tmp.tmp_genri{2}<bc_gxxxx_pcutoff)) & tmp_gline<tmp_gline_cutoff);
end;%if size(bc_tmp.tmp_genri{1},1)>0 & tmp_gline<tmp_gline_cutoff;
end;% if (bc_tmp.tmp_gline_max>0);

end;% if gxxxx_flag;
