# Supplementary material for: A loop-counting method for covariate-corrected low-rank biclustering of gene-expression and genome-wide association study data
Source: PLoS Comput Biol. 2018 May 14;14(5):e1006105. doi: 10.1371/journal.pcbi.1006105 (PMC5997363; doi:10.1371/journal.pcbi.1006105)
Supplement: S1 Source Code — This archive contains Matlab source code for our loop-counting methods, along with a tutorial (also written in Matlab) which will guide users through our our first example (involving gene-expression data). (GZ) [file pcbi.1006105.s007.gz › tutorial_plot.m]

function tutorial_plot(path_base,gen_fname,frwd_vs_back);
%%%%%%%%%%%%%%%%%%%%%%%%%%%%%%%%%%%%%%%%%%%%%%%%%%%%%%%%%%%%%%%%
%
% function tutorial_plot(path_base,gen_fname,frwd_vs_back);
%
% This function is intended to be run after tutorial_summarize.m, ;
% and produces plots illustrating the collection of biclusters ;
% found within the GSE17536 data-set. ;
% These plots indicate both bicluster-size (number of genes) and ;
% significance (p-value) as well as condensed gene-enrichment ;
% information (taken from the *_genri.txt and *_gslim.txt files). ;
%
% The inputs to this function are a subset of those passed to tutorial_w1.m:
% path_base: a string describing the path housing the initial data-files such as GSE17536.GPL570.pcl. ;
% gen_fname: a string describing the prefix of the data-set, as well as the type of bicluster to search for. ;
%     Such a prefix could take the form 'GSE17536_nA_', or 'GSE17536_n2x'. ;
% frwd_vs_back: a string indicating whether to consider 'frwd' or 'back' biclusters. ;
%
% test by running with no arguments:
% i.e., >> tutorial_plot();
%
%%%%%%%%%%%%%%%%%%%%%%%%%%%%%%%%%%%%%%%%%%%%%%%%%%%%%%%%%%%%%%%%

if nargin<1;
disp(sprintf(' '));
disp(sprintf(' testing tutorial_plot: '));
disp(sprintf(' setting path_base = ''%s/dir_GSE17536'' ; ',pwd));
disp(sprintf(' setting gen_fname = ''GSE17536_n2x'' ; '));
disp(sprintf(' setting frwd_vs_back = ''frwd'' (biclusters within cases) ; '));
path_base = sprintf('%s/dir_GSE17536',pwd); gen_fname = 'GSE17536_n2x'; frwd_vs_back = 'frwd'; 
disp(sprintf(' calling tutorial_plot(path_base,gen_fname,frwd_vs_back): ;'));
tutorial_plot(path_base,gen_fname,frwd_vs_back);
return;
end;%if nargin<1;

gen_base = gen_fname(1:strfind(gen_fname,'_')-1);

run(sprintf('%s/BCsummarize',path_base)) ;
O_ra = 1:6;
Omin = [];
Omax = input(' %% number of biclusters of each type to plot?  [1..6, default = 2]: '); if isempty(Omax); Omax=2; end;
gxxxx_flag=0;gxxxx_flag = []; gxxxx_flag = input(' %% enrichment-verbosity [2 (verbose); default = 1 (terse); 0 (off) ]: '); if isempty(gxxxx_flag); gxxxx_flag=1; end; tmp_gline_max=0;
pass_everything_flag=[]; pass_everything_flag=input(' %% plot irrelevant biclusters? [default=0]: '); if isempty(pass_everything_flag); pass_everything_flag=0; end;

% First look at GSE17536 primary biclusters (bc0) ;
%l_set=0; l_larealim = [log2(128),log2(1024*16)]; l_pord = -log10(0.05); l_plim = [-log10(1),-log10(0.00316)];
l_set=0; l_larealim = [log2(16),log2(1024*8)]; l_pord = -log10(0.05); l_plim = [-log10(1),-log10(0.00316)];
clear bc_ra; bc_ra_ij=0;
Msize_ra = [2.5,10,10,15,15]; Msize_strikethrough = 12.5;
x_plotgap = 1.5*diff(l_larealim);
%x_fontsize = 5; x_textlen = 1.35*4.75*0.85; x_nchar = 22; y_ds = 0.04;
x_fontsize = 7; x_textlen = 1.35*5.525*0.85; x_nchar = 22; y_ds = 0.050;
bc_gxxxx_pcutoff = 0.05;
bc_g_tag_ra = {'o','.','.','.','.'};%bc_g_tag_ra = {'.','x','x','o','o'};
n_tag_ra = {'b','c','g','g','r'};
x_tag_ra = {'b','r'};
t_cra = colormap('copper'); t_cra = t_cra(7*end/8:-1:1*end/8,:);%t_cra = 1-colormap('gray');
t_pra = colormap(  'bone'); t_pra = t_pra(7*end/8:-1:1*end/8,:);
path_use_ra = {sprintf('%s',path_base)}; 
gen_fname_ra = {sprintf('%s_n0_',gen_base),sprintf('%s_n1_',gen_base),sprintf('%s_n2_',gen_base),sprintf('%s_nA_',gen_base),sprintf('%s_n0x',gen_base),sprintf('%s_n1x',gen_base),sprintf('%s_n2x',gen_base),sprintf('%s_nAx',gen_base)};
keyword_ra = {'extracellullar_matrix','epithelial_cells','chromosome','chromosomal','DNA','RNA','spindle','chromatin','centromere','mitotic','mitosis','angiogenesis'};
frwd_vs_back_ra = {frwd_vs_back};
%frwd_vs_back_ra = {'frwd'};
%frwd_vs_back_ra = {'back'};

if ~l_set; 
x_plotshift = 0; hold on;%subplot(1,2,1);hold on;
l = line(l_larealim,[l_pord,l_pord]); set(l,'Color','k','LineWidth',2); 
p = patch(0.9999*[l_larealim,l_larealim([2,1])],0.9999*[l_plim(1),l_plim,l_plim(2)],[1,1,1]); set(p,'FaceColor','none','EdgeColor','k','LineWidth',2); 
%xlim(l_larealim); ylim(l_plim); 
hold off;
x_plotshift = x_plotgap*1; hold on;%subplot(1,2,2);hold on;
l = line(x_plotshift + l_larealim,[l_pord,l_pord]); set(l,'Color','k','LineWidth',2); 
p = patch(x_plotshift + 0.9999*[l_larealim,l_larealim([2,1])],0.9999*[l_plim(1),l_plim,l_plim(2)],[1,1,1]); set(p,'FaceColor','none','EdgeColor','k','LineWidth',2); 
%xlim(l_larealim); ylim(l_plim); 
hold off;
xlim_mean = mean([mean(l_larealim) , x_plotgap*1 + mean(l_larealim)]);
xlim_radi = 0.5*(0.5*diff(l_larealim) + x_plotgap*1 + 0.5*diff(l_larealim));
ylim_mean = mean(l_plim);
ylim_radi = 0.5*(diff(l_plim));
xlim(xlim_mean + 1.5*xlim_radi*[-1,1]); ylim(ylim_mean + 1.5*ylim_radi*[-1,1]);
set(gcf,'Units','inches'); set(gcf,'Position',[0,0,8.5,6.5]);
l_set=1; end;%if ~l_set; 

%%%%%%%%%%%%%%%%%%%%%%%%%%%%%%%%%%%%%%%%%%%%%%%%%%%%%%%%%%%%%%%%
% First pass: collect information on relevant biclusters ;
%%%%%%%%%%%%%%%%%%%%%%%%%%%%%%%%%%%%%%%%%%%%%%%%%%%%%%%%%%%%%%%%
for path_use = path_use_ra;
for gen_fname = gen_fname_ra;
gse_tab=~isempty(strfind(path_use{1},'GSE17536'))*0;
n_tab=~isempty(strfind(gen_fname{1},'n0_'))*0+~isempty(strfind(gen_fname{1},'n0x'))*0+~isempty(strfind(gen_fname{1},'n1_'))*1+~isempty(strfind(gen_fname{1},'n1x'))*1+~isempty(strfind(gen_fname{1},'n2_'))*2+~isempty(strfind(gen_fname{1},'n2x'))*2+~isempty(strfind(gen_fname{1},'nA_'))*4+~isempty(strfind(gen_fname{1},'nAx'))*4+0;
n_tag = n_tag_ra{1+n_tab};
x_tab=~isempty(strfind(gen_fname{1},'n0_'))*0+~isempty(strfind(gen_fname{1},'n0x'))*1+~isempty(strfind(gen_fname{1},'n1_'))*0+~isempty(strfind(gen_fname{1},'n1x'))*1+~isempty(strfind(gen_fname{1},'n2_'))*0+~isempty(strfind(gen_fname{1},'n2x'))*1+~isempty(strfind(gen_fname{1},'nA_'))*0+~isempty(strfind(gen_fname{1},'nAx'))*1+0;
x_tag = x_tag_ra{1+x_tab};
for frwd_vs_back = frwd_vs_back_ra;
fb_tab = ~isempty(strfind(frwd_vs_back{1},'frwd'));
for no=Omax:-1:1;
bc_size(1) = BCsum(1+gse_tab,1+n_tab,1+x_tab,1+fb_tab,1+O_ra(no)-1,1); bc_size(2) = BCsum(1+gse_tab,1+n_tab,1+x_tab,1+fb_tab,1+O_ra(no)-1,2); bc_larea = log2(1+bc_size(1))+log2(1+bc_size(2));
bc_genri = BCsum(1+gse_tab,1+n_tab,1+x_tab,1+fb_tab,1+O_ra(no)-1,3); bc_gslim = BCsum(1+gse_tab,1+n_tab,1+x_tab,1+fb_tab,1+O_ra(no)-1,4); 
bc_g = bc_genri+bc_gslim; bc_g_tag=bc_g_tag_ra{1+bc_g};
bc_pra(1:4) = BCsum(1+gse_tab,1+n_tab,1+x_tab,1+fb_tab,1+O_ra(no)-1,4 + (1:4));
bc_trm = bc_pra(0+1);bc_trz = bc_pra(0+2);bc_tra = bc_pra(0+3);bc_trc = bc_pra(0+4);
% Generally speaking, we hope to do a good job of picking out the 'biologically' relevant biclusters by using our p-value ;
no_flag = O_ra(no)-1;
%%%%%%%%%%%%%%%%%%%%%%%%%%%%%%%%%%%%%%%%%%%%%%%%%%%%%%%%%%%%%%%%
% Getting genri and gslim data ;
%%%%%%%%%%%%%%%%%%%%%%%%%%%%%%%%%%%%%%%%%%%%%%%%%%%%%%%%%%%%%%%%
if no_flag==0; tmp_genri_fname = sprintf('%s/dir_bc/%s_%s_genri.txt',path_use{1},gen_fname{1},frwd_vs_back{1});
 else; tmp_genri_fname = sprintf('%s/dir_bc/%s_%s_%d_genri.txt',path_use{1},gen_fname{1},frwd_vs_back{1},no_flag); end;
fid_tmp = fopen(tmp_genri_fname,'r'); 
tmp_genri_top = textscan(fid_tmp,'%s %s %s %s',1); 
tmp_genri_topn(1) = str2num(tmp_genri_top{2}{1}(1:strfind(tmp_genri_top{2}{1},'/')-1));
tmp_genri_topn(2) = str2num(tmp_genri_top{2}{1}(strfind(tmp_genri_top{2}{1},'/')+1:end));
tmp_genri_topn(3) = str2num(tmp_genri_top{4}{1}(1:strfind(tmp_genri_top{4}{1},'/')-1));
tmp_genri_topn(4) = str2num(tmp_genri_top{4}{1}(strfind(tmp_genri_top{4}{1},'/')+1:end));
tmp_genri = textscan(fid_tmp,'%s %f %f %d %d'); fclose(fid_tmp); 
if no_flag==0; tmp_gslim_fname = sprintf('%s/dir_bc/%s_%s_gslim.txt',path_use{1},gen_fname{1},frwd_vs_back{1});
 else; tmp_gslim_fname = sprintf('%s/dir_bc/%s_%s_%d_gslim.txt',path_use{1},gen_fname{1},frwd_vs_back{1},no_flag); end;
fid_tmp = fopen(tmp_gslim_fname,'r'); 
tmp_gslim_top = textscan(fid_tmp,'%s %s %s %s',1); 
tmp_gslim_topn(1) = str2num(tmp_gslim_top{2}{1}(1:strfind(tmp_gslim_top{2}{1},'/')-1));
tmp_gslim_topn(2) = str2num(tmp_gslim_top{2}{1}(strfind(tmp_gslim_top{2}{1},'/')+1:end));
tmp_gslim_topn(3) = str2num(tmp_gslim_top{4}{1}(1:strfind(tmp_gslim_top{4}{1},'/')-1));
tmp_gslim_topn(4) = str2num(tmp_gslim_top{4}{1}(strfind(tmp_gslim_top{4}{1},'/')+1:end));
tmp_gslim = textscan(fid_tmp,'%s %f %f %d %d'); fclose(fid_tmp); 
%%%%%%%%%%%%%%%%%%%%%%%%%%%%%%%%%%%%%%%%%%%%%%%%%%%%%%%%%%%%%%%%
xord = log2(1+bc_size(2)); yord = min(0.964*l_plim(2),-log10(max(0.0001,bc_trc)));
tutorial_plot_excerpt_0; % determining enrichment box ;
if no_flag==0; bc_fname = sprintf('%s/dir_bc/%s_%s_bc.txt',path_use{1},gen_fname{1},frwd_vs_back{1});
 else bc_fname = sprintf('%s/dir_bc/%s_%s_%d_bc.txt',path_use{1},gen_fname{1},frwd_vs_back{1},no_flag); end;
tmp_bc = textread(bc_fname); tmp_rij = tmp_bc(:,1); tmp_rij=tmp_rij(find(tmp_rij>-1)); tmp_cij = tmp_bc(:,2); tmp_cij=tmp_cij(find(tmp_cij>-1));
bc_tmp = struct('bc_fname',bc_fname,'ij',1+bc_ra_ij,'gse_tab',gse_tab,'n_tab',n_tab,'n_tag',n_tag,'x_tab',x_tab,'x_tag',x_tag,'fb_tab',fb_tab,'no_flag',no_flag,'bc_size',bc_size,'bc_genri',bc_genri,'bc_gslim',bc_gslim,'bc_g',bc_g,'bc_g_tag',bc_g_tag,'bc_trc',bc_trc,'tmp_genri_topn',tmp_genri_topn,'tmp_genri',{tmp_genri},'tmp_gslim_topn',tmp_gslim_topn,'tmp_gslim',{tmp_gslim},'xord',xord,'yord',yord,'tmp_rij',tmp_rij,'tmp_cij',tmp_cij,'bc_gxxxx_pass',1,'tmp_gline_max',tmp_gline_max,'x_shift',x_shift,'x_center',x_center,'x_center_best',x_center,'x_radius',x_radius,'y_shift',y_shift,'y_center',y_center,'y_center_best',y_center,'y_radius',y_radius,'bc_c_overlap_pass',1);
tutorial_plot_excerpt_1; % determining bc_gxxxx_pass;
bc_tmp.bc_gxxxx_pass = bc_gxxxx_pass;
bc_ra{1+bc_ra_ij} = bc_tmp;
disp(sprintf(' %% extracting bc_ra{%d} (%d-x-%d) [%d,%d,%d] xord %0.2f yord %0.2f pass [?,%d]: %s',1+bc_ra_ij,bc_size(1),bc_size(2),n_tab,x_tab,bc_g,xord,yord,bc_gxxxx_pass,bc_fname));
bc_ra_ij = bc_ra_ij + 1;
end;%for no=6:-1:1;
end;%for frwd_vs_back = frwd_vs_back_ra;
end;%for gen_fname = gen_fname_ra;
end;%for path_use = path_use_ra;

%%%%%%%%%%%%%%%%%%%%%%%%%%%%%%%%%%%%%%%%%%%%%%%%%%%%%%%%%%%%%%%%
% Second pass: plot grey biclusters and collect box/bubble data ;
%%%%%%%%%%%%%%%%%%%%%%%%%%%%%%%%%%%%%%%%%%%%%%%%%%%%%%%%%%%%%%%%
for nbc_out=1:length(bc_ra);
bc_tmp = bc_ra{nbc_out};
no_flag = bc_tmp.no_flag; xord = bc_tmp.xord; yord = bc_tmp.yord; x_tab = bc_tmp.x_tab; n_tag = bc_tmp.n_tag; bc_g = bc_tmp.bc_g; bc_g_tag = bc_tmp.bc_g_tag;
bc_c_overlap_pass=1; bc_gxxxx_pass=bc_tmp.bc_gxxxx_pass;
tutorial_plot_excerpt_2; % determine bc_c_overlap_pass;
%if (bc_tmp.yord>l_pord); disp('passing'); bc_c_overlap_pass=1; bc_gxxxx_pass=1; end;
disp(sprintf(' %% found bc (%d-x-%d) [%d,%d,%d] xord %0.2f yord %0.2f pass [%d,%d]: %s',bc_tmp.bc_size(1),bc_tmp.bc_size(2),bc_tmp.n_tab,bc_tmp.x_tab,bc_tmp.bc_g,bc_tmp.xord,bc_tmp.yord,bc_c_overlap_pass,bc_gxxxx_pass,bc_tmp.bc_fname));
%%%%%%%%%%%%%%%%%%%%%%%%%%%%%%%%
if pass_everything_flag; disp(' passing everything ; '); bc_c_overlap_pass = 1 ; bc_gxxxx_pass = 1; end;
if (length(keyword_ra)==1 & strcmp(keyword_ra{1},'tmp')); disp(' passing bc_gxxxx ;'); bc_gxxxx_pass = 1; end;
%%%%%%%%%%%%%%%%%%%%%%%%%%%%%%%%
bc_tmp.bc_c_overlap_pass = bc_c_overlap_pass; bc_tmp.bc_gxxxx_pass = bc_gxxxx_pass;
bc_ra{nbc_out}.bc_c_overlap_pass = bc_c_overlap_pass; bc_ra{nbc_out}.bc_gxxxx_pass = bc_gxxxx_pass;
x_plotshift = x_plotgap*x_tab;hold on;
if (bc_c_overlap_pass & bc_gxxxx_pass) | bc_tmp.yord>l_pord ;
if ~bc_gxxxx_pass; plot(x_plotshift + xord,yord,'+','Color',0.085*[1,1,1],'markersize',Msize_strikethrough); end;
elseif ~bc_c_overlap_pass & bc_gxxxx_pass;
p=plot(x_plotshift + xord,yord,[bc_g_tag],'Color',0.85*[1,1,1],'markersize',Msize_ra(1+bc_g)); plot(x_plotshift + xord,yord,'x','Color',0.85*[1,1,1],'markersize',Msize_strikethrough);
elseif bc_c_overlap_pass & ~bc_gxxxx_pass;
p=plot(x_plotshift + xord,yord,[bc_g_tag],'Color',0.85*[1,1,1],'markersize',Msize_ra(1+bc_g)); plot(x_plotshift + xord,yord,'+','Color',0.85*[1,1,1],'markersize',Msize_strikethrough);
elseif ~bc_c_overlap_pass & ~bc_gxxxx_pass;
p=plot(x_plotshift + xord,yord,[bc_g_tag],'Color',0.85*[1,1,1],'markersize',Msize_ra(1+bc_g)); plot(x_plotshift + xord,yord,'+','Color',0.85*[1,1,1],'markersize',Msize_strikethrough); plot(x_plotshift + xord,yord,'x','Color',0.85*[1,1,1],'markersize',Msize_strikethrough);
end; % if pass ;
hold off;
end;%for nbc_out=1:length(bc_ra);

%%%%%%%%%%%%%%%%%%%%%%%%%%%%%%%%%%%%%%%%%%%%%%%%%%%%%%%%%%%%%%%%
% clean up and determine positions of boxes
%%%%%%%%%%%%%%%%%%%%%%%%%%%%%%%%%%%%%%%%%%%%%%%%%%%%%%%%%%%%%%%%
if gxxxx_flag; tutorial_plot_excerpt_3; end;
if gxxxx_flag; tutorial_plot_boxmove; end;

%%%%%%%%%%%%%%%%%%%%%%%%%%%%%%%%%%%%%%%%%%%%%%%%%%%%%%%%%%%%%%%%
% Third pass: plot box/bubble data ;
%%%%%%%%%%%%%%%%%%%%%%%%%%%%%%%%%%%%%%%%%%%%%%%%%%%%%%%%%%%%%%%%
for nbc_out=1:length(bc_ra);
bc_tmp = bc_ra{nbc_out};
no_flag = bc_tmp.no_flag; xord = bc_tmp.xord; yord = bc_tmp.yord; x_tab = bc_tmp.x_tab; n_tag = bc_tmp.n_tag; bc_g = bc_tmp.bc_g; bc_g_tag = bc_tmp.bc_g_tag;
bc_c_overlap_pass=bc_tmp.bc_c_overlap_pass; bc_gxxxx_pass=bc_tmp.bc_gxxxx_pass;
if (bc_c_overlap_pass & bc_gxxxx_pass) | bc_tmp.yord>l_pord ;
x_plotshift = x_plotgap*x_tab;hold on;
if gxxxx_flag; tutorial_plot_excerpt_4; end;
hold off;
end;%if (bc_c_overlap_pass & bc_gxxxx_pass) | bc_tmp.yord>l_pord ;
end;%for nbc_out=1:length(bc_ra);

%%%%%%%%%%%%%%%%%%%%%%%%%%%%%%%%%%%%%%%%%%%%%%%%%%%%%%%%%%%%%%%%
% Fourth pass: plot relevant biclusters ;
%%%%%%%%%%%%%%%%%%%%%%%%%%%%%%%%%%%%%%%%%%%%%%%%%%%%%%%%%%%%%%%%
for nbc_out=1:length(bc_ra);
bc_tmp = bc_ra{nbc_out};
no_flag = bc_tmp.no_flag; xord = bc_tmp.xord; yord = bc_tmp.yord; x_tab = bc_tmp.x_tab; n_tag = bc_tmp.n_tag; bc_g = bc_tmp.bc_g; bc_g_tag = bc_tmp.bc_g_tag;
bc_c_overlap_pass=bc_tmp.bc_c_overlap_pass; bc_gxxxx_pass=bc_tmp.bc_gxxxx_pass;
if (bc_c_overlap_pass & bc_gxxxx_pass) | bc_tmp.yord>l_pord ;
x_plotshift = x_plotgap*x_tab;hold on;
plot(x_plotshift + xord,yord,[n_tag,bc_g_tag],'markersize',Msize_ra(1+bc_g)); 
hold off;
end;%if (bc_c_overlap_pass & bc_gxxxx_pass) | bc_tmp.yord>l_pord ;
end;%for nbc_out=1:length(bc_ra);

hold off;axis off;%subplot(1,2,1);axis off;subplot(1,2,2);axis off;
gen_fname_base = gen_fname_ra{1}(1:min(strfind(gen_fname_ra{1},'_'))-1); 
fname_out = sprintf('%s/dir_plot/%s_%s_cfm%dv%dp%d.jpg',path_base,gen_fname_base,frwd_vs_back{1},Omax,gxxxx_flag,pass_everything_flag); disp(fname_out); print('-djpeg',fname_out);
fname_out = sprintf('%s/dir_plot/%s_%s_cfm%dv%dp%d.eps',path_base,gen_fname_base,frwd_vs_back{1},Omax,gxxxx_flag,pass_everything_flag); disp(fname_out); print('-depsc',fname_out);
