# Supplementary material for: A loop-counting method for covariate-corrected low-rank biclustering of gene-expression and genome-wide association study data
Source: PLoS Comput Biol. 2018 May 14;14(5):e1006105. doi: 10.1371/journal.pcbi.1006105 (PMC5997363; doi:10.1371/journal.pcbi.1006105)
Supplement: S1 Source Code — This archive contains Matlab source code for our loop-counting methods, along with a tutorial (also written in Matlab) which will guide users through our our first example (involving gene-expression data). (GZ) [file pcbi.1006105.s007.gz › tutorial_summarize.m]

function tutorial_summarize(path_base,gen_fname,frwd_vs_back);
%%%%%%%%%%%%%%%%%%%%%%%%%%%%%%%%%%%%%%%%%%%%%%%%%%%%%%%%%%%%%%%%
%
% tutorial_summarize(path_base,gen_fname,frwd_vs_back,fname_out);
%
% This function is designed to summarize the data generated by ;
% tutorial_collate.m and tutorial_genri.m. ;
% This function is predicated on the output-format of the *_genri and *_gslim files, ;
% which is rather specific to the program seek.GeneEnrichTest (see tutorial_genri.m). ;
% As a result, this function may not work correctly if the gene-enrichment ;
% files are generated by another program. ;
%
% The inputs to this function are a subset of those passed to tutorial_w1.m:
% path_base: a string describing the path housing the initial data-files such as GSE17536.GPL570.pcl. ;
% gen_fname: a string describing the prefix of the data-set, as well as the type of bicluster to search for. ;
%     Such a prefix could take the form 'GSE17536_nA_', or 'GSE17536_n2x'. ;
% frwd_vs_back: a string indicating whether to consider 'frwd' or 'back' biclusters. ;
% 
% The outputs to this function are stored to disc: ;
% *_summarize.txt: a file with a name determined by path_base, gen_fname and frwd_vs_back, ;
%     (e.g., GSE17536_n2x_frwd_summarize.txt) that concatenates the various *_genri.txt and ;
%     *_gslim.txt files, each appended with their associated p-value. ;
%     This *_summarize.txt file looks like: ;
%     >> type dir_GSE17536/dir_bc/GSE17536_n2x_frwd_summarize.txt; ;
%        %%%%%%%%%%%%%%%%%%%%%%%%%%%%%%%%%%%%%%%%%%%%%%%%%%%%%%%%%%%%%%%%
%        % bc0 [14-x-966]: p_val: 0.0322
%        %genri---------------------------------------------------------%
%        Pop: 10297/966 Q: 588/966
%        mitotic_cell_cycle	5.1E-12	2.7E-11	638	87
%        cell_cycle	1.2E-09	4.3E-09	979	109
%        chromosome_segregation	1.2E-09	5.9E-09	107	28
%        cell_cycle_process	2.8E-09	1.2E-08	801	93
%        DNA_metabolic_process	1.3E-08	7.7E-08	597	74
%        ....
%        etc.
%        ....
%        %gslim---------------------------------------------------------%
%        Pop: 7277/966 Q: 433/966
%        mitosis	6.5E-07	1.3E-06	170	32
%        DNA_dependent_DNA_replication	2.1E-06	8.6E-06	83	20
%        spindle_organization	4.7E-05	2.6E-04	62	15
%        ....
%        etc.
%        ....
%        %%%%%%%%%%%%%%%%%%%%%%%%%%%%%%%%%%%%%%%%%%%%%%%%%%%%%%%%%%%%%%%%
%        % bc1 [13-x-437]: p_val: 0.9707
%        %genri---------------------------------------------------------%
%        Pop: 10297/437 Q: 211/437
%        system_process	2.0E-06	7.3E-06	946	48
%        single_multicellular_organism_process	1.3E-02	1.4E-02	3128	94
%        ....
%        etc.
%        ....
%        %gslim---------------------------------------------------------%
%        Pop: 7277/437 Q: 134/437
%        synaptic_transmission	8.8E-03	7.9E-03	386	20
%        ....
%        etc.
%        ....
%        %%%%%%%%%%%%%%%%%%%%%%%%%%%%%%%%%%%%%%%%%%%%%%%%%%%%%%%%%%%%%%%%
%        % bc2 [12-x-517]: p_val: 0.3154
%        %genri---------------------------------------------------------%
%        ....
%        etc.
%        ....
%     Each bicluster is headed by its number (bc0, bc1, etc), size (e.g., [14-x-966]) and p-value (e.g., 0.322). ;
%     This heading is followed by the *_genri.txt and *_gslim.txt files associated with that bicluster, and then ;
%     by the heading of the next bicluster, and so forth. ;
% BCsummarize.m: a file stored within path_base, which summarizes the p-values and gene-enrichment ;
%     profiles for each bicluster. This file contains all the information above, stored in an array that is used ;
%     later by tutorial_plot.m;
%
% test by running with no arguments:
% i.e., >> tutorial_summarize();
%
%%%%%%%%%%%%%%%%%%%%%%%%%%%%%%%%%%%%%%%%%%%%%%%%%%%%%%%%%%%%%%%% 

if nargin<1;
disp(sprintf(' '));
disp(sprintf(' testing tutorial_summarize: '));
disp(sprintf(' setting path_base = ''%s/dir_GSE17536'' ; ',pwd));
disp(sprintf(' setting gen_fname = ''GSE17536_n2x'' ; '));
disp(sprintf(' setting frwd_vs_back = ''frwd'' (biclusters within cases) ; '));
path_base = sprintf('%s/dir_GSE17536',pwd); gen_fname = 'GSE17536_n2x'; frwd_vs_back = 'frwd'; 
disp(sprintf(' calling tutorial_summarize(path_base,gen_fname,frwd_vs_back): ;'));
tutorial_summarize(path_base,gen_fname,frwd_vs_back);
return;
end;%if nargin<1;

disp_flag=1;

bitj=16; 
prefix_base = sprintf('%s',gen_fname); prefix = prefix_base; 
path_pre_prm = sprintf('%s/dir_%s_prm',path_base,prefix_base);
path_use = path_base;
prefix = prefix_base; 
tutorial_w1_setup;

load(sprintf('%s/dir_mat/%s_%s_collate.mat',path_base,prefix_base,frwd_vs_back),'Omax','ox_ra','O_ra','NO','Pmax','ex_ra_','path_pre_prm','P_xxxx_ra_','NP_xxxx_','bc_size','tr_base_ra','tr_ra_','tc_base_ra','tc_ra_','nc_base_ra','nc_ra_','cij_base_ra','nc_max_','tr_50_','tr_05_','tr_95_','tc_50_','tc_05_','tc_95_','tr_avg','tr_std','trz05_','trz50_','trz95_','tc_avg','tc_std','t__ij_','t__on_','tr_avg_pval_','tr_zmx_pval_','tr_max_pval_','tr_avg_','tr_zmx_','tr_max_','tr_base_avg_ra','tr_base_zmx_ra','tr_base_max_ra','tr_cmb_pval');

disp_flag=1;
fname_out = sprintf('%s/dir_bc/%s_%s_summarize.txt',path_use,prefix,frwd_vs_back);
fid_out = fopen(fname_out,'w');
fname_sum = sprintf('%s/BCsummarize.m',path_use);
gse_tab = 0;
n_tab = ...
~isempty(strfind(gen_fname,'n0_'))* 0 + ...
~isempty(strfind(gen_fname,'n0x'))* 0 + ...
~isempty(strfind(gen_fname,'n1_'))* 1 + ...
~isempty(strfind(gen_fname,'n1x'))* 1 + ...
~isempty(strfind(gen_fname,'n2_'))* 2 + ...
~isempty(strfind(gen_fname,'n2x'))* 2 + ...
~isempty(strfind(gen_fname,'nA_'))* 4 + ...
~isempty(strfind(gen_fname,'nAx'))* 4 + ...
  0;
x_tab = ...
~isempty(strfind(gen_fname,'n0_'))* 0 + ...
~isempty(strfind(gen_fname,'n0x'))* 1 + ...
~isempty(strfind(gen_fname,'n1_'))* 0 + ...
~isempty(strfind(gen_fname,'n1x'))* 1 + ...
~isempty(strfind(gen_fname,'n2_'))* 0 + ...
~isempty(strfind(gen_fname,'n2x'))* 1 + ...
~isempty(strfind(gen_fname,'nA_'))* 0 + ...
~isempty(strfind(gen_fname,'nAx'))* 1 + ...
  0;
fb_tab = ~isempty(strfind(frwd_vs_back,'frwd'));
fid_sum = fopen(fname_sum,'a');
for no=1:NO;
p_tmp = tr_cmb_pval(no);
tmpstr = sprintf('%% bc%d [%d-x-%d]: p_val: %0.4f',no-1,bc_size(1,no),bc_size(2,no),p_tmp);
fprintf(fid_sum,'BCsum(%d,%d,%d,%d,%d,1:4) = [%d,%d,0,0];\n',1+gse_tab,1+n_tab,1+x_tab,1+fb_tab,1+O_ra(no)-1,bc_size(1,no),bc_size(2,no));
fprintf(fid_sum,'BCsum(%d,%d,%d,%d,%d,5:8) = [%f,%f,%f,%f];\n',1+gse_tab,1+n_tab,1+x_tab,1+fb_tab,1+O_ra(no)-1,[tr_max_pval_(no),tr_zmx_pval_(no),tr_avg_pval_(no),tr_cmb_pval(no)]);
if disp_flag;
if 1 | p_tmp(1)<0.1 ;
disp('%%%%%%%%%%%%%%%%%%%%%%%%%%%%%%%%%%%%%%%%%%%%%%%%%%%%%%%%%%%%%%%%');
fprintf(fid_out,'%%%%%%%%%%%%%%%%%%%%%%%%%%%%%%%%%%%%%%%%%%%%%%%%%%%%%%%%%%%%%%%%%%%%%%%%%%%%%%%%%%%%%%%%%%%%%%%%%%%%%%%%%%%%%%%%%%%%%%%%%%%%%%%%\n');
disp(tmpstr);
fprintf(fid_out,'%s\n',tmpstr);
no_flag = O_ra(no)-1;
if no_flag==0; tmp_genri_fname = sprintf('%s/dir_bc/%s_%s_genri.txt',path_use,prefix,frwd_vs_back);
 else; tmp_genri_fname = sprintf('%s/dir_bc/%s_%s_%d_genri.txt',path_use,prefix,frwd_vs_back,no_flag); end;
disp('%genri---------------------------------------------------------%');
fprintf(fid_out,'%%genri---------------------------------------------------------%%\n');
fid_tmp = fopen(tmp_genri_fname,'r'); for tmp_ij=1:10;tmpln=fgetl(fid_tmp); if ischar(tmpln); disp(tmpln); fprintf(fid_out,sprintf('%s\n',tmpln)); end; end; %for tmp_ij=1:10;fclose(fid_tmp);
fid_tmp = fopen(tmp_genri_fname,'r'); tmp_C = textscan(fid_tmp,'%s %f %f %d %d','headerlines',1); fclose(fid_tmp); 
if (length(tmp_C{2})>0); 
if (tmp_C{2}(1)<0.001); fprintf(fid_sum,'BCsum(%d,%d,%d,%d,%d,3) = [2];\n',1+gse_tab,1+n_tab,1+x_tab,1+fb_tab,1+O_ra(no)-1);
 else fprintf(fid_sum,'BCsum(%d,%d,%d,%d,%d,3) = [1];\n',1+gse_tab,1+n_tab,1+x_tab,1+fb_tab,1+O_ra(no)-1); end;
end;%if (length(tmp_C{2})>0); 
if no_flag==0; tmp_gslim_fname = sprintf('%s/dir_bc/%s_%s_gslim.txt',path_use,prefix,frwd_vs_back);
 else; tmp_gslim_fname = sprintf('%s/dir_bc/%s_%s_%d_gslim.txt',path_use,prefix,frwd_vs_back,no_flag); end;
disp('%gslim---------------------------------------------------------%');
fprintf(fid_out,'%%gslim---------------------------------------------------------%%\n');
fid_tmp = fopen(tmp_gslim_fname,'r'); for tmp_ij=1:10;tmpln=fgetl(fid_tmp); if ischar(tmpln); disp(tmpln); fprintf(fid_out,sprintf('%s\n',tmpln)); end; end; %for tmp_ij=1:10;fclose(fid_tmp);
fid_tmp = fopen(tmp_gslim_fname,'r'); tmp_C = textscan(fid_tmp,'%s %f %f %d %d','headerlines',1); fclose(fid_tmp); 
if (length(tmp_C{2})>0); 
if (tmp_C{2}(1)<0.001); fprintf(fid_sum,'BCsum(%d,%d,%d,%d,%d,4) = [2];\n',1+gse_tab,1+n_tab,1+x_tab,1+fb_tab,1+O_ra(no)-1);
 else fprintf(fid_sum,'BCsum(%d,%d,%d,%d,%d,4) = [1];\n',1+gse_tab,1+n_tab,1+x_tab,1+fb_tab,1+O_ra(no)-1); end;
end;%if (length(tmp_C{2})>0); 
end;%if 1 | p_tmp(1)<0.1 ;
end;%if disp_flag;
end;%for no=1:NO;
if disp_flag;
disp('%%%%%%%%%%%%%%%%%%%%%%%%%%%%%%%%%%%%%%%%%%%%%%%%%%%%%%%%%%%%%%%%');
fprintf(fid_out,'%%%%%%%%%%%%%%%%%%%%%%%%%%%%%%%%%%%%%%%%%%%%%%%%%%%%%%%%%%%%%%%%%%%%%%%%%%%%%%%%%%%%%%%%%%%%%%%%%%%%%%%%%%%%%%%%%%%%%%%%%%%%%%%%\n');
end;%if disp_flag;
fclose(fid_sum);
fclose(fid_out);
