# Supplementary material for: A loop-counting method for covariate-corrected low-rank biclustering of gene-expression and genome-wide association study data
Source: PLoS Comput Biol. 2018 May 14;14(5):e1006105. doi: 10.1371/journal.pcbi.1006105 (PMC5997363; doi:10.1371/journal.pcbi.1006105)
Supplement: S1 Source Code — This archive contains Matlab source code for our loop-counting methods, along with a tutorial (also written in Matlab) which will guide users through our our first example (involving gene-expression data). (GZ) [file pcbi.1006105.s007.gz › tutorial_w1.m]

function tutorial_w1(path_base,gen_fname,gen_flag,prm_flag,n_to_find,frwd_vs_back);
%%%%%%%%%%%%%%%%%%%%%%%%%%%%%%%%%%%%%%%%%%%%%%%%%%%%%%%%%%%%%%%%
%
% function tutorial_w1(path_base,gen_fname,gen_flag,prm_flag,n_to_find,frwd_vs_back);
%
% This function is designed to be run *after* running the m-file tutorial_create_GSE17536.m.
% That m-file -- which you should look at first -- sets up a few auxiliary files for use in 
% analyzing the GSE17536.GPL570 data set. 
% This function is a wrapper which takes those auxiliary files and further analyzes that same 
% data set, running the various biclustering routines of tutorial_lakcluster_2, 
% tutorial_dexcluster_1 and tutorial_dexcluster_2. 
% Typically, this function is run several times; once for the original data -- picking out a
% few biclusters of interest, and many additional times on label-shuffled versions of the data -- 
% building a distribution of biclusters under a label-shuffled null-hypothesis. Once all these
% runs are completed, the function tutorial_collate.m can be used to compare the biclusters
% found within the original data to the distribution of label-shuffled biclusters. This comparison
% is used to determine the p-value of each of the biclusters found within the original data. ;
%
% The inputs to this function are: ;
% path_base: a string describing the path housing the initial data-files such as GSE17536.GPL570.pcl. ;
% gen_fname: a string describing the prefix of the data-set, as well as the type of bicluster to search for. ;
%     Described in more detail below, such a prefix could take the form 'GSE17536_nA_', or 'GSE17536_n2x'. ;
%     The former instructs this function to search for differentially-expressed biclusters, whereas the ;
%     latter instructs this function to search for low-rank biclusters while correcting for covariates. ;
% gen_flag: an integer [0 or 1]. When set to 0 this function tries to read the case- and ctrl-indices from a ;
%     file named *_gen.mat (with a name derived from gen_fname). When set to 1 this function creates the file ;
%     *_gen.mat. This is typically set to 1 initially, and then set to 0 later when we perform multiple runs ;
%     after the first for the sake of generating biclusters from a label-shuffled null-hypothesis. ;
% prm_flag: an integer indicating whether to use the original data (prm_flag==0), or to generate a permutation ;
%     which shuffles the case- and control-labels (prm_flag>0). The exact permutation used will be random, but ;
%     will use a random-seed that depends on the value of prm_flag. Thus, if this code is rerun twice with ;
%     the same prm_flag, the same output will be generated. Whenever prm_flag>0 the output is stored in a ;
%     separate directory, such as dir_GSE17536_n2x_prm. The output associated with these permuted data-sets ;
%     will later allow us to ascribe a p-value to any biclusters we find in the original data. ;
%     (see tutorial_collate.m) ;
% n_to_find: an integer indicating the number of biclusters searches to perform. Each new search will remove all ;
%     previously found biclusters before searching again. If prm_flag>0, then this will be automatically set to 1 ;
%     (i.e., search only once for the label-shuffled null-hypothesis). When searching through the original data ;
%     (i.e., when prm_flag==0), it usually makes sense to search some small finite number of times, say 6. ;
%     No matter how many times the algorithm searches, the first bicluster found will always be the same. Similarly, ;
%     the second bicluster found (after removing the first) will always be the same, and so on. ;
% frwd_vs_back: a string indicating whether to search for biclusters within the cases, relative to the controls ;
%     (i.e., 'frwd') or to search within the controls, relative to the cases (i.e., 'back'). Most analyses are ;
%     performed with this set to 'frwd'.
%
% The documentation for this wrapper is complemented by the tutorial at www.nyu.edu/~rangan/. 
% Briefly, the m-file tutorial_create_GSE17536.m sifts through the data within the GPL17536.GPL570 data-set, 
% establishing which patients are 'cases' and which are 'controls', as well as which covariates to 
% consider (in this case gender and ethnicity). 
% Once these decisions are made, the tutorial_create_GSE17536.m file normalizes the data in 
% three different ways: 
% n0: each gene is normalized across cases and controls, and all the genes are retained. 
% n1: each gene is normalized across cases and controls (as in the n0 case), but then the genes 
%     that are each strongly differentially-expressed are removed, leaving only the genes that, 
%     individually, carry no strong signal regarding case-control status. 
% n2: each gene is normalized across each patient 'group', where the various groups are determined by 
%     the case-control status and covariate-categories of each patient. Once this normalization is
%     carried out, no individual gene can be differentially-expressed, and all the genes are retained.
% These three normalization conventions are stored in the files GSE17536_n0D.mat, GSE17536_n1D.mat and GSE17536_n2D.mat.
%
% This function takes these three data-files and processes them further, ultimately searching for biclusters ;
% in eight different ways, each denoted by a different prefix: ;
% n0_: low-rank biclusters under the n0-normalization convention, no covariates considered. ;
%      runs tutorial_lakcluster_2. ;
% n0x: low-rank biclusters under the n0-normalization convention, covariate-corrected search. ;
%      runs tutorial_lakcluster_2. ;
% n1_: low-rank biclusters under the n1-normalization convention, no covariates considered. ;
%      runs tutorial_lakcluster_2. ;
% n1x: low-rank biclusters under the n1-normalization convention, covariate-corrected search. ;
%      runs tutorial_lakcluster_2. ;
% n2_: low-rank biclusters under the n2-normalization convention, no covariates considered. ;
%      runs tutorial_lakcluster_2. ;
% n2x: low-rank biclusters under the n2-normalization convention, covariate-corrected search. ;
%      runs tutorial_lakcluster_2. ;
% nA_: differentially-expressed biclusters under the n0-normalization convention, no covariates considered. ;
%      runs tutorial_dexcluster_1. ;
% nAx: differentially-expressed biclusters under the n0-normalization convention, covariate-corrected search. ;
%      runs tutorial_dexcluster_2. ;
% There is actually one more decision which we must make; and that is whether to search for 'forward' ;
% biclusters that manifest within the case-population (but not in the ctrl-population), or to search ;
% for 'backwards' biclusters that manifest within the ctrl-population (but not in the case-population). ;
% While in principle we could do either/both, in the discussion to follow we assume the 'forward' paradigm ;
% which corresponds to files using the 'frwd' suffix (as opposed to the 'back' suffix). ;
%
% In the following section we describe the various stages of processing, focusing on the n2x_frwd case for clarity: ;
% stage 0: We set up the sub-directory structure (if it does not already exist). 
%     The directory substructure includes:
%     dir_GSE17536_n2x_prm: which stores output from label-shuffled permutations under the n2x convention. ;
%     dir_b16 : which holds the temporary .b16 files of the various arrays involved, such as ;
%               GSE17536_n2x_Aall_n.b16 and GSE17536_n2x_Tall_n.b16, which hold compressed versions of the ;
%               data (case + ctrls) and the covariates, respectively. ;
%     dir_mat : which holds temporary .mat files, such as GSE17536_n2x_gen.mat and GSE17536_n2x_ij.mat ;
%               (to be generated later) which store case- and control-indices as well as some covariate information. ;
%     dir_in  : which will hold input files, such as GSE17536_n2x_frwd.in to be passed to tutorial_lackluster_1.m. ;
%     dir_out : which will hold the output of each run, such as GSE17536_n2x_frwd_out_xdrop.txt, which will store ;
%               the iterations performed by tutorial_lakcluster_2.m during the first search through the n2x-data. ;
%     dir_bc  : which will hold the indices of the biclusters found, such as GSE17536_n2x_frwd_bc.txt, which ;
%               will list the row- and col-indices of the first bicluster found within the n2x-data. ;
%     dir_figs: which will hold the figures generated along the way, such as GSE17536_n2x_frwd_bc.jpg, which ;
%               depicts the first bicluster found when searching through the n2x-data. ;
% stage 1: We read from the data GSE17536_n2D.mat, and extract the case- and ctrl-indices, storing them in ;
%     the mat-files GSE17536_n2x_gen.mat. We also store the relevant indices and data-arrays within .b16 files ;
%     such as GSE17536_n2x_Aall_n.b16. ;
% stage 2: If a permutation of case-control labels is requested, then we construct an appropriate permutation ;
%     (preserving covariate categories if appropriate). The case- and ctrl-indices of the patients are then ;
%     stored by covariate-category within the mat-file file GSE17536_n2x_ij.mat. ;
% stage 3: Now, given the indices stored in GSE17536_n2x_ij.mat, we create an input file GSE17536_n2x_frwd.in ;
%     which will list several of the relevant temporary files (including many of the .b16 files) necessary for ;
%     biclustering the n2x-data. ;
% stage 4: Now we actually run the biclustering routine -- in this case tutorial_lakcluster_2.m. If we were to ;
%     employ the 'nA_' or 'nAx' paradigm, we would run tutorial_dexcluster_1.m or tutorial_dexcluster_2.m instead. ;
%     The biclustering algorithm itself performs an iteration; successively calculating row- and col-scores which ;
%     estimate the likelihood that each row or column participates in a bicluster. Rows and columns with low scores ;
%     are eliminated, and then the row- and col-scores are recalculated. In this manner the rows and cols which are ;
%     retained the longest are most likely to correspond to a submatrix that is a strong bicluster. ;
%     The biclustering algorithm will generate the output files ;
%     GSE17536_n2x_frwd_out_xdrop.txt and GSE17536_n2x_frwd_out_trace.txt. ;
%     The former file lists the row- and col-indices in the order that they were eliminated, whereas the latter ;
%     lists some relevant statistics collected during each iteration of the biclustering algorithm. ;
%     These relevant statistics include the average row-score observed at each iteration of the algorithm across ; ;
%     the remaining case-patients. These average row-scores measure the overall correlation across the submatrix ;
%     remaining at each iteration -- or, in the 'nA_' and 'nAx' paradigms, the overall over/under-expression ;
%     of the remaining submatrix. The output-trace will later be used, in concert with output-traces generated ;
%     from label-shuffled permutations, to determine the p-value of each bicluster (see tutorial_collate.m). ;
% stage 5: Now that the biclustering is complete, we load the indices within GSE17536_n2x_frwd_out_xdrop.txt, ;
%     using these indices to reorder the case-data. We then step through this reordered matrix, measuring the ;
%     average row-score associated with each 'corner submatrix' C(m,n) formed from the  m longest retained rows ;
%     and the n longest retained columns. These average row-scores (one for each m,n) are stored in the ;
%     variable LR2_ra within GSE17536_n2x_frwd_out_loopS.mat. This last mat-file is an exception to our ;
%     file-organization mentioned above, and is stored within the dir_out directory, rather than dir_mat. ;
% stage 6: We then inspect the array LR2_ra and use the function tutorial_loopS_threshold to extract a single ;
%     corner-submatrix -- a rectangular array comprising a subset of row- and column-indices -- to represent ;
%     the bicluster found during this particular search. These indices are stored within GSE17536_n2x_frwd_bc.txt. ;
%     The patients and genes associated with this bicluster are stored in GSE17536_n2x_frwd_plist.txt and ;
%     GSE17536_n2x_frwd_glist.txt, respectively. All three of these files are stored within dir_bc. ;
%     The GSE17536_n2x_frwd_glist.txt files will be used later on to determine the gene-enrichment associated ;
%     with this bicluster (see tutorial_genri.m). ;
% stage 7: At this point we can go back to stage 3, and create a new input file -- GSE17536_n2x_frwd_1.in. This ;
%     instructs the routine tutorial_lakcluster_2.m to remove the bicluster we just found and then search for ;
%     biclusters a second time. This second search will result in files GSE17536_n2x_frwd_1_out_xdrop.txt, and ;
%     so forth, eventually culminating in a second bicluster stored in GSE17536_n2x_frwd_1_bc.txt. ;
%     We can now go back to stage 3 again and create GSE17536_n2x_frwd_2.in, which instructs the biclustering ;
%     routine to remove biclusters GSE17536_n2x_frwd_bc.txt as well as GSE17536_n2x_frwd_1_bc.txt, and then to ;
%     search again, producing a third bicluster GSE17536_n2x_frwd_2_bc.txt, and so forth. ;
%     Note that if permutations of case-control labels were requested back in stage 2 -- i.e., if we are ;
%     generating a sample from the label-shuffled null-hypothesis -- then we stop after finding the first ;
%     bicluster, and do not perform any additional searches in stage 7. ;
% 
% test by running with no arguments:
% i.e., >> tutorial_w1();
%
% Additional notes:
% While the discussion above centers around the GSE17536.GPL570 data set, this wrapper can 
% certainly be run on other data-sets as well, provided of course that the appropriate 
% auxilliary data-structures are generated (similar to those created in tutorial_create_GSE17536.m). 
%
%%%%%%%%%%%%%%%%%%%%%%%%%%%%%%%%%%%%%%%%%%%%%%%%%%%%%%%%%%%%%%%%

if nargin<1;
disp(sprintf(' '));
disp(sprintf(' testing tutorial_w1: '));
disp(sprintf(' setting path_base = ''%s/dir_GSE17536'' ; ',pwd));
disp(sprintf(' setting gen_fname = ''GSE17536_n2x'' ; '));
disp(sprintf(' setting gen_flag = 1 (generate indices) ; '));
disp(sprintf(' setting prm_flag = 0 (no permutations) ; '));
disp(sprintf(' setting n_to_find = 6 (search for 6 biclusters) ; '));
disp(sprintf(' setting frwd_vs_back = ''frwd'' (search through cases) ; '));
path_base = sprintf('%s/dir_GSE17536',pwd); gen_fname = 'GSE17536_n2x'; 
gen_flag = 1; prm_flag = 0; n_to_find = 6; frwd_vs_back = 'frwd'; 
disp(sprintf(' calling tutorial_w1(path_base,gen_fname,gen_flag,prm_flag,n_to_find,frwd_vs_back): ;'));
tutorial_w1(path_base,gen_fname,gen_flag,prm_flag,n_to_find,frwd_vs_back);
return;
end;%if nargin<1;

bitj=16; % this parameter is used in the compression routine 'tutorial_binary_compress.m' 
check_aggressive = 0;
prefix_base = sprintf('%s',gen_fname); prefix_use=prefix_base; 
path_prm_pre = sprintf('%s/dir_%s_prm',path_base,prefix_base);
if (~exist(sprintf('%s/dir_%s_prm',path_base,prefix_base),'dir')); mkdir(sprintf('%s',path_base),sprintf('dir_%s_prm',prefix_base)); end;
if (~exist(sprintf('%s/dir_b16',path_base),'dir')); mkdir(sprintf('%s',path_base),sprintf('dir_b16')); end;
if (~exist(sprintf('%s/dir_mat',path_base),'dir')); mkdir(sprintf('%s',path_base),sprintf('dir_mat')); end;
if (~exist(sprintf('%s/dir_in',path_base),'dir')); mkdir(sprintf('%s',path_base),sprintf('dir_in')); end;
if (~exist(sprintf('%s/dir_bc',path_base),'dir')); mkdir(sprintf('%s',path_base),sprintf('dir_bc')); end;
if (~exist(sprintf('%s/dir_out',path_base),'dir')); mkdir(sprintf('%s',path_base),sprintf('dir_out')); end;
if (~exist(sprintf('%s/dir_figs',path_base),'dir')); mkdir(sprintf('%s',path_base),sprintf('dir_figs')); end;
if (~exist(sprintf('%s/dir_plot',path_base),'dir')); mkdir(sprintf('%s',path_base),sprintf('dir_plot')); end;
if (~exist(sprintf('%s/dir_b16',path_prm_pre),'dir')); mkdir(sprintf('%s',path_prm_pre),sprintf('dir_b16')); end;
if (~exist(sprintf('%s/dir_mat',path_prm_pre),'dir')); mkdir(sprintf('%s',path_prm_pre),sprintf('dir_mat')); end;
if (~exist(sprintf('%s/dir_in',path_prm_pre),'dir')); mkdir(sprintf('%s',path_prm_pre),sprintf('dir_in')); end;
if (~exist(sprintf('%s/dir_bc',path_prm_pre),'dir')); mkdir(sprintf('%s',path_prm_pre),sprintf('dir_bc')); end;
if (~exist(sprintf('%s/dir_out',path_prm_pre),'dir')); mkdir(sprintf('%s',path_prm_pre),sprintf('dir_out')); end;

if gen_flag | ~exist(sprintf('%s/dir_mat/%s_gen.mat',path_base,prefix_base),'file');

tutorial_w1_setup;
Tall_n = [ones(npats,1) , cov_mat]; 
Vall_n = [zeros(1,ngenes)]; Vall_n(g_ij)=1; Vall_t = transpose(Vall_n);
if (lowrank_vs_diffexp_flag); tutorial_binary_compress(bitj,D>0,sprintf('%s/dir_b16/%s_Aall_n.b16',path_base,prefix_base)); tutorial_binary_compress(bitj,transpose(D>0),sprintf('%s/dir_b16/%s_Aall_t.b16',path_base,prefix_base));
 else save(sprintf('%s/dir_mat/%s_Aall_n.mat',path_base,prefix_base),'MATRIX_ORIG'); end;
tutorial_binary_compress(bitj,Tall_n>0,sprintf('%s/dir_b16/%s_Tall_n.b16',path_base,prefix_base));
tutorial_binary_compress(bitj,transpose(Tall_n)>0,sprintf('%s/dir_b16/%s_Tall_t.b16',path_base,prefix_base));
tutorial_binary_compress(bitj,Vall_n>0,sprintf('%s/dir_b16/%s_Vall_n.b16',path_base,prefix_base));
tutorial_binary_compress(bitj,transpose(Vall_n)>0,sprintf('%s/dir_b16/%s_Vall_t.b16',path_base,prefix_base));
tutorial_binary_compress(bitj,ones(1,1),sprintf('%s/dir_b16/%s_Vall_n_rind.b16',path_base,prefix_base));
tutorial_binary_compress(bitj,Vall_t,sprintf('%s/dir_b16/%s_Ainc_n_cind.b16',path_base,prefix_base));
save(sprintf('%s/dir_mat/%s_gen.mat',path_base,prefix_base),'bitj','gen_fname','npats','ngenes','ngenes_sub','g_ij','d_ij','x_ij','cov_mat','cov_cat','load_B_flag','clear_covariates_flag','lowrank_vs_diffexp_flag');

end;%if gen_flag;

if (n_to_find);

load_flag=1;
if load_flag;
load(sprintf('%s/dir_mat/%s_gen.mat',path_base,prefix_base),'bitj','gen_fname','npats','ngenes','ngenes_sub','g_ij','d_ij','x_ij','cov_mat','cov_cat','load_B_flag','clear_covariates_flag','lowrank_vs_diffexp_flag');
end;%if load_flag;

prm_pre = 'prm'; if (prm_flag>0); prefix_use = sprintf('%s_%s%.3d',prefix_base,prm_pre,prm_flag); end;
for ns=max(1,min(cov_cat)):max(cov_cat);
std_d_ij{ns} = intersect(d_ij,find(cov_cat==ns));
std_x_ij{ns} = intersect(x_ij,find(cov_cat==ns));
end;%for ns=max(1,min(cov_cat)):max(cov_cat);

prm=[];
if (prm_flag);
% first we shuffle the random number generator, in case matlab starts with the same seed each time ;
rng(prm_flag); 
% now we shuffle labels within covariate classes;
for ns=max(1,min(cov_cat)):max(cov_cat);
disp(sprintf(' %% permuting labels within cov_cat %d',ns));
std_d_ij{ns} = intersect(d_ij,find(cov_cat==ns));
std_x_ij{ns} = intersect(x_ij,find(cov_cat==ns));
if (length(std_d_ij{ns})>0 & length(std_x_ij{ns})>0);
std_z_ij = [std_d_ij{ns} ; std_x_ij{ns}];
prm = randperm(length(std_z_ij));
std_d_ij{ns} = std_z_ij(prm(1:length(std_d_ij{ns})));
std_x_ij{ns} = std_z_ij(prm(length(std_d_ij{ns}) + (1:length(std_x_ij{ns}))));
end;%if (length(std_d_ij{ns})>0 & length(std_x_ij{ns})>0);
end;%for ns=max(1,min(cov_cat)):max(cov_cat);
end;% if (prm_flag);

% renormalize data if appropriate ;
renormalize_flag=0;
if prm_flag & load_B_flag ;
tutorial_w1_setup;
renormalize_flag=1;
E_tmp = B; D_tmp = zeros(size(E_tmp));
for ng = 1:ngenes;
if (mod(ng,1024)==0); disp(sprintf(' %% renormalizing gene %d out of %d',ng,ngenes)); end;
for ns=max(1,min(cov_cat)):max(cov_cat);
tmp = E_tmp(std_d_ij{ns},ng); tmp = (tmp-median(tmp))/std(tmp); D_tmp(std_d_ij{ns},ng) = tmp;
tmp = E_tmp(std_x_ij{ns},ng); tmp = (tmp-median(tmp))/std(tmp); D_tmp(std_x_ij{ns},ng) = tmp;
end;%for ns=max(1,min(cov_cat)):max(cov_cat);
end;%for ng = 1:ngenes;
path_use = path_prm_pre; 
if (lowrank_vs_diffexp_flag); tutorial_binary_compress(bitj,D_tmp>0,sprintf('%s/dir_b16/%s_Aall_n.b16',path_use,prefix_use)); tutorial_binary_compress(bitj,transpose(D_tmp>0),sprintf('%s/dir_b16/%s_Aall_t.b16',path_use,prefix_use));
 else MATRIX_ORIG = D_tmp; save(sprintf('%s/dir_mat/%s_Aall_n.mat',path_use,prefix_use),'MATRIX_ORIG'); end;
end;% if permutation; 

disp(' %% Now we set up the case and control indices.');
Ainc_n_rij=[]; Zinc_n_rij=[];
for ns=max(1,min(cov_cat)):max(cov_cat);
Ainc_n_rij = union(Ainc_n_rij,std_d_ij{ns});
Zinc_n_rij = union(Zinc_n_rij,std_x_ij{ns});
end;%for ns=max(1,min(cov_cat)):max(cov_cat);

disp(' %% Now we set up the covariate indices.');
Tinc_n = [ones(length(Ainc_n_rij),1) , cov_mat(Ainc_n_rij,:)]; 
Sinc_n = [ones(length(Zinc_n_rij),1) , cov_mat(Zinc_n_rij,:)];

if (prm_flag>0); path_use = path_prm_pre; else path_use = path_base; end;

Ainc_n_rind = zeros(npats,1); Ainc_n_rind(Ainc_n_rij)=1;
tutorial_binary_compress(bitj,Ainc_n_rind,sprintf('%s/dir_b16/%s_%s_Ainc_n_rind.b16',path_use,prefix_use,frwd_vs_back));
Zinc_n_rind = zeros(npats,1); Zinc_n_rind(Zinc_n_rij)=1;
tutorial_binary_compress(bitj,Zinc_n_rind,sprintf('%s/dir_b16/%s_%s_Zinc_n_rind.b16',path_use,prefix_use,frwd_vs_back));
Tinc_n_cind = ones(1+size(cov_mat,2),1); 
tutorial_binary_compress(bitj,Tinc_n_cind,sprintf('%s/dir_b16/%s_Tinc_n_cind.b16',path_use,prefix_use));

Ainc_n_rows = length(Ainc_n_rij);
Ainc_n_cols = ngenes;
Zinc_n_rows = length(Zinc_n_rij);
Zinc_n_cols = ngenes;
Tinc_n_cols = 1+size(cov_mat,2);

save(sprintf('%s/dir_mat/%s_ij.mat',path_use,prefix_use),'bitj','gen_fname','ngenes','ngenes_sub','g_ij','npats','std_d_ij','std_x_ij','Ainc_n_rij','Zinc_n_rij','Tinc_n','Sinc_n','Ainc_n_rind','Zinc_n_rind','Tinc_n_cind','Ainc_n_rows','Ainc_n_cols','Zinc_n_rows','Zinc_n_cols','Tinc_n_cols');

if (prm_flag>0); % detecting dominant bicluster only ;

disp(sprintf(' %% Now we create a %s-input file for use with the code.',frwd_vs_back));
if (strcmp(frwd_vs_back,'frwd')); Dchar = 'A'; Xchar = 'Z'; elseif (strcmp(frwd_vs_back,'back')); Dchar = 'Z'; Xchar = 'A'; end;
fname_in = sprintf('%s/dir_in/%s_%s.in',path_use,prefix_use,frwd_vs_back);
fp=fopen(fname_in,'w');
fprintf(fp,'GAMMA_AGGRESSIVE= %0.2f;\n',check_aggressive); % set to 0 to eliminate rows/cols one by one ;
if renormalize_flag==0;
if (lowrank_vs_diffexp_flag); fprintf(fp,'A_n_name= %s/dir_b16/%s_Aall_n.b16;\n',path_base,prefix_base); fprintf(fp,'A_t_name= %s/dir_b16/%s_Aall_t.b16;\n',path_base,prefix_base);
 else fprintf(fp,'A_n_name= %s/dir_mat/%s_Aall_n.mat;\n',path_base,prefix_base); end;
elseif renormalize_flag==1;
if (lowrank_vs_diffexp_flag); fprintf(fp,'A_n_name= %s/dir_b16/%s_Aall_n.b16;\n',path_use,prefix_use); fprintf(fp,'A_t_name= %s/dir_b16/%s_Aall_t.b16;\n',path_use,prefix_use);
 else fprintf(fp,'A_n_name= %s/dir_mat/%s_Aall_n.mat;\n',path_use,prefix_use); end;
end;% if renormalize_flag;
fprintf(fp,'A_n_rows= %d;\n',npats);
fprintf(fp,'A_n_cols= %d;\n',ngenes);
fprintf(fp,'A_n_rind= %s/dir_b16/%s_%s_%cinc_n_rind.b16;\n',path_use,prefix_use,frwd_vs_back,Dchar);
fprintf(fp,'A_n_cind= %s/dir_b16/%s_Ainc_n_cind.b16;\n',path_base,prefix_base);
fprintf(fp,'Z_n_name= %s/dir_b16/%s_Aall_n.b16;\n',path_base,prefix_base);
fprintf(fp,'Z_t_name= %s/dir_b16/%s_Aall_t.b16;\n',path_base,prefix_base);
fprintf(fp,'Z_n_rows= %d;\n',npats);
fprintf(fp,'Z_n_rind= %s/dir_b16/%s_%s_%cinc_n_rind.b16;\n',path_use,prefix_use,frwd_vs_back,Xchar);
fprintf(fp,'T_n_name= %s/dir_b16/%s_Tall_n.b16;\n',path_base,prefix_base);
fprintf(fp,'T_t_name= %s/dir_b16/%s_Tall_t.b16;\n',path_base,prefix_base);
fprintf(fp,'T_n_cols= %d;\n',Tinc_n_cols);
fprintf(fp,'T_n_cind= %s/dir_b16/%s_Tinc_n_cind.b16;\n',path_use,prefix_use);
fprintf(fp,'S_n_name= %s/dir_b16/%s_Tall_n.b16;\n',path_base,prefix_base);
fprintf(fp,'S_t_name= %s/dir_b16/%s_Tall_t.b16;\n',path_base,prefix_base);
fprintf(fp,'V_n_name= %s/dir_b16/%s_Vall_n.b16;\n',path_base,prefix_base);
fprintf(fp,'V_t_name= %s/dir_b16/%s_Vall_t.b16;\n',path_base,prefix_base);
fprintf(fp,'V_n_rows= %d;\n',1);
fprintf(fp,'V_n_rind= %s/dir_b16/%s_Vall_n_rind.b16;\n',path_base,prefix_base);
fprintf(fp,'GLOBAL_out_name= %s/dir_out/%s_%s_out;\n',path_use,prefix_use,frwd_vs_back);
fprintf(fp,'END= 0;\n');
fclose(fp);
disp(' %% We run the matlab-code...');
if (lowrank_vs_diffexp_flag==1); tutorial_lakcluster_2(sprintf('%s',fname_in)); elseif (lowrank_vs_diffexp_flag>1); tutorial_lakcluster_1(sprintf('%s',fname_in)); else if clear_covariates_flag; tutorial_dexcluster_1(sprintf('%s',fname_in)); elseif (~clear_covariates_flag); tutorial_dexcluster_2(sprintf('%s',fname_in)); end; end;
if renormalize_flag==1;
if (lowrank_vs_diffexp_flag); delete(sprintf('%s/dir_b16/%s_Aall_n.b16',path_use,prefix_use)); delete(sprintf('%s/dir_b16/%s_Aall_t.b16',path_use,prefix_use));
 else delete(sprintf('%s/dir_mat/%s_Aall_n.mat',path_use,prefix_use)); end;
end;% if renormalize_flag;
delete(sprintf('%s/dir_in/%s_%s.in',path_use,prefix_use,frwd_vs_back));
delete(sprintf('%s/dir_b16/%s_%s_Ainc_n_rind.b16',path_use,prefix_use,frwd_vs_back));
delete(sprintf('%s/dir_b16/%s_%s_Zinc_n_rind.b16',path_use,prefix_use,frwd_vs_back));
delete(sprintf('%s/dir_b16/%s_Tinc_n_cind.b16',path_use,prefix_use));
delete(sprintf('%s/dir_mat/%s_ij.mat',path_use,prefix_use));
delete(sprintf('%s/dir_out/%s_%s_out_xdrop.txt',path_use,prefix_use,frwd_vs_back));

elseif (prm_flag==0); % detecting biclusters, removing, and rerunning ;

nrun=0;
while (nrun<=n_to_find-1);
if (nrun==0); frwd_vs_back_nrun = sprintf('%s',frwd_vs_back); else frwd_vs_back_nrun = sprintf('%s_%d',frwd_vs_back,nrun); end;%if (nrun==0);

if (strcmp(frwd_vs_back,'frwd')); Dchar = 'A'; Xchar = 'Z'; elseif (strcmp(frwd_vs_back,'back')); Dchar = 'Z'; Xchar = 'A'; end;
fname_in = sprintf('%s/dir_in/%s_%s.in',path_use,prefix_use,frwd_vs_back_nrun);
disp(sprintf(' %% Now we create a %s-input file %s (nrun %d) for use with the code.',frwd_vs_back_nrun,fname_in,nrun));
fp=fopen(fname_in,'w');
fprintf(fp,'GAMMA_AGGRESSIVE= %0.2f;\n',check_aggressive); % set to 0 to eliminate rows/cols one by one ;
if (lowrank_vs_diffexp_flag); fprintf(fp,'A_n_name= %s/dir_b16/%s_Aall_n.b16;\n',path_base,prefix_base); fprintf(fp,'A_t_name= %s/dir_b16/%s_Aall_t.b16;\n',path_base,prefix_base);
 else fprintf(fp,'A_n_name= %s/dir_mat/%s_Aall_n.mat;\n',path_base,prefix_base); end;
fprintf(fp,'A_n_rows= %d;\n',npats);
fprintf(fp,'A_n_cols= %d;\n',ngenes);
fprintf(fp,'A_n_rind= %s/dir_b16/%s_%s_%cinc_n_rind.b16;\n',path_use,prefix_use,frwd_vs_back,Dchar);
fprintf(fp,'A_n_cind= %s/dir_b16/%s_Ainc_n_cind.b16;\n',path_base,prefix_base);
fprintf(fp,'Z_n_name= %s/dir_b16/%s_Aall_n.b16;\n',path_base,prefix_base);
fprintf(fp,'Z_t_name= %s/dir_b16/%s_Aall_t.b16;\n',path_base,prefix_base);
fprintf(fp,'Z_n_rows= %d;\n',npats);
fprintf(fp,'Z_n_rind= %s/dir_b16/%s_%s_%cinc_n_rind.b16;\n',path_use,prefix_use,frwd_vs_back,Xchar);
fprintf(fp,'T_n_name= %s/dir_b16/%s_Tall_n.b16;\n',path_base,prefix_base);
fprintf(fp,'T_t_name= %s/dir_b16/%s_Tall_t.b16;\n',path_base,prefix_base);
fprintf(fp,'T_n_cols= %d;\n',Tinc_n_cols);
fprintf(fp,'T_n_cind= %s/dir_b16/%s_Tinc_n_cind.b16;\n',path_use,prefix_use);
fprintf(fp,'S_n_name= %s/dir_b16/%s_Tall_n.b16;\n',path_base,prefix_base);
fprintf(fp,'S_t_name= %s/dir_b16/%s_Tall_t.b16;\n',path_base,prefix_base);
fprintf(fp,'V_n_name= %s/dir_b16/%s_Vall_n.b16;\n',path_base,prefix_base);
fprintf(fp,'V_t_name= %s/dir_b16/%s_Vall_t.b16;\n',path_base,prefix_base);
fprintf(fp,'V_n_rows= %d;\n',1);
fprintf(fp,'V_n_rind= %s/dir_b16/%s_Vall_n_rind.b16;\n',path_base,prefix_base);
fprintf(fp,'GLOBAL_out_name= %s/dir_out/%s_%s_out;\n',path_use,prefix_use,frwd_vs_back_nrun);
if (nrun>0);
fprintf(fp,'A_n_repl_num= %d;\n',nrun);
fprintf(fp,'A_n_repl_name= ');
for nrun_index=0:nrun-1;
if (nrun_index==0); fprintf(fp,'%s/dir_bc/%s_%s_bc.txt',path_use,prefix_use,frwd_vs_back); 
 else; fprintf(fp,'%s/dir_bc/%s_%s_%d_bc.txt',path_use,prefix_use,frwd_vs_back,nrun_index); end;% if (nrun_index==0);
if (nrun_index<nrun-1); fprintf(fp,', '); else fprintf(fp,';\n'); end;
end;%for nrun_index=0:nrun-1;
end;%if (nrun>0);
fprintf(fp,'END= 0;\n');
fclose(fp);
disp(' %% We run the matlab-code...');
if (lowrank_vs_diffexp_flag==1); tutorial_lakcluster_2(sprintf('%s',fname_in)); elseif (lowrank_vs_diffexp_flag>1); tutorial_lakcluster_1(sprintf('%s',fname_in)); else if clear_covariates_flag; tutorial_dexcluster_1(sprintf('%s',fname_in)); elseif ~clear_covariates_flag; tutorial_dexcluster_2(sprintf('%s',fname_in)); end; end;

% calculating loopS ;
if (lowrank_vs_diffexp_flag==1);
if strcmp(frwd_vs_back,'frwd'); tutorial_lakcluster_2(sprintf('%s',fname_in),1,min(512,Ainc_n_rows),min(4096,length(g_ij))); end;
if strcmp(frwd_vs_back,'back'); tutorial_lakcluster_2(sprintf('%s',fname_in),1,min(512,Zinc_n_rows),min(4096,length(g_ij))); end;
 elseif (lowrank_vs_diffexp_flag>1);
if strcmp(frwd_vs_back,'frwd'); tutorial_lakcluster_1(sprintf('%s',fname_in),1,min(512,Ainc_n_rows),min(4096,length(g_ij))); end;
if strcmp(frwd_vs_back,'back'); tutorial_lakcluster_1(sprintf('%s',fname_in),1,min(512,Zinc_n_rows),min(4096,length(g_ij))); end;
elseif (lowrank_vs_diffexp_flag==0) & (clear_covariates_flag);
if strcmp(frwd_vs_back,'frwd'); tutorial_dexcluster_1(sprintf('%s',fname_in),1,min(512,Ainc_n_rows),min(4096,length(g_ij))); end;
if strcmp(frwd_vs_back,'back'); tutorial_dexcluster_1(sprintf('%s',fname_in),1,min(512,Zinc_n_rows),min(4096,length(g_ij))); end;
elseif (lowrank_vs_diffexp_flag==0) & (~clear_covariates_flag); 
if strcmp(frwd_vs_back,'frwd'); tutorial_dexcluster_2(sprintf('%s',fname_in),1,min(512,Ainc_n_rows),min(4096,length(g_ij))); end;
if strcmp(frwd_vs_back,'back'); tutorial_dexcluster_2(sprintf('%s',fname_in),1,min(512,Zinc_n_rows),min(4096,length(g_ij))); end;
end;% which algorithm to use for loopS ;
tutorial_w1_setup;
load(sprintf('%s/dir_mat/%s_gen.mat',path_base,prefix_base),'bitj','gen_fname','npats','ngenes','ngenes_sub','g_ij','d_ij','x_ij','cov_mat','cov_cat','load_B_flag','clear_covariates_flag','lowrank_vs_diffexp_flag');
load(sprintf('%s/dir_mat/%s_ij.mat',path_use,prefix_use),'bitj','gen_fname','ngenes','ngenes_sub','g_ij','npats','std_d_ij','std_x_ij','Ainc_n_rij','Zinc_n_rij','Tinc_n','Sinc_n','Ainc_n_rind','Zinc_n_rind','Tinc_n_cind','Ainc_n_rows','Ainc_n_cols','Zinc_n_rows','Zinc_n_cols','Tinc_n_cols');
load(sprintf('%s/dir_out/%s_%s_out_loopS.mat',path_use,prefix_use,frwd_vs_back_nrun),'ncbins','nrbins','ncmax','nrmax','nc_ra','nr_ra','LR_ra','LC_ra','Lx_ra','LR2_ra','LC2_ra','Lx2_ra');

plot_flag=1;
if (plot_flag);
figure; cla;
%subplot(2,5,[1,2,3,4]); imagesc(LR2_ra,[0,1]); colorbar; title('average row score'); set(gca,'Ytick',[],'Xtick',[]); xlabel('columns n'); ylabel('rows m');
%subplot(2,5,5); stairs(Lx2_ra(end:-1:1,1),1:size(Lx2_ra,1)); xlim([0,max(Lx2_ra(:))+1]); ylim([1,size(Lx2_ra,1)]); set(gca,'Ytick',[]); title('# covariates remaining'); xlabel('covariate-categories remaining'); ylabel('rows m');
%subplot(2,5,[6,7,8,9]); imagesc(LC2_ra,[0,1]); colorbar; title('average col score'); set(gca,'Ytick',[],'Xtick',[]); xlabel('columns n'); ylabel('rows m');
%subplot(2,5,10); stairs(Lx2_ra(end:-1:1,1),1:size(Lx2_ra,1)); xlim([0,max(Lx2_ra(:))+1]); ylim([1,size(Lx2_ra,1)]); set(gca,'Ytick',[]); title('# covariates remaining'); xlabel('covariate-categories remaining'); ylabel('rows m');
subplot(1,5,[1,2]); imagesc(LR2_ra,[0,1]); colorbar; title('average row score'); set(gca,'Ytick',[],'Xtick',[]); xlabel('columns n'); ylabel('rows m');
subplot(1,5,[3,4]); imagesc(LC2_ra,[0,1]); colorbar; title('average col score'); set(gca,'Ytick',[],'Xtick',[]); xlabel('columns n'); ylabel('rows m');
subplot(1,5,5); stairs(Lx2_ra(end:-1:1,1),1:size(Lx2_ra,1)); xlim([0,max(Lx2_ra(:))+1]); ylim([1,size(Lx2_ra,1)]); set(gca,'Ytick',[]); title('# covariates remaining'); xlabel('covariate-categories remaining'); ylabel('rows m');
print('-depsc',sprintf('%s/dir_figs/%s_%s_loopS.eps',path_use,prefix_use,frwd_vs_back_nrun));
print('-djpeg',sprintf('%s/dir_figs/%s_%s_loopS.jpg',path_use,prefix_use,frwd_vs_back_nrun));
set(gcf,'Position',[100, 100, 1049, 895]);
end;%if (plot_flag);
if (strcmp(frwd_vs_back,'frwd')); Dinc_n_rij = Ainc_n_rij; Xinc_n_rij = Zinc_n_rij; end;
if (strcmp(frwd_vs_back,'back')); Dinc_n_rij = Zinc_n_rij; Xinc_n_rij = Ainc_n_rij; end;
out_xdrop = textread(sprintf('%s/dir_out/%s_%s_out_xdrop.txt',path_use,prefix_use,frwd_vs_back_nrun));
rdrop = out_xdrop(:,1); cdrop = out_xdrop(:,2);
rij = rdrop(find(rdrop>=0)); rij = [rij(:) ; setdiff(Dinc_n_rij(:)-1,rij(:))]; rij = rij(end:-1:1);
cij = cdrop(find(cdrop>=0)); cij = [cij(:) ; setdiff(g_ij(:)-1,cij(:))]; cij = cij(end:-1:1);
rthr = 0.7; ar_min = 0.1 ; ar_max = 1.0/ar_min ;
[area_out,ik_out,ij_out] = tutorial_loopS_threshold(LR2_ra,Lx2_ra,rthr,ar_min,ar_max);

if (area_out>0);
plot_flag=1;
ncij = 1:nc_ra(ik_out); nrij = 1:nr_ra(ij_out);
rij_sub = rij(nrij); cij_sub = cij(ncij);
if (plot_flag);
figure; cla;
pgap = 4;ggap = 32;
ncovs=size(cov_mat,2);cdup=zeros(ncovs,ncovs*ggap);for nl=0:ncovs-1;cdup(1+nl,0+nl*ggap+(1:ggap))=1;end; if size(cov_mat,2)==0; ggap = 0; end;
cov_tmp = cov_mat*cdup;
cmap_autumn = colormap('autumn'); cmap_autumn(1,:) = [1,1,1]; cmap_autumn(end-1,:) = 0.85*[1,1,1]; cmap_autumn(end,:) = 0.00*[1,1,1]; clen = size(cmap_autumn,1); colormap(cmap_autumn);
cbot=-1.5; ctop=1.5; cvals = linspace(cbot,ctop,clen); cbotl=cvals(2); ctopl = cvals(end-2); cdiff = cvals(end)-cvals(end-1); 
Dtmp = D(1+rij_sub ,1+cij_sub) ; cov_tmp_D = cov_tmp(1+rij_sub ,:);
Xtmp = D(Zinc_n_rij,1+cij_sub) ; cov_tmp_X = cov_tmp(Zinc_n_rij,:);
subplot(1,2,1);
imagesc([...
  min(ctopl,max(cbotl,Dtmp)) , cbot*ones(length(1+rij_sub),ggap) , ((ctopl+cdiff+cdiff*cov_tmp_D)) ; ...
  cbot*ones(pgap,length(cij_sub)) , cbot*ones(pgap,ggap) , cbot*ones(pgap,size(cov_tmp,2)); ...
  min(ctopl,max(cbotl,Xtmp)) , cbot*ones(length( x_ij),ggap) , ((ctopl+cdiff+cdiff*cov_tmp_X)) ; ...
	 ],[cbot,ctop]);
set(gca,'Xtick',[],'Ytick',[]); 
%title(sprintf('%s/dir_bc/%s_%s_bc.txt',path_use,prefix_use,frwd_vs_back_nrun),'interpreter','none');
title(sprintf('%s_%s_bc.txt',prefix_use,frwd_vs_back_nrun),'interpreter','none');
subplot(1,2,2);
[prA,pc,prX] = tutorial_hcluster(Dtmp,Xtmp); Dtmp = Dtmp(prA,pc); Xtmp = Xtmp(prX,pc); cov_tmp_D = cov_tmp_D(prA,:); cov_tmp_X = cov_tmp_X(prX,:);
imagesc([...
  min(ctopl,max(cbotl,Dtmp)) , cbot*ones(length(1+rij_sub),ggap) , ((ctopl+cdiff+cdiff*cov_tmp_D)) ; ...
  cbot*ones(pgap,length(cij_sub)) , cbot*ones(pgap,ggap) , cbot*ones(pgap,size(cov_tmp,2)); ...
  min(ctopl,max(cbotl,Xtmp)) , cbot*ones(length( x_ij),ggap) , ((ctopl+cdiff+cdiff*cov_tmp_X)) ; ...
	 ],[cbot,ctop]);
set(gca,'Xtick',[],'Ytick',[]); 
%title(sprintf('%s/dir_bc/%s_%s_bc.txt (rearranged)',path_use,prefix_use,frwd_vs_back_nrun),'interpreter','none');
title(sprintf('%s_%s_bc.txt (rearranged)',prefix_use,frwd_vs_back_nrun),'interpreter','none');
set(gcf,'Position',[100, 100, 1049, 895]);
print('-depsc',sprintf('%s/dir_figs/%s_%s_bc.eps',path_use,prefix_use,frwd_vs_back_nrun));
print('-djpeg',sprintf('%s/dir_figs/%s_%s_bc.jpg',path_use,prefix_use,frwd_vs_back_nrun));
end;%if (plot_flag);
rij_sub = rij(nrij); cij_sub = cij(ncij);
bc_fname = sprintf('%s/dir_bc/%s_%s_bc.txt',path_use,prefix_use,frwd_vs_back_nrun);
fid = fopen(bc_fname,'w');
for nl=1:length(rij_sub); fprintf(fid,'%d %d\n',rij_sub(nl),-1); end;%for nl=1:length(rij_sub);
for nl=1:length(cij_sub); fprintf(fid,'%d %d\n',-1,cij_sub(nl)); end;%for nl=1:length(cij_sub);
fclose(fid);
rij_sub = rij(nrij);
plist_fname = sprintf('%s/dir_bc/%s_%s_plist.txt',path_use,prefix_use,frwd_vs_back_nrun); 
% Warning! plist indices formed by [iv,hdr_ij,dat_ij] = intersect(hdr_val,dat_val,'stable'); If hdr_val and dat_val are not organized correctly, these plist indices could be misleading. ;
fid = fopen(plist_fname,'w');
for nl=1:length(rij_sub);
tmp = sprintf('%d %d',Pnames(1+rij_sub(nl)),1+rij_sub(nl));
for nl2=1:size(cov_mat,2);
tmp = sprintf('%s %d',tmp,cov_mat(1+rij(nl),nl2));
end;%for nl2=1:size(cov_mat,2);
tmp = sprintf('%s %d',tmp,Lx2_ra(nl,end));
fprintf(fid,'%s\n',tmp);
end;%for nl=1:length(rij_sub);
fclose(fid);
cij_sub = cij(ncij);
g_id_sub = Gnames(1+cij_sub);
glist_fname = sprintf('%s/dir_bc/%s_%s_glist.txt',path_use,prefix_use,frwd_vs_back_nrun);
fid = fopen(glist_fname,'w');
disp(sprintf('found %d genes (across %d patients): see %s for list',max(ncij),max(nrij),glist_fname));
for nl=1:length(g_id_sub);
fprintf(fid,'%d\n',g_id_sub(nl));
end;%for nl=1:length(g_id_sub);
fclose(fid);
gname_fname = sprintf('%s/dir_bc/%s_%s_gname.txt',path_use,prefix_use,frwd_vs_back_nrun);
tutorial_gene_number_to_name(sprintf('%s/..',path_base),g_id_sub,gname_fname);
nrun = nrun + 1;
 else;%if (area_out==0);
disp(' %% failed to find bicluster, stopping search for more biclusters. ');
nrun=nn_to_find;
end;%if (area_out>0);

end;%while (nrun<=n_to_find-1);

end;%if (prm_flag==0); % detecting biclusters, removing, and rerunning ;

end;%if (n_to_find);

%%%%%%%%%%%%%%%%%%%%%%%%%%%%%%%%%%%%%%%%%%%%%%%%%%%%%%%%%%%%%%%%
