# Supplementary material for: A loop-counting method for covariate-corrected low-rank biclustering of gene-expression and genome-wide association study data
Source: PLoS Comput Biol. 2018 May 14;14(5):e1006105. doi: 10.1371/journal.pcbi.1006105 (PMC5997363; doi:10.1371/journal.pcbi.1006105)
Supplement: S1 Source Code — This archive contains Matlab source code for our loop-counting methods, along with a tutorial (also written in Matlab) which will guide users through our our first example (involving gene-expression data). (GZ) [file pcbi.1006105.s007.gz › dir_GSE17536/GSE17536.GPL570.pcl]

	GSM437093	GSM437094	GSM437095	GSM437096	GSM437097	GSM437098	GSM437099	GSM437100	GSM437101	GSM437102	GSM437103	GSM437104	GSM437105	GSM437106	GSM437107	GSM437108	GSM437109	GSM437110	GSM437111	GSM437112	GSM437113	GSM437114	GSM437115	GSM437116	GSM437117	GSM437118	GSM437119	GSM437120	GSM437121	GSM437122	GSM437123	GSM437124	GSM437125	GSM437126	GSM437127	GSM437128	GSM437129	GSM437130	GSM437131	GSM437132	GSM437133	GSM437134	GSM437135	GSM437136	GSM437137	GSM437138	GSM437139	GSM437140	GSM437141
90639	7.26336	7.48628	8.12948	7.39534	7.06209	7.24899	7.17859	7.66205	7.12916	7.32112	7.31796	7.53098	7.20065	7.1152	7.47908	7.1927	7.48063	7.44369	6.99671	7.02654	7.22658	7.2911	7.58879	7.37653	7.11774	7.28309	7.03503	7.1575	7.28048	7.2453	7.18577	7.30934	7.50043	7.34216	7.11514	7.37007	7.20742	7.26395	7.24702	7.34663	7.51586	7.59279	7.28174	7.78141	7.27083	7.54162	7.27835	7.16844	7.06463
10998	7.64484	8.48802	7.07142	7.50444	7.50062	7.57576	7.95405	7.74	8.10464	7.91751	7.84595	7.44328	8.76648	8.59773	7.68444	7.75991	7.42504	7.80214	8.34017	8.10762	6.86718	7.89094	7.59416	7.94408	7.29703	8.5764	7.49946	7.18038	7.66675	8.20181	7.79744	7.79024	8.47296	9.31541	7.89889	7.68703	8.4929	7.41955	7.75901	8.21473	8.6666	8.26924	8.38468	7.28654	7.23184	7.69221	8.23499	7.66667	7.38487
10999	8.82063	8.32874	8.12768	8.60417	8.2455	8.17786	8.7694	7.67168	7.89891	8.18125	8.10139	8.68208	8.10608	8.63903	7.90274	8.58804	7.73678	8.14846	8.54488	8.23997	8.07004	8.19218	7.96656	8.12377	8.17535	8.24663	8.05937	8.25478	7.96268	7.97461	7.87167	8.39827	8.1387	8.19839	8.16842	8.65585	8.7492	8.21	8.2728	7.98527	8.3063	8.66838	8.4477	8.14043	8.22309	8.61897	7.77561	8.28948	8.15563
90634	7.50466	7.19658	7.46533	6.87028	7.12988	7.27699	7.1504	7.4209	7.46894	7.28728	7.48819	7.17581	7.08657	6.87294	7.16776	6.99237	7.60589	7.40829	7.02037	7.40682	8.13747	7.04394	7.402	7.93339	6.92133	7.27174	7.47	7.11977	7.38803	7.48868	7.47067	7.14713	7.20152	7.13799	7.21764	7.12013	7.48859	6.92593	7.74673	6.99134	7.38707	7.18342	7.17339	7.89868	7.40726	7.30797	8.12548	7.22536	7.32977
23658	8.99157	8.70404	8.56711	8.78568	8.22536	8.75638	8.32453	9.02691	8.92327	8.73676	9.16372	7.56842	8.98084	9.08096	8.87952	8.55523	8.17375	8.13833	8.01244	9.59711	8.28157	9.25888	8.67277	9.49638	8.86768	8.0735	7.90834	7.88627	8.56841	8.68682	8.29514	8.46952	8.04764	9.13754	7.8329	8.77616	8.77902	8.14505	8.25328	8.63231	8.19789	8.31691	7.7518	8.64512	8.15697	9.28873	8.78608	8.88722	8.75829
23659	6.71304	6.6619	6.3941	6.84065	6.63385	6.49271	6.53422	6.97967	6.89863	6.64636	7.00662	6.54621	6.42298	6.81593	6.71075	6.82975	6.80821	6.37653	6.9625	6.65722	6.86959	6.46139	6.99207	7.08717	6.71358	6.85788	7.00604	6.5108	6.97469	6.92594	6.53147	7.05941	7.18382	6.25078	6.25754	6.32704	6.57915	6.7782	6.12807	7.55827	6.97796	6.83259	6.62253	6.52007	6.66456	6.85811	6.74845	6.46259	6.9518
90637	9.28568	9.10942	8.59042	7.9592	8.96762	8.2909	7.72348	8.07408	8.50235	9.71465	8.48314	8.54375	8.26713	8.78896	8.93937	8.46395	8.88223	7.87365	9.26757	8.72155	8.3369	9.00288	8.09098	9.69493	8.89847	9.18167	9.04982	7.97615	8.13791	8.94232	8.32193	8.9402	9.18617	8.49243	8.02414	8.27813	8.83422	8.94378	8.16538	8.76532	9.02822	9.60617	8.00592	8.35234	8.95184	9.45781	9.0901	8.62668	9.1903
63922	8.48411	7.69879	8.5703	8.32724	7.73584	7.93971	7.93217	8.61767	7.96624	7.29608	7.86933	8.19953	8.03399	8.32941	7.6651	8.1826	7.66804	7.92377	7.60902	7.66723	6.8856	7.5387	7.75396	7.75223	8.29311	8.66216	7.25835	8.03051	8.09555	7.68274	8.01197	8.0535	7.19904	8.51734	7.51668	7.33953	7.7252	7.74615	7.62998	7.88377	8.07883	8.2625	7.64848	7.49863	7.8317	7.82284	7.52848	8.08847	7.91255
25797	8.82366	6.10953	8.95514	6.81766	6.25029	7.15527	6.71228	6.68669	10.2437	8.7107	7.69164	5.36096	5.89016	8.15779	9.6297	8.3207	7.74098	8.88439	9.40548	7.79263	8.97102	10.656	8.85948	9.16801	8.25381	5.86464	7.39863	9.13083	7.49831	7.76676	5.9847	8.12361	7.58241	5.87495	7.47796	9.73578	8.5546	7.07032	10.0689	9.01694	7.87892	7.26496	7.06086	9.79494	7.4954	8.639	9.62933	8.18816	7.98034
23654	10.4566	9.60216	10.3993	10.7248	10.4137	10.1084	10.3287	10.0799	10.2317	10.6407	10.6525	11.0736	10.5059	10.3685	10.2667	10.4082	10.2316	9.97239	10.6057	9.38304	10.5201	10.6872	10.5716	10.4439	10.3546	10.5011	10.5637	10.7205	10.5662	10.3287	9.97496	11.0074	11.2043	10.3967	10.5549	10.4617	10.4566	10.7388	10.4863	9.58633	10.7483	10.7629	10.515	10.6615	10.3621	10.608	10.1739	9.88294	10.2628
63923	4.8576	4.85551	4.83733	4.87586	4.77863	4.87892	4.89277	4.91465	4.90329	4.8528	4.83585	4.81845	4.78958	4.78337	4.94409	4.68946	4.87621	4.96717	5.11805	4.92257	4.92434	4.79136	4.87934	4.95471	4.90821	5.06418	4.95265	4.87367	4.83375	4.77807	4.90421	4.80751	4.87512	4.86845	4.92674	5.04629	4.88534	4.89069	4.97985	4.91577	4.81485	4.97864	5.01385	4.98672	4.917	4.82211	4.73303	4.8947	4.81487
25798	10.0586	10.1102	9.58702	10.6414	10.2062	10.6352	10.5137	10.0057	9.99067	11.1536	11.491	10.2014	10.747	10.5991	10.4055	10.5295	10.4669	10.1345	10.7565	10.8996	11.3135	10.3196	10.0443	11.4652	10.7815	10.6739	10.6733	9.91509	10.7454	10.7142	10.3182	10.7799	11.2341	10.5144	10.1085	10.1193	10.5385	10.9107	11.324	10.2731	10.81	10.4061	10.3803	11.4355	10.6618	10.756	11.008	11.3216	10.4327
10990	6.31401	6.38054	6.17578	6.276	6.31452	6.22019	6.24961	6.45114	6.09712	6.25774	6.43472	6.23646	6.41095	6.3449	6.50593	6.56506	6.45298	6.06895	5.89891	5.82333	6.13892	6.105	6.26471	6.25117	6.18617	6.46297	6.32558	5.92872	6.18675	5.81217	6.19462	6.08505	6.14987	6.21675	5.98167	5.78884	5.80361	5.94098	6.35616	6.10934	6.50401	6.38607	6.01795	6.12864	6.25739	6.13933	6.20057	6.44549	5.97509
10991	5.74296	5.81044	5.7265	5.83031	5.59976	5.70595	5.7893	5.7835	5.72178	5.699	5.60625	5.90116	5.72391	5.87896	6.1515	5.89959	5.64419	5.69529	5.99269	5.77981	5.82996	5.68881	5.71936	5.7523	5.78716	5.96753	5.71968	5.72063	5.79648	5.65625	5.66991	5.6861	5.63505	5.75158	5.57677	5.66254	5.89441	5.60982	5.97874	5.73386	5.77525	6.16028	5.76986	5.70936	5.70732	5.75876	5.75098	5.83226	5.57603
63924	6.16605	6.23744	6.13318	6.16981	6.2163	6.09578	5.90376	6.2093	6.00003	6.15545	5.86946	6.1663	5.9463	6.06301	6.01687	6.046	6.0789	5.91658	7.05615	6.25546	6.03969	5.77974	6.20966	6.33248	5.98759	5.96508	6.24574	6.21555	6.02077	5.89629	6.58187	5.99203	6.17877	6.46072	6.22438	6.06456	6.12378	6.29925	6.45752	5.98175	6.25934	6.76522	5.98909	6.07237	5.78973	5.93934	5.95925	6.03384	5.92249
10992	10.5933	9.75755	9.98138	9.94692	10.3172	10.4314	10.2968	10.3538	10.257	9.94534	10.5103	10.3696	10.0746	10.4858	10.1556	10.5433	10.2122	10.5132	10.293	10.1739	9.95256	10.092	10.205	10.5743	10.1934	10.683	10.1756	10.3251	10.3906	10.1893	10.4205	10.4358	10.394	10.3589	9.88234	9.99258	10.2937	10.3068	9.98236	10.1634	10.3746	10.3499	10.1653	9.79916	10.2987	10.1566	10.5066	9.56878	10.4804
23657	7.50461	7.18102	6.43546	8.15661	7.70183	7.80802	8.44721	7.27029	7.1841	8.20204	7.99189	7.17439	7.53302	7.69098	7.69072	7.66773	7.05681	7.55432	7.00696	7.98422	7.04734	8.0528	7.84078	6.89617	6.56327	9.52272	6.15582	8.12004	7.82567	7.09244	7.38164	7.57165	9.841	8.1782	7.97468	8.0759	8.04718	7.84134	8.37304	7.73628	9.15571	6.7935	7.66782	7.06261	7.88687	9.06411	7.19915	8.31252	7.49715
25796	10.197	10.326	9.08921	10.0859	10.037	9.67551	9.98782	10.2539	10.4944	10.3104	9.91114	9.81515	10.3788	10.2568	10.6161	9.91125	9.71146	10.186	9.76446	10.2272	10.3504	10.0685	10.468	10.4862	10.0671	9.83182	9.85701	9.86469	10.2438	10.2014	9.49993	10.037	9.85136	10.0807	9.91169	10.078	10.2452	9.92241	10.7252	10.296	9.43043	10.4851	10.0304	10.6159	9.99927	10.4089	10.7468	10.062	9.82644
63925	7.94299	8.17574	8.17669	8.15732	7.83374	8.12148	7.83438	8.36826	8.02785	7.99524	8.05208	8.22084	8.28106	8.00776	8.30142	8.03082	8.00399	7.9593	8.19017	8.33047	8.18896	8.01456	8.1592	8.11071	8.11777	8.16856	7.81326	7.76901	8.05186	7.9728	8.10809	8.11294	7.68282	7.97867	7.91337	7.8111	8.04896	7.82699	8.0868	8.15142	8.17642	8.45529	8.04753	8.01069	8.00338	7.98646	8.31425	8.20512	7.97752
10993	7.92881	7.79217	7.20282	7.94892	7.78635	7.8273	8.10884	8.16945	7.55049	8.06203	8.63531	7.54398	8.34766	7.87775	8.24677	7.56664	8.11576	7.86395	8.59352	7.97751	8.2475	7.61233	7.73888	8.17348	7.86158	8.41125	8.02562	8.05513	7.98004	7.47303	8.29333	8.29589	8.13804	7.93316	8.16649	7.70892	7.75811	8.39682	7.92565	7.59506	8.03302	8.14667	8.42751	7.44933	7.94311	7.94068	7.68458	7.74118	7.77299
23650	7.7316	8.32188	7.38902	8.73291	8.10768	7.91175	9.7126	9.16327	8.83031	8.3533	9.50886	9.07133	9.92215	8.92173	8.44415	8.75294	8.1622	8.52166	7.73896	8.52579	9.41499	7.87294	8.37694	8.39912	9.27862	7.91794	9.00213	8.41071	8.88402	9.00663	7.91112	9.72119	11.2207	10.2119	9.55122	7.94691	8.30183	10.4814	9.03527	9.551	8.26095	9.84206	9.89406	8.81667	8.28184	10.2376	8.29231	9.19617	7.83251
10994	9.10633	9.2455	8.93434	9.75304	8.88595	9.0119	8.92886	9.7997	9.55952	8.7322	8.68364	8.83362	8.60839	8.89128	9.04736	9.37102	8.89718	8.79225	8.56896	9.07635	9.16858	9.19946	9.50303	9.02834	8.87847	8.20097	8.61049	8.75135	9.17202	9.17442	8.48797	9.13407	8.89949	9.02173	8.75971	9.01439	8.79654	8.87439	8.92668	9.59183	8.88061	8.89564	8.52825	8.96762	8.99469	9.29315	9.13478	8.73266	9.38802
25799	7.66166	7.25272	7.50194	8.01884	7.27396	7.47358	7.27992	7.92267	7.17403	7.43425	7.40934	7.27808	6.73834	7.27397	7.36409	6.84119	7.16676	6.99893	7.35039	7.39885	7.91972	7.46405	7.31238	7.10778	7.14246	7.44708	7.2888	7.29754	7.54404	7.42697	7.57568	7.06056	7.03537	7.23293	7.26166	7.34749	7.74368	7.17794	7.24072	7.31028	7.09666	7.54031	7.60982	7.57149	7.24018	7.45063	7.81547	7.31913	7.35039
63920	5.26625	5.66039	5.5997	6.15853	5.57716	5.57169	5.42663	5.5971	5.31799	5.38076	5.88187	5.35586	5.41242	5.33489	5.62486	5.32007	6.49082	5.3264	5.7898	5.77288	5.77555	5.44569	5.80192	5.5093	5.8767	5.60185	5.38021	5.64791	5.70875	5.93555	5.55542	6.0657	5.42084	5.91136	5.17655	5.7397	5.25157	5.76319	5.43078	5.45917	5.58877	5.48452	5.341	6.14727	5.49319	6.50015	6.73849	5.66431	6.4224
25790	5.71626	5.75899	5.50099	5.6716	5.55171	5.65712	5.69747	5.76312	5.57088	5.71351	5.59117	5.61553	5.54256	5.62311	5.67898	5.46023	5.51309	5.51535	6.12964	5.5858	5.7246	5.56549	5.80934	5.58481	5.5053	5.54877	5.5697	5.57195	5.52332	5.53906	5.50054	5.53872	5.52537	5.5977	5.62355	5.58513	5.81846	5.70533	5.69106	5.60236	5.72129	5.89515	5.69051	5.69413	5.55296	5.66851	5.62596	5.59882	5.3578
63916	8.42303	8.53085	8.94177	8.67358	8.0102	8.36127	7.94513	8.86247	8.54229	8.30023	8.98687	7.88168	7.63648	8.47558	7.74059	7.89637	8.39792	8.04434	8.26908	8.82261	8.91401	8.83909	8.24271	8.89413	8.72992	8.08027	8.44349	8.5246	8.24948	9.20076	9.09783	8.59572	7.99024	7.91885	8.10475	8.31971	8.57961	8.23611	8.30752	9.71163	8.40851	8.23562	8.07308	8.78563	8.78282	8.08953	9.12061	9.14061	8.76945
25794	5.31988	5.28692	5.42003	5.26018	5.24371	5.36063	5.35329	5.4954	5.30235	5.32155	5.27712	5.4742	5.37615	5.36642	5.43546	5.52683	5.31796	5.38869	5.6317	5.19464	5.12045	5.29577	5.2917	5.12457	5.4226	5.59535	5.29308	5.24948	5.20748	5.26406	5.18315	5.34124	5.20408	5.25829	5.21282	5.12324	5.29233	5.27214	5.51484	5.31804	5.33439	5.50634	5.27644	5.2438	5.32234	5.38274	5.40589	5.38018	5.28576
63915	7.98025	8.55862	8.08193	8.53927	8.19063	8.08464	8.13811	8.107	8.3562	8.037	7.97032	8.01453	7.67305	8.20403	8.42255	8.00543	8.3264	8.00105	8.22549	8.44714	7.86027	8.11669	8.04067	8.27594	8.2504	7.91201	8.24467	7.90824	8.00971	8.17305	8.20212	7.89177	8.03211	7.96667	7.81328	8.26147	8.29512	7.76344	7.5359	8.33222	8.15372	8.02821	7.67745	8.16242	8.07988	8.15364	8.51103	7.9298	8.44752
25793	10.2353	9.93407	10.2476	10.5627	10.6195	10.2634	10.5767	10.191	10.4999	10.3757	10.3028	10.6629	10.3591	10.6381	10.5503	10.4846	10.5376	10.1701	10.1865	10.2023	10.4162	10.5684	10.38	10.6594	10.403	10.4905	10.3673	10.7882	10.6271	10.7176	10.225	10.665	10.6334	10.6834	10.157	10.2827	10.5602	10.6189	10.226	10.4473	10.8466	10.2045	10.2754	10.8292	10.6703	9.7498	10.7737	10.0093	9.75499
25792	9.07809	8.57047	8.50903	9.12365	8.32219	8.86611	8.4653	8.438	8.50534	8.36267	8.722	8.65625	8.51042	8.74413	8.38956	8.61959	8.2909	8.79504	8.33917	8.24334	8.90508	8.13318	8.46139	8.75125	8.53215	8.69697	8.66907	8.63949	8.74324	8.58061	8.07779	8.69994	8.65444	8.71581	8.25828	8.789	8.73058	8.66848	8.37118	8.47875	8.61851	8.74481	8.52901	9.45197	8.64585	9.05779	8.63983	9.04192	8.83587
63917	9.24725	9.24489	9.32092	9.3286	9.52266	9.32039	9.79817	9.63459	9.30519	9.68043	9.70325	9.43408	8.95868	9.60545	9.70709	9.38625	9.575	9.05524	10.026	8.94872	9.42624	9.88047	9.19261	9.62628	9.58275	8.9281	9.68962	9.07451	9.42278	9.99577	8.90468	9.39662	9.57295	9.04407	9.1094	9.32351	9.50771	9.33832	9.68355	9.14419	9.30656	9.31744	9.59873	9.6365	9.31265	9.02874	9.93394	9.81941	9.18686
25791	7.35902	7.13688	6.97955	7.55785	7.48202	7.11392	7.37975	7.19778	7.25663	7.10285	7.22595	6.91763	7.01088	7.12206	7.35871	7.39549	6.91254	6.90163	6.94036	7.26155	7.48045	7.10491	7.40892	7.35223	7.09359	6.63811	8.11295	6.7076	7.11433	7.35671	7.11446	7.27456	7.15153	7.04394	7.13165	7.12152	6.94575	6.98619	7.33818	7.35231	6.69228	7.22787	7.02798	7.7825	7.124	6.82019	7.40317	7.30807	7.62817
90627	7.38569	7.41094	7.93541	7.3839	7.59604	7.70911	6.85628	7.80701	7.77711	7.3364	8.39887	7.14242	7.86647	7.20284	7.79827	7.68031	7.94456	7.81225	7.45072	8.36803	8.35971	7.0258	7.7841	8.00658	7.84464	7.32542	8.30575	8.103	7.77453	9.19547	7.99883	7.46351	7.67017	7.47967	7.72174	7.4854	8.0133	7.54081	7.99951	7.97892	7.47645	7.3028	7.80393	8.59556	8.4144	7.5827	8.51774	7.53244	7.46186
23649	7.98103	7.80286	8.08523	7.55205	8.29285	8.05778	7.87612	7.82063	8.03812	7.50299	8.2488	8.16749	8.10844	8.03461	7.64499	8.1517	7.97332	8.13399	8.31458	8.72204	7.56984	7.6978	7.95082	8.31347	8.40027	8.53104	7.39867	8.15727	8.45103	8.06314	8.11763	8.08913	7.87752	8.68226	7.78616	8.12907	8.08574	8.23665	8.00788	8.05389	7.97873	7.96133	7.85508	7.32805	7.96171	8.36962	7.9661	7.76212	8.42968
23647	9.72195	9.62254	9.97398	9.96466	10.0106	9.87852	9.62957	9.69728	9.98484	9.80595	10.0435	9.74958	9.97862	9.531	9.51406	9.60836	9.65816	9.4781	9.6746	10.1581	9.81421	9.94498	9.96699	9.95891	9.66683	10.0517	9.78854	9.97133	9.87163	10.007	9.87907	9.62817	9.57325	10.0769	9.89713	9.87793	10.131	10.2094	10.0265	9.94064	9.62309	10.0524	9.30949	9.98071	10.0324	9.96277	9.82895	9.93314	9.84057
90624	8.44677	8.16384	8.98168	8.72138	8.74708	7.92289	9.08497	7.68951	9.20569	8.23779	8.46211	7.75956	8.88321	8.20247	8.68761	8.05377	8.17567	8.63551	8.19578	9.36021	8.53432	8.5588	8.96482	8.26581	9.15488	7.98349	8.13319	8.07587	8.46541	9.23154	8.26602	8.65703	8.1054	8.64281	8.50459	8.89863	8.67764	7.97348	9.06736	8.85662	7.89441	8.13764	7.40065	9.08455	8.90984	8.21304	8.60825	8.9344	8.43366
23648	9.52961	9.71756	9.74126	9.64158	9.09454	9.42584	9.04207	9.19579	9.31394	9.21902	9.40694	9.76542	9.37938	8.59421	9.17415	8.23547	9.65446	9.90349	8.96244	9.31203	10.7532	8.94035	10.1309	9.95987	9.22139	9.40491	8.72762	8.72932	9.51015	8.89428	8.93725	8.92504	9.21857	9.37505	8.99943	9.14857	8.95792	9.6788	10.1091	9.16959	8.90355	9.45151	9.51161	9.7607	9.49869	9.55006	9.46913	9.85842	9.05055
63935	8.0408	7.89558	8.10138	8.03633	7.6469	8.05257	7.94053	8.07187	7.92357	7.56421	8.35769	7.68727	7.7514	7.68568	7.7517	7.5659	7.76539	7.76568	8.30102	8.0655	8.64795	8.0096	7.95723	8.28837	8.10226	7.72353	8.02598	7.77729	7.9571	7.87245	7.97457	8.15658	7.96893	7.83967	7.90018	7.77533	8.15614	7.92115	7.98165	8.26571	7.70939	7.9149	7.87641	8.07996	8.03154	7.84323	8.74755	8.16165	8.30178
23645	8.55177	7.90515	8.61513	8.62649	8.10028	7.9348	7.94803	8.52333	8.51983	8.86794	8.54066	8.14972	7.99827	7.98216	8.00121	7.49858	7.84487	7.73823	8.25891	8.22198	8.49175	8.58854	7.59115	8.55691	8.89384	8.69811	8.74875	8.09495	8.23146	7.98541	7.95598	7.90593	8.90654	7.78211	7.86126	8.28088	8.6279	8.78197	7.8304	8.37974	8.23549	9.0124	8.05827	8.21418	7.95644	7.87008	8.23392	8.15923	7.94114
23646	9.4812	8.97504	8.45836	9.40905	9.62261	9.35054	9.3239	9.71097	8.83972	8.33747	9.99976	9.05413	9.33468	8.90337	9.19335	9.25199	9.83869	9.14354	9.77243	9.06663	10.0838	9.2043	9.18054	9.92286	9.54043	9.89122	10.4191	9.17477	9.72193	9.08387	9.01188	9.5891	9.79169	9.13113	9.15263	9.05721	9.39572	9.81498	8.98997	9.19401	9.95551	9.29221	9.605	9.14263	9.19426	9.54939	9.76134	8.8539	9.51732
63933	9.37784	8.86805	8.05028	8.89097	9.83817	9.41224	8.97402	10.0447	9.60456	9.13648	9.11022	8.54918	9.0598	9.78494	8.86943	8.55852	8.36363	8.83318	9.04873	9.83222	8.9659	9.11455	8.81496	9.65723	9.24294	9.05249	9.07269	8.92469	8.76627	9.26804	9.1649	9.52105	9.2867	8.97627	8.8567	8.86742	9.51981	8.61827	8.41076	8.9224	9.11781	8.92327	8.94705	9.31069	9.06499	9.0783	9.20603	9.01463	9.41738
25786	7.92821	8.14421	8.25281	7.45303	7.87338	8.06551	8.197	7.81069	8.07871	8.1942	8.10427	8.07845	8.1437	7.79804	8.02076	7.93168	8.38495	8.36538	7.82266	7.98324	8.09671	8.04695	8.13227	8.12969	8.22671	8.08056	7.5971	8.02748	8.076	7.80624	7.98029	7.88304	7.88844	8.39322	8.07648	7.97936	7.81738	7.75853	8.18008	7.97012	7.84459	8.36647	7.97797	8.05099	8.02076	7.61792	7.91495	8.17602	7.93376
23643	8.06693	7.06133	6.71236	6.43718	7.54556	8.64542	7.52287	8.42493	7.22198	10.3281	8.76767	5.67623	8.66785	8.01275	7.3949	7.40289	9.64411	8.02377	8.94582	8.5884	8.43938	8.16539	7.09614	9.42795	7.07871	9.31983	8.78824	8.00341	8.00582	6.90871	8.11908	8.07098	8.95203	8.176	7.7823	7.21697	7.3451	8.45851	7.55055	6.65739	9.02771	7.44426	8.59973	6.99277	7.6201	7.66775	8.19273	6.39178	8.15695
63934	4.76033	4.78093	4.87396	4.77775	4.8003	4.89594	4.74167	4.79199	4.81656	4.88728	4.77382	4.88977	4.81406	4.8021	4.87253	4.77658	4.93452	4.86193	4.72912	4.76217	4.93716	4.79122	4.75505	4.75841	4.83982	4.86262	4.83426	4.73248	4.84683	4.76034	4.79309	4.79977	4.7906	4.87335	4.77887	4.75042	4.71543	4.81641	4.83005	4.78663	4.90115	4.82206	4.87676	4.86505	4.81495	4.76785	4.85271	4.83559	4.78964
25787	6.13275	6.18029	6.30752	6.11713	5.96416	6.12587	6.25847	6.13035	6.1256	6.19079	6.11386	6.10581	6.10738	5.99801	6.18182	5.98111	5.9868	6.17588	6.25067	6.28865	6.45077	6.10447	6.25747	6.1927	6.22289	6.25533	6.06628	6.12627	6.0891	5.93703	6.25608	6.1867	6.07239	6.21975	6.23235	6.0621	6.17873	6.15352	6.40035	6.18725	6.27483	6.48647	6.1921	6.19192	6.12807	6.08981	6.13845	6.13749	6.07972
23644	7.26235	6.85083	7.31127	7.41328	6.92498	7.28697	6.92015	7.57091	6.95282	6.66167	7.10595	7.23445	6.97552	7.001	7.07124	7.13466	6.75032	6.62916	6.898	6.8131	6.90479	6.69594	7.15581	7.07282	6.99414	7.23378	6.78577	7.12738	7.01123	7.07977	7.11446	6.92554	6.73333	7.05301	6.53759	6.75422	6.83904	6.91124	6.78031	7.55324	7.16561	7.32911	6.71134	6.95308	7.03958	7.01904	6.95703	7.08488	7.03163
63931	9.67351	10.1258	10.454	10.2861	9.86241	9.9717	9.84795	9.78719	10.4276	9.98377	10.002	9.44677	10.167	9.99608	10.0822	9.95244	10.0291	10.0721	10.0405	9.76343	9.64533	9.93077	10.2314	10.2949	9.81057	9.98973	10.1947	10.0568	10.0251	10.0444	9.69634	10.619	9.7796	10.2463	9.6267	9.95169	10.1976	9.6496	9.45848	10.1079	10.0607	10.3352	9.93827	9.71465	10.0489	10.4629	10.0975	10.0541	10.0524
25788	6.29984	6.30663	7.25005	6.82888	6.94104	6.62326	6.79593	7.03123	7.28363	6.4622	6.48772	6.53758	6.30066	6.9826	7.5535	6.78946	6.16452	6.91986	5.8756	7.26849	6.35938	7.51193	6.89918	6.89327	6.84257	7.85964	5.85397	6.4529	7.30532	6.94205	6.96647	6.64682	6.47788	6.92429	7.17058	6.724	7.32334	6.60934	5.6503	6.8309	6.57171	7.05672	6.48841	6.6394	6.77038	6.82802	7.14007	6.91772	7.86866
23641	7.20495	6.93637	7.38089	6.80546	6.6529	7.38959	6.81909	6.95036	6.92914	7.46748	7.23084	6.88709	6.8501	6.87135	6.59738	6.75472	7.52822	7.42332	7.31993	7.10343	7.67651	6.97697	7.19632	7.40698	7.4815	7.00884	7.49239	6.95676	7.30813	7.05318	7.26836	7.00578	7.01578	6.68554	7.26361	6.86956	6.77826	7.34888	7.4741	7.06565	7.02207	7.62549	7.74739	7.08648	7.22374	7.02106	7.17505	7.13601	6.70901
23642	10.7173	9.72943	10.5594	9.44327	10.8083	10.6799	10.8649	10.8631	10.6646	10.2836	10.8277	10.7913	11.1695	10.8784	10.6435	10.5836	10.507	10.5164	9.86882	10.5883	9.52769	10.2253	10.5899	10.9735	11.0233	10.7	9.33591	10.7603	10.8537	10.4192	11.023	10.9413	10.1573	10.8549	10.172	10.2213	10.3911	10.7349	9.61637	10.6099	10.8371	10.3425	10.1367	10.0093	10.7865	10.1663	11.5038	9.81572	10.9049
25789	6.79466	6.94118	6.8283	6.75221	6.56248	6.62237	7.01737	6.698	6.76719	6.68573	6.64732	6.90525	6.88704	6.95375	7.55638	6.99115	6.6508	6.65354	7.01412	6.64831	6.71695	6.67735	6.90008	6.48154	6.8718	6.7344	6.873	6.76728	6.60831	6.52011	6.48483	6.91584	6.61067	6.74251	6.66352	6.62149	6.744	6.63776	7.23788	6.64756	6.93194	7.35317	6.83947	6.83005	6.75015	6.83546	6.93719	6.88904	6.7142
23640	8.72229	8.42636	8.16862	9.33257	8.25316	8.43956	8.38921	8.81982	8.1411	7.99234	8.2443	8.21435	8.45876	8.47207	8.39044	8.45976	8.00138	8.10453	8.13223	7.84129	8.0461	8.67254	8.16813	8.27224	8.00857	8.4548	7.98117	8.09865	8.19872	8.03381	7.89188	7.88138	8.24881	8.58621	8.21458	7.97082	8.27883	8.35305	7.71743	8.57772	8.13266	8.52109	8.47698	7.91049	8.23931	8.21669	8.2786	8.47524	8.08175
2	11.8711	11.4031	11.292	11.5253	11.4373	11.4725	11.216	12.2682	10.4001	11.0216	11.7332	10.5091	11.0933	11.3657	11.5259	10.993	11.7311	11.6151	12.2171	10.806	11.5829	11.403	11.2218	11.5859	11.951	11.3012	12.5675	12.1754	11.3333	11.8567	12.4	11.3074	11.6833	10.4045	11.3734	11.3273	11.044	11.2566	11.5032	11.3401	11.2188	12.0222	12.097	11.5511	11.4867	11.2069	11.7075	10.9086	10.8032
1	5.0035	5.05682	4.92872	4.9822	4.91289	4.98108	4.99983	5.13847	4.99614	5.35452	4.94327	5.02561	5.23574	5.15958	5.09204	5.1222	5.11015	5.17546	5.98221	5.20751	5.0348	4.99353	4.88327	5.06053	4.98439	5.02957	5.40219	5.03834	4.93036	4.87585	4.88307	5.01667	5.06685	4.93453	4.87462	4.88495	4.89086	4.99892	5.06208	5.33509	5.12013	5.3407	5.18485	4.85473	4.99237	5.07967	5.05334	5.00669	5.04859
63929	6.41754	6.33855	6.50354	6.6281	6.74922	6.46489	6.62692	6.35206	6.44464	6.48493	6.419	6.73574	6.71587	6.76704	6.54032	6.70422	6.57581	6.58866	6.52561	6.39044	6.29948	6.6153	6.25674	6.09343	6.50372	6.59965	6.24247	6.55784	6.32702	6.7594	6.36945	6.51017	6.3544	6.58906	6.64786	6.76636	6.9946	6.64255	6.32826	6.752	6.43361	6.80804	6.51725	6.65257	6.57482	6.3642	6.52654	6.53377	6.29393
25780	6.35367	6.25638	6.18938	6.24788	6.25921	6.65666	6.07687	6.84868	5.93899	6.30842	6.29612	5.95887	6.32357	6.08407	5.83501	5.90264	6.65831	6.08671	6.39908	6.12309	6.38726	5.86795	5.99454	6.58388	6.19383	6.66806	7.08937	5.9931	6.13307	6.41483	6.35788	6.40242	6.64025	6.13604	6.28922	5.9146	6.08403	6.35485	6.16283	5.93692	6.58297	6.42989	6.81872	6.09511	6.1529	6.22992	6.43399	5.93917	5.96246
63928	10.4123	9.36532	8.78215	9.66218	9.24725	7.0537	7.48026	7.67243	6.2235	6.52116	8.93089	7.03818	7.66965	8.7304	7.54244	9.7449	6.31614	7.35899	9.01821	7.9138	9.03772	6.44102	7.90783	9.27456	7.01073	6.78958	9.36534	7.96687	7.53275	9.73784	9.15031	7.03813	6.39261	6.57267	9.26083	8.53153	9.10722	6.429	7.96854	6.73793	6.51319	8.19019	6.62626	8.69116	8.03149	6.21535	9.15139	7.51265	6.64736
25782	9.02299	9.51781	10.0233	9.85132	8.89809	9.29261	9.38191	9.2728	9.5225	9.44577	9.07998	8.95708	8.35439	9.23669	9.23102	9.5624	9.16016	9.36456	9.11587	9.02545	9.51056	9.29572	9.33789	9.19145	9.33297	8.98468	9.69508	9.3479	9.33684	9.46244	9.06348	9.6092	9.00628	8.98257	9.28405	9.48334	9.5423	8.61786	9.14997	9.31825	9.00853	9.23251	9.39986	9.54136	9.58219	9.42617	9.23068	9.31844	9.24325
63926	7.25231	7.14233	6.8028	6.69083	7.58891	6.57314	7.05365	6.40033	7.57241	6.63309	6.86984	7.25284	7.26148	7.57253	7.21913	7.61129	7.14744	7.15951	7.13466	7.27514	7.39636	7.21291	6.99846	7.62977	7.50334	6.82384	6.46596	6.81987	7.15899	7.35004	6.60303	7.39124	6.5339	7.21686	7.04934	7.25815	7.03587	7.45389	7.26385	7.36577	6.75744	6.69705	6.85923	7.4902	6.93488	7.32137	7.03571	7.04796	6.73407
219899	5.68688	5.8522	5.74403	5.6953	6.0966	5.74756	5.63747	5.67127	5.79409	5.86294	5.80367	5.6588	5.94975	5.60377	5.70918	5.71649	5.851	5.71226	5.76233	6.21499	6.29658	5.97388	5.74508	5.92208	6.00256	5.92235	6.09032	6.35321	5.89932	6.11207	6.43558	5.94058	5.66667	5.79744	5.91718	5.72716	6.41349	5.83482	5.80366	5.87187	5.95439	5.79138	6.07707	5.68218	5.49822	5.69935	5.89194	5.82498	5.97732
90632	5.43918	5.4771	5.53004	5.33469	5.38108	5.43596	5.42639	5.35773	5.46576	5.39535	5.38347	5.41787	5.43693	5.43179	5.46284	5.47287	5.41087	5.42516	5.3883	5.30723	5.3982	5.44023	5.43213	5.41971	5.45719	5.62626	5.30789	5.44418	5.45198	5.14989	5.40415	5.39592	5.2934	5.44898	5.42606	5.43836	5.24477	5.42859	5.51577	5.4375	5.49705	5.56609	5.44169	5.35813	5.481	5.42252	5.33309	5.55869	5.37931
9	8.1831	7.84956	8.37149	8.87208	9.91776	8.12146	10.2597	10.1521	10.1247	9.03587	9.29232	10.8918	10.6481	8.84916	10.3064	10.1818	10.3636	10.0077	8.50654	8.97524	8.89092	9.99255	9.3804	7.88818	8.62658	8.74137	8.16716	9.26453	9.04675	8.64025	8.73448	9.02895	9.71262	9.69666	10.2099	9.98145	8.21775	8.66985	9.08172	7.77004	8.22732	7.7896	8.20704	8.25282	8.69254	8.77452	7.59579	9.04364	8.96514
23636	9.03503	8.32241	8.72929	9.3025	8.43651	8.59358	8.46804	8.53878	8.49539	8.23809	8.77897	8.2306	8.44112	8.75205	8.55604	8.50415	8.50827	8.44068	8.5904	7.99386	8.38989	8.79688	8.27924	8.88668	8.71597	8.74344	8.27156	8.60085	8.78253	8.70227	7.83189	8.09273	8.72748	8.65622	7.93846	8.63704	8.8988	8.54496	7.7657	8.9314	8.54746	8.40139	8.44017	8.49733	8.61648	9.23612	8.74255	8.32736	8.71144
23637	9.33231	9.36556	9.18676	10.1365	9.15207	9.51606	9.76797	9.27829	9.23939	9.52711	9.37799	9.42303	9.13184	9.33584	9.25742	9.26817	9.52302	9.38418	9.32652	9.25819	9.36843	8.92928	9.35088	9.36262	9.58353	9.22523	10.0511	9.79297	9.6463	9.4368	9.28632	10.0691	9.63117	9.15526	8.53576	9.55434	9.24708	9.1213	8.31249	9.13285	9.80336	9.5747	9.48047	9.19939	9.31786	9.92863	9.46677	9.5073	10.1647
23639	6.74858	6.88877	6.58367	6.38533	7.45861	6.32835	7.393	6.20543	7.21667	7.33061	6.76351	6.84211	6.95456	7.73836	7.84873	8.257	6.54669	7.41809	8.11644	7.08907	7.04584	6.99001	6.76807	6.50571	6.84817	6.68197	7.07225	7.02903	7.10804	7.01194	7.3555	7.60154	6.5425	7.33924	7.39573	6.84829	7.05808	7.14907	7.29933	6.63024	6.76714	7.20114	7.13441	6.69381	6.78626	6.59314	6.91844	7.62976	6.51389
138151	6.44877	6.36183	6.28481	6.44609	6.48997	6.37591	6.46948	6.58305	6.52617	6.26793	6.42378	6.57118	6.49217	6.65169	6.42372	6.43274	6.29383	6.50304	7.20821	6.53319	6.32608	6.38202	6.44298	6.40908	6.47966	6.98527	6.39569	6.53558	6.42236	6.20841	6.36466	6.34945	6.35372	6.41816	6.45052	6.34641	6.53559	6.49497	6.37654	6.51577	6.69914	6.60138	6.51785	6.20673	6.40689	6.42907	6.38378	6.40559	6.37447
23630	6.03992	6.16971	6.07659	5.85705	5.78414	5.82588	6.08238	6.17084	5.89021	6.08966	5.88119	6.23648	6.07394	6.12285	5.9651	5.89724	5.98189	5.94174	6.322	5.95868	5.90023	5.84896	6.06695	5.87039	6.07575	6.08048	5.8152	5.71352	5.81862	5.84356	6.00518	5.86728	5.56595	5.86151	6.07597	5.65928	5.9337	5.85063	6.12112	5.82116	6.4729	6.09339	6.14197	5.89359	5.85474	5.87747	5.94671	5.95078	5.61671
25777	8.3404	8.224	8.27886	8.71048	8.06825	8.26252	8.14226	8.49015	8.27835	8.70361	8.64264	8.37166	8.1928	8.44521	8.33392	8.07733	8.03866	8.32553	8.4319	8.00698	8.42341	8.42534	8.81725	8.50886	8.6623	7.95212	8.75385	8.6671	8.13526	8.1612	8.26629	8.35095	8.55954	7.90737	8.146	8.20401	8.25885	8.30733	8.38842	8.32388	8.36604	8.75018	8.41002	8.60112	8.12654	8.82965	8.49967	7.96619	8.26893
25778	6.15072	6.23942	6.40127	6.18372	6.14745	6.29113	6.30708	6.33513	6.03666	6.2642	6.26583	6.23785	6.21457	6.22708	6.28159	6.13867	6.36021	6.40902	6.37711	5.82082	6.08852	6.04913	6.16497	6.35768	6.21179	6.26642	6.47427	5.90805	6.21864	6.28835	5.99738	6.76661	6.27115	6.243	6.16396	6.15049	6.27098	6.28247	6.12385	6.05622	6.19421	6.21267	6.50786	6.57649	6.30203	6.33823	6.29596	6.2037	6.19756
23632	7.21529	7.47628	7.66058	6.76669	7.13269	7.39287	7.12148	7.29439	7.19839	7.25049	6.96613	6.81287	6.63271	6.91315	6.69208	6.55269	7.4934	7.27362	7.28939	7.36803	7.78823	6.90546	7.35323	7.18117	6.9534	7.43686	6.67319	6.28032	7.4016	6.80718	7.38856	6.99034	7.01218	7.34265	7.56556	7.06639	6.95152	7.52308	7.21264	7.09077	6.89097	7.42938	7.35782	7.25103	7.1088	7.0155	6.94373	7.24676	6.88153
25775	6.56935	6.53839	6.60593	6.55759	6.36078	6.62714	6.3833	6.42767	6.3777	6.48585	6.52219	6.7063	6.66885	6.57361	6.53642	6.31361	6.48887	6.29743	6.69096	6.78631	6.74907	6.579	6.60076	6.5791	6.6902	6.74674	6.56942	6.56582	6.53134	6.34464	6.65944	6.45941	6.39228	6.52407	6.48826	6.37744	6.67904	6.47092	6.62325	6.51804	6.92293	6.7694	6.99735	6.46847	6.32243	6.56871	6.37939	6.66007	6.50249
23633	8.63466	8.79577	7.886	8.73165	8.31232	8.18756	8.2971	8.10469	8.1823	8.24559	8.14041	8.46127	8.25773	8.37359	8.35706	8.26181	7.72017	8.31772	8.05707	8.21945	8.68825	8.50041	8.1355	8.24309	8.41832	8.27965	8.46128	8.28551	8.49961	8.49151	8.03444	7.7164	8.41426	8.48149	8.19076	8.4727	8.09482	8.40768	8.25679	8.43733	8.43458	8.21836	8.36206	8.59824	8.40082	9.80768	8.20554	8.51957	8.26691
25776	8.53582	8.77791	8.21903	8.90786	8.84465	8.43814	9.00097	8.53086	9.03119	8.82479	8.66325	9.21664	8.95302	9.24618	9.18027	9.53581	8.83469	9.00941	8.86537	8.37064	8.72675	8.57266	9.05586	8.87926	8.93765	9.02488	8.96302	8.99662	8.92246	9.04042	8.87114	9.12611	8.51328	9.3754	8.63611	9.16822	9.0931	8.95657	8.90339	8.89541	9.42876	8.88024	8.88724	9.0411	8.75791	8.88911	8.90977	8.77652	8.94076
63901	9.54926	9.02966	9.87222	9.19897	9.60833	9.40553	9.10012	9.29033	9.73798	8.9137	9.36624	9.46523	9.24006	9.02795	9.42451	9.33831	9.44911	9.51653	9.33985	9.49194	9.01235	9.15497	9.50961	9.44381	8.60869	9.85415	8.79741	9.85988	9.1265	9.45821	9.26436	9.15587	9.46884	9.1961	8.91479	9.3249	8.85308	9.05992	9.1285	9.59784	9.22514	8.94827	8.76356	8.78456	9.34005	9.39448	9.235	9.04411	9.74525
23635	6.81286	6.55277	6.51462	6.50032	6.19378	6.32013	6.137	6.59269	6.23859	6.77993	6.40071	5.87536	6.83176	6.27748	6.45022	6.33132	7.55516	6.80105	6.98177	6.06119	6.61824	6.30701	6.65581	6.47653	6.25641	6.97215	7.31251	6.75316	6.41625	6.39841	6.56332	6.54281	7.8811	6.20289	6.53887	6.46395	6.05775	6.35837	7.69324	7.02159	6.94848	6.79625	6.74653	6.44746	6.39902	7.44654	6.3303	6.80655	6.37509
25774	8.49069	8.79244	8.2831	8.18672	8.12614	8.22397	8.23768	8.30074	8.42067	8.32124	8.25124	8.50523	8.62086	8.13663	8.30045	8.16204	8.63645	8.96321	8.15419	8.87582	9.13923	8.41409	8.67725	8.81874	8.42441	8.73019	7.895	7.4506	8.54734	7.90371	8.4494	8.33073	8.22616	8.58155	8.50213	8.32647	7.76194	8.56064	8.42211	8.03395	8.8083	8.67221	8.63206	8.33439	8.55501	8.42082	8.19352	9.02919	8.32607
25771	9.1614	8.61969	8.7118	9.03065	9.17359	8.9218	8.99048	8.77647	9.11062	9.07051	8.9276	9.25416	9.18664	9.21072	8.89664	9.25387	8.81337	8.83365	8.94771	8.78298	9.23607	8.80761	9.34348	9.23582	8.9258	9.0935	8.98366	8.85239	9.03622	9.12487	8.93725	9.14017	8.96297	9.0995	8.97548	8.84243	9.02648	8.96302	8.90968	8.68903	8.81781	9.38369	8.94145	9.0331	8.99967	8.67997	9.04507	8.58419	8.94441
25770	6.70473	6.75763	6.47208	6.53312	6.34511	6.40054	6.60526	6.67306	6.5382	6.48564	6.45935	6.55931	6.94938	6.70684	6.77175	6.8172	6.57857	6.8084	6.89049	6.15134	6.15943	6.40863	6.52235	6.04015	6.62721	6.71178	6.39307	6.29196	6.5262	6.21321	6.33616	6.50233	6.25597	6.45566	6.43736	6.43956	6.17081	6.37412	6.69752	6.45561	6.83566	6.78421	6.53849	6.50635	6.66888	6.78817	6.30937	6.91315	6.30511
203076	6.28389	6.29187	6.3067	6.31159	6.17275	6.23691	6.41934	6.33107	6.36637	6.24598	6.33293	6.54307	6.58447	6.36817	6.6376	6.65699	6.28402	6.43605	6.44466	6.25006	6.34445	6.31715	6.36481	6.26053	6.22645	6.28176	6.12896	6.13215	6.30706	6.06747	6.28881	6.2485	6.09936	6.29481	6.18765	6.19353	6.22236	6.2597	6.43033	6.36064	6.42276	6.49997	6.41609	6.25515	6.27787	6.32955	6.29178	6.42131	6.26492
203074	6.57578	6.77061	6.81314	6.64183	6.55917	6.72507	6.93744	6.82347	6.64668	6.96171	6.63198	6.97697	7.07496	6.99782	7.05753	6.72564	6.59558	6.67561	6.9013	6.68975	6.7118	6.63196	6.97295	6.67221	6.77648	6.57359	6.63439	6.46832	6.62101	6.47893	6.79888	6.97694	6.37612	6.74779	6.61707	6.47153	6.64571	6.60751	7.01694	6.59815	6.96115	7.15154	6.88826	6.74019	6.63316	6.57462	6.60825	6.99919	6.54956
90665	5.28092	5.25481	5.22822	5.26063	5.27254	5.24776	5.29169	5.37705	5.31135	5.24125	5.22273	5.59789	5.23096	5.34564	5.4386	5.25097	5.38379	5.31202	5.4314	5.24104	5.28029	5.32951	5.38282	5.13136	5.23953	5.29952	5.14161	5.13429	5.30787	5.1273	5.32113	5.37376	5.21061	5.31149	5.26548	5.28494	5.24506	5.25684	5.4015	5.23841	5.55579	5.54587	5.27048	5.3039	5.26958	5.24988	5.14386	5.3302	5.3691
23627	5.45685	5.66413	5.57573	5.53986	5.42945	5.48808	5.4848	5.57392	5.48439	5.50673	5.38036	5.64764	5.52616	5.54113	5.47606	5.48818	5.50034	5.5616	5.45336	5.60171	5.60572	5.47132	5.43556	5.4368	5.59283	5.50795	5.53171	5.5351	5.47189	5.30476	5.46347	5.56898	5.48063	5.44402	5.83302	5.46475	5.45551	5.4728	5.5188	5.46062	5.47697	5.61974	5.78891	5.48555	5.45489	5.44088	6.059	5.54903	5.43178
401505	11.6002	11.1086	10.7503	11.539	10.4346	11.5157	11.1535	10.6459	11.5163	11.6875	11.2048	10.3385	11.5399	11.4918	11.1403	11.4296	11.146	11.2514	11.2699	11.7253	11.0468	11.4561	11.2223	11.3866	11.0425	11.0077	10.4782	10.8489	11.0598	11.2751	10.3286	11.5488	11.0721	11.6208	11.0142	11.6792	11.2824	11.0053	10.8696	11.1449	11.3993	11.2277	10.7839	10.9195	11.1778	11.4039	11.2333	11.6149	12.1163
23625	9.58251	9.03524	9.16606	9.12466	9.413	9.38841	9.34081	9.4606	9.44914	9.58026	9.76525	9.52912	9.82102	9.16561	9.40468	9.10877	9.73848	9.39825	9.41381	9.51163	9.94016	9.64	9.67359	10.0786	9.6133	9.91844	9.94576	9.52412	9.5994	9.52717	9.38188	9.36096	9.95033	9.38229	9.29338	9.2295	9.6311	9.80589	9.31999	9.64668	9.6987	9.71237	9.66772	9.20485	9.43383	9.52301	9.90424	9.06383	9.49754
23626	4.59234	4.64066	4.66829	4.61179	4.56316	4.57466	4.57238	4.50176	4.60064	4.63645	4.57989	4.60807	4.54809	4.54749	4.58617	4.52929	4.55742	4.58193	4.50548	4.68562	4.62556	4.57564	4.63595	4.68608	4.57349	4.67772	4.55215	4.65414	4.5369	4.56541	4.72331	4.60861	4.60622	4.65484	4.68955	4.54859	4.67316	4.59603	4.69524	4.55796	4.54296	4.81273	4.69067	4.5768	4.57799	4.57209	4.58716	4.56413	4.59358
23629	5.32204	5.42401	5.38902	5.24409	5.24727	5.35894	5.27187	5.24095	5.29532	5.35899	5.26891	5.2501	5.25565	5.26408	5.34316	5.21803	5.30338	5.3459	5.13194	5.22355	5.45745	5.25853	5.31879	5.22897	5.28902	5.45005	5.22908	5.15942	5.30601	5.29617	5.29157	5.3538	5.19613	5.31903	5.34401	5.29631	5.24491	5.25742	5.47127	5.35389	5.25485	5.41716	5.33387	5.34714	5.32319	5.22221	5.29144	5.3905	5.25049
25766	6.39944	6.41066	6.40065	6.40623	6.28899	6.26532	6.21392	6.28819	6.36546	6.26816	6.35568	6.24587	6.23237	6.40181	6.39333	6.24625	6.19361	6.05624	6.51309	6.48006	6.43031	6.13276	6.48502	6.3671	6.40518	6.24287	6.56873	6.46772	6.28459	6.49058	6.41475	6.36913	6.21083	6.15202	6.3498	6.08545	6.22225	6.22843	6.56331	6.38404	6.3584	6.58661	6.44514	6.46618	6.21566	6.30213	6.34876	6.389	6.15335
23620	5.8409	5.50743	5.78062	5.40325	5.48219	5.62627	5.62743	5.66482	5.5985	5.5594	5.52707	5.5506	5.55296	5.50814	5.57246	5.45112	5.44699	5.31149	5.78417	5.67831	5.71193	5.46983	5.58517	5.55204	5.57997	5.68606	5.41345	5.38779	5.63039	5.43143	5.61163	5.5486	5.48962	5.532	5.78267	5.61714	5.48078	5.50402	5.64596	5.41365	5.51428	5.93931	5.55457	5.53078	5.49091	5.44271	5.59881	5.5284	5.45144
63910	7.88807	8.0992	9.05214	8.48188	7.31422	7.6256	7.99621	8.53535	8.33801	7.37418	7.66434	7.81374	7.84916	7.9907	7.88557	8.18924	7.544	7.82057	7.28696	8.49781	8.72345	8.03887	7.63222	8.13511	8.35726	7.88193	7.8511	8.0346	7.86016	7.25756	7.85759	7.56391	7.27822	7.63503	7.76441	7.29448	7.1854	7.49996	8.0053	9.14403	8.10592	8.02577	7.60304	8.23129	8.18053	7.89136	7.61197	8.91648	8.50568
25769	6.59804	6.62703	6.60493	6.61075	6.46058	6.47716	6.52873	6.40976	6.59571	6.65952	6.4264	6.5307	6.79174	6.54711	6.67807	6.69156	6.60742	6.67954	7.40855	6.97482	6.79555	6.59376	6.71212	6.56543	6.54843	6.61675	6.45885	6.52747	6.48601	6.37266	6.68846	6.56273	6.41601	6.69064	6.77424	6.51736	6.47539	6.56895	6.67736	6.55454	6.53395	6.61885	6.8977	6.55188	6.38029	6.66154	6.62811	6.56956	6.60646
23623	10.4774	9.95966	10.3219	10.1818	9.45005	9.49008	9.68155	9.54115	9.17258	9.29192	9.52291	9.54293	9.27453	9.39754	9.13638	9.21134	9.57714	9.35024	9.2816	9.14748	9.96528	9.56425	9.75885	9.7283	9.40036	9.85835	9.87204	9.60793	9.58864	9.50821	9.80145	10.0373	9.80322	10.0193	9.72598	9.73306	9.3708	9.73131	9.64045	9.65481	9.71279	10.0151	9.75955	9.5903	9.60248	10.0784	9.31834	9.55731	9.23633
23624	7.31916	7.17408	6.54897	8.61005	7.34035	6.61924	7.42222	6.99027	7.66833	6.8555	6.57723	6.87172	7.03257	7.08589	6.66708	7.03163	6.1957	6.63864	7.55028	5.59906	6.49276	7.15206	6.98739	6.69025	5.86164	5.83859	6.62255	6.45476	7.07056	6.73221	6.32223	7.01809	6.37885	7.37115	6.99162	6.91911	6.69983	6.84475	6.21508	6.4294	5.84863	7.60543	6.36105	7.40637	7.24022	6.93203	7.59836	6.83446	6.81003
25763	5.66452	5.84978	5.94149	5.60376	5.68703	5.74893	5.83476	5.92705	5.93948	5.72601	5.70477	5.77497	5.91116	5.8205	5.79582	5.61948	5.82285	6.06345	6.05342	5.99618	5.87128	5.70173	5.94651	5.73934	5.81302	5.92568	5.63284	5.68647	5.78647	5.66583	5.67759	5.74022	5.63839	5.89445	5.8051	5.63771	5.69239	5.77873	5.91764	5.73082	5.80786	6.0355	5.87984	5.74125	5.69473	5.61729	5.73675	5.98525	5.88922
63914	4.94795	5.14961	5.06755	4.90313	4.97789	4.98957	5.09067	5.23697	5.24988	4.98501	5.07489	5.13668	5.17074	5.19318	5.24136	5.31111	5.04909	5.02918	5.25144	4.93518	4.96605	5.1247	5.03557	4.96742	5.09034	5.1512	5.07109	4.91011	5.02437	4.77532	5.12932	5.08835	4.97526	5.07272	5.0229	4.99001	4.86253	5.03205	5.09286	4.89007	5.22062	5.09423	4.98083	4.95658	5.01713	5.14322	4.9102	5.11988	5.04377
23621	7.31862	7.32111	7.29187	7.3759	7.30084	7.652	6.96105	7.65232	7.41848	7.64718	7.28683	7.05358	7.04663	7.19275	7.24174	7.09733	7.50171	7.66785	7.43424	7.55677	7.59438	6.97099	7.6854	7.68587	7.62839	7.45405	7.93766	7.46548	7.33799	7.70492	7.87771	7.34019	7.45356	7.17216	7.55374	7.2903	7.41675	7.60722	7.28667	7.18315	7.4406	7.75384	7.95515	7.11824	7.35914	7.20786	7.42339	7.09131	7.182
25764	9.58637	9.29653	9.57879	9.57913	9.80362	9.39516	9.86344	9.85262	9.78709	9.36859	9.48964	9.97628	9.67095	9.54676	9.70275	10.1096	9.39607	9.48037	9.89985	9.3703	8.81993	10.0243	9.60865	9.27098	9.78327	10.7285	9.28477	9.6257	9.60247	9.54437	9.12252	9.94442	9.39581	10.52	9.39922	9.47878	9.67466	9.85659	9.55206	10.0051	10.6426	10.2113	9.61345	9.3163	9.71437	9.22037	9.15088	10.0704	8.94822
63906	7.72899	7.44378	7.53131	7.63352	7.94905	7.69532	7.66208	7.53315	7.81958	7.30537	7.35243	7.5881	7.56013	7.55853	7.25045	7.55272	7.63343	7.62056	7.90712	7.7549	7.66166	7.59418	7.8575	7.80808	7.59314	7.87072	7.21297	7.43618	7.59414	7.45831	7.54554	7.09936	7.8602	7.94406	7.70338	7.24506	7.57163	7.6284	7.61064	7.75697	7.36568	7.72763	7.58548	7.69831	7.40341	7.32482	7.67756	7.6893	7.76414
63905	9.48264	9.86117	9.9164	9.59857	9.49675	9.8426	9.9319	10.822	9.73254	9.51742	10.2097	9.97453	9.23624	10.4659	9.73607	9.87129	9.76702	9.01466	10.0613	9.66384	10.1077	9.97127	9.61992	10.469	10.0091	9.42439	10.0359	9.77567	9.49325	9.17245	10.3696	10.1711	9.64821	9.55045	9.31834	9.51877	10.2205	9.96467	9.46641	10.5824	9.42255	9.77005	9.16106	9.77273	9.80353	9.81799	10.5109	10.0368	9.70215
203062	6.86372	6.9305	7.32911	6.54727	6.5831	6.79658	6.85395	6.62868	6.99488	6.85868	6.63497	6.94865	6.99647	6.78294	6.61476	6.67483	7.02505	6.92187	7.31512	7.06737	6.81625	6.6929	7.16396	6.8949	6.97725	6.96807	6.59913	6.58097	6.90176	6.60568	6.90216	6.89051	6.69298	7.00642	6.99934	6.84695	6.94651	7.22661	6.84988	6.93504	7.09067	7.22428	6.78849	6.80443	6.79575	6.7491	6.83133	6.90645	6.63111
63904	5.36354	5.52454	5.45193	5.31425	5.30213	5.29891	5.2693	5.25966	5.56115	5.47258	5.39193	5.44889	5.22847	5.21532	5.20809	5.30176	5.5945	5.48648	5.88176	5.47448	5.65139	5.2281	5.49725	5.40341	5.44749	5.4615	5.2617	5.49564	5.35653	5.3784	5.46422	5.25528	5.41697	5.32958	5.5386	5.43806	5.35872	5.39449	5.51919	5.32323	5.37756	5.81118	5.45141	5.35644	5.33245	5.3163	5.49585	5.31574	5.32958
63908	7.97377	7.60637	8.66709	7.26908	8.14978	7.94322	7.78181	7.41392	7.83715	8.00882	7.7055	7.79405	7.31531	8.22257	7.28349	7.8853	7.99225	7.4426	7.65984	8.3233	7.93766	7.82431	7.68743	8.20624	8.16809	8.42295	7.5896	8.07364	7.78531	7.77836	8.24741	8.23544	7.95619	7.50247	7.39607	7.4858	7.89187	7.47855	8.95103	7.97695	7.68813	7.652	7.731	8.26824	8.05606	7.93535	8.25253	8.11932	7.7293
203068	11.2692	10.9845	11.0692	11.2546	11.435	11.4031	11.1377	11.1179	11.3496	11.0217	11.2247	11.0922	11.3962	11.1892	11.4061	11.2039	10.8079	11.1672	11.0966	11.4667	11.0957	11.3105	11.2183	11.6978	11.8143	11.3789	11.2474	11.767	11.4557	11.2287	11.518	11.2177	11.424	11.5452	11.2896	11.2424	11.5634	11.6968	10.8256	11.5685	11.7955	10.9433	11.6166	11.2881	11.4915	11.5617	11.1644	11.4983	11.2711
100289187	5.70905	5.46803	5.60275	5.67028	5.47569	5.60032	5.61575	5.5643	5.62937	5.60307	5.59986	6.04318	5.78442	5.571	5.66354	5.60952	5.41001	5.71168	5.58753	5.94562	5.55914	5.58372	5.71983	5.68001	5.69306	5.95146	5.89436	5.63022	5.74941	5.54934	5.64486	5.51078	5.31791	5.53379	5.53773	5.47567	5.5132	5.59253	5.5952	5.49255	6.01967	5.82069	5.73548	5.70884	5.44664	6.26685	5.47618	5.63022	5.65552
203069	8.40439	8.22406	8.40043	8.66453	8.59238	8.52378	9.20221	8.89694	9.03796	9.12339	9.07345	8.8782	8.7146	8.47384	9.07453	9.29298	9.08324	8.92454	9.04391	8.13718	9.31347	8.7214	9.22294	8.39799	8.78022	8.80768	8.59864	9.02122	8.52531	8.40056	8.28527	8.6514	8.93044	8.80716	8.83656	9.01392	8.45873	8.51531	8.91266	8.4112	9.07148	8.92006	8.98367	8.41293	8.54578	8.83497	8.27061	8.46443	8.32992
90655	4.6898	4.68789	4.85425	4.7315	4.68936	4.65128	4.77917	4.81932	4.69673	4.8657	4.61938	4.67854	4.72065	4.56248	4.50274	4.67684	4.78652	4.69066	5.67513	4.75545	4.72674	4.77401	4.71367	4.84882	4.63476	4.92447	4.77646	4.80542	4.64584	4.67761	4.84393	4.79792	4.84695	4.91784	4.95646	4.73951	4.73971	4.73156	4.57581	4.71959	4.9302	5.04432	5.0721	4.63633	4.66874	4.9324	4.68395	4.68336	4.7427
63967	5.3033	5.28856	5.29544	5.30249	5.32945	5.27671	5.26144	5.23988	5.1822	5.28387	5.22759	5.38857	5.24154	5.29374	5.1675	5.35187	5.29483	5.27072	5.19499	5.42618	5.41824	5.34924	5.30571	5.22343	5.36801	5.4165	5.17115	5.2199	5.3336	5.22696	5.22063	5.25955	5.31259	5.36293	5.30657	5.26656	5.29876	5.2904	5.30714	5.30824	5.28046	5.27041	5.32052	5.27443	5.30521	5.61406	5.26532	5.34564	5.31627
10950	9.40801	10.0441	10.3003	10.4775	10.3847	9.13317	10.5975	9.32731	10.3646	10.2126	9.99576	10.2242	10.0463	9.97789	9.62366	9.13658	9.37576	9.73366	10.3408	10.579	9.90649	9.54897	9.08662	9.61767	9.66146	10.687	10.2742	9.94401	10.2761	9.31215	9.32957	9.79722	9.97406	10.2423	9.62126	9.52344	9.84132	10.5078	10.213	10.0411	10.799	9.78988	9.79437	9.46089	9.81106	9.78803	9.55498	10.4456	10.0883
10952	12.4027	12.0119	11.8007	12.6671	12.3011	12.3875	12.1949	12.2685	12.3105	12.5418	12.307	12.1132	12.6294	12.4957	12.4618	12.638	12.283	12.1899	12.2106	12.4404	11.9023	12.3634	12.1295	12.2913	12.1694	12.21	12.1906	12.4226	12.0538	12.385	12.0459	12.2295	12.2435	12.3865	12.1069	12.4267	12.4567	12.0646	11.913	12.319	12.6909	11.9872	12.3824	12.132	12.2759	12.4974	12.3173	12.3004	12.4957
10951	9.35004	9.4613	9.69977	9.66613	9.78291	9.77827	9.70681	9.53489	10.3903	9.88844	10.1054	9.35966	9.64851	10.146	10.1218	10.056	10.1863	9.71986	10.0124	10.4286	9.50028	9.82624	10.0388	10.1295	9.75123	10.038	9.81266	10.4123	9.96279	10.0965	9.66628	9.97809	9.76059	8.97537	9.23826	10.5376	10.2864	10.2476	9.5361	10.7118	9.12568	10.0883	9.78296	9.62659	10.0092	10.0733	10.2761	9.89185	10.4981
10954	9.25153	9.80152	9.31076	10.2082	9.19933	9.18614	9.69776	9.10276	9.17098	8.97037	9.53021	9.16939	9.56484	10.0468	9.29688	10.0586	8.65698	9.05618	9.40145	9.14404	8.52486	8.99164	8.838	9.2004	9.42228	8.6397	9.66932	9.84221	9.35096	9.55988	9.2068	9.44614	9.52241	9.48964	9.45075	9.11971	9.4231	10.1539	8.73551	9.10898	9.98695	9.24181	9.31651	9.23133	9.4576	8.7999	9.21392	8.88017	9.25788
10953	10.0753	9.4394	10.0586	9.61526	9.53607	9.94039	9.33891	10.011	9.83732	8.9646	10.4559	9.34083	9.06152	10.278	9.77503	9.35314	9.21107	9.18589	9.44855	10.12	10.2222	9.59281	9.50994	10.3461	10.5962	9.90007	8.91728	9.20465	9.68225	10.9802	10.7173	10.5587	9.43381	9.66065	9.57432	9.45968	10.4761	9.51861	9.38062	10.5482	9.88277	9.78729	9.2115	10.6272	10.1537	9.06136	10.4642	10.7532	10.1227
10956	10.7421	10.8185	10.4982	11.0884	10.3402	9.96614	10.4822	10.3959	10.3537	10.496	10.5306	10.6571	10.4074	10.2253	10.4754	10.3458	10.3513	10.3453	10.3476	10.3774	10.4036	10.7991	10.5252	10.3101	10.3216	10.1246	10.5992	10.6639	10.5252	10.2444	10.3118	10.449	10.8112	10.1852	10.4786	10.578	10.5323	10.5575	10.5873	10.2956	10.7947	10.0658	10.5787	10.7173	10.2015	10.5188	10.5869	10.114	10.2266
10955	10.9707	10.8298	11.2838	11.4297	10.4287	11.0328	10.8571	11.2161	10.7111	10.6265	11.3718	10.798	10.4438	11.2488	11.3758	10.654	10.6662	10.6197	10.5409	11.4275	12.0927	10.8601	10.568	10.9019	11.0953	9.98641	11.1025	10.9994	10.7343	11.818	12.1262	10.9501	10.8543	10.2141	10.931	10.7615	11.4083	10.1498	11.0503	11.462	10.7724	10.3071	10.6575	11.4762	11.3162	11.0156	11.7679	11.9741	11.3826
285613	7.66271	7.62681	7.89232	7.36805	7.21698	7.49821	7.60917	7.59773	7.35538	7.48576	8.01058	7.66984	7.70861	7.53912	7.6513	7.55052	7.30459	7.37695	7.65759	8.31131	7.77858	7.3916	7.52813	7.6399	7.6392	7.70379	7.4055	7.30363	7.59529	7.76745	7.45967	7.55296	7.32228	7.66103	7.54839	7.19076	7.67839	7.18993	7.82271	7.76531	7.76643	7.98	7.52754	7.77457	7.48585	7.48799	7.45357	7.86476	7.5071
10957	10.9578	10.7694	10.6468	10.8194	11.2154	10.7595	10.8273	10.856	10.5698	11.0527	11.0906	11.1362	10.932	10.8493	11.2156	10.945	10.8564	10.6574	11.0552	10.5932	11.6037	10.9775	10.5258	11.0521	11.1526	10.7184	11.508	11.1483	11.299	10.7581	10.8753	11.3017	10.935	10.2343	10.6804	10.6162	11.3058	11.0672	10.3281	10.546	10.9356	10.2669	11.3935	11.0297	10.8363	10.8522	11.4254	10.5463	10.7859
10959	11.1615	11.7934	11.2477	12.3973	11.7446	11.2393	11.7665	11.4316	11.3989	11.3535	11.3895	11.8736	11.8249	11.9087	11.6714	12.0386	11.4915	11.423	10.7805	11.9311	11.3655	12.2157	10.773	11.029	11.614	10.5389	11.2201	11.8807	11.5936	11.7643	11.8361	11.3828	11.6373	11.6922	11.6909	11.6953	11.7054	11.4594	11.5365	11.4561	12.2736	10.0581	12.0025	11.4008	11.6988	11.6604	11.2561	11.6728	11.4858
340719	5.11668	5.21311	5.11666	5.128	5.23157	5.11719	5.15187	5.14743	5.30656	5.15931	5.07604	5.28058	5.32464	5.37858	5.07499	5.22535	5.16825	5.26209	5.21653	5.3778	5.18693	5.26072	5.33357	5.12207	5.12398	5.16814	5.7468	5.88941	5.27161	5.17226	5.15369	5.26938	5.02587	5.21245	5.24267	5.27186	5.24546	5.0622	5.04963	5.17191	5.18781	5.2456	5.21351	5.03613	5.19486	5.27008	4.99182	5.15905	5.21048
112802	5.36891	5.40909	5.4445	5.33201	5.06804	5.22633	5.53751	5.38378	5.33232	5.22024	5.13281	5.38239	5.18021	5.21209	5.21424	5.16091	5.26926	5.38869	5.82619	5.46149	5.83276	5.30452	5.4457	5.14627	5.39061	5.29559	5.08431	5.31238	5.26394	5.09192	5.48633	5.27508	5.2636	5.30693	5.37693	5.19504	5.38752	5.14187	5.4511	5.24694	5.36469	5.54816	5.64979	5.32275	5.22004	5.30386	5.33403	5.25481	5.1929
63979	8.71733	8.2286	8.71131	8.37185	8.32146	8.63294	7.66691	8.24506	8.30295	7.1456	8.4826	7.99539	8.33054	8.47129	8.41427	8.27292	7.79391	7.74576	7.47147	9.33204	7.9874	8.43123	7.70376	8.69247	8.99596	8.25403	7.426	7.59713	8.23556	8.83908	8.37374	8.88225	7.65995	8.50805	7.66141	8.18219	8.00679	7.84342	7.80281	8.13453	7.52794	7.607	7.44178	8.20188	7.65962	8.94183	8.49284	8.14061	8.20827
63978	7.10292	7.45952	7.61059	6.99918	7.01937	7.35588	7.44189	7.47946	7.33931	7.11362	7.14762	7.52458	7.3582	7.27228	7.40115	6.8714	7.54302	7.59813	7.02816	7.33715	7.65206	7.294	7.65568	7.23532	7.41532	7.51906	6.83399	7.08382	7.36641	7.09204	7.40414	7.19314	7.05202	7.57362	7.3699	7.15903	7.02598	7.21053	7.80758	7.2953	7.40464	7.56864	7.39773	7.17748	7.07742	7.06975	7.21567	7.38698	7.01825
63977	6.16162	6.19684	6.33677	6.2046	6.05179	6.19899	6.27548	6.34211	6.18426	6.07308	6.09632	6.33999	6.28433	6.3008	6.19851	6.42497	6.18702	6.3124	6.31897	6.09496	5.98982	6.10394	6.10154	6.08508	6.22146	6.41843	6.07757	6.16667	6.09524	5.91521	6.10676	6.11713	6.02749	6.21857	6.19312	6.05975	5.91715	6.23159	6.16806	6.20133	6.28633	6.21047	6.20691	6.07968	6.18156	6.07506	5.90105	6.21594	5.99748
63976	5.21164	5.28356	5.2531	5.15615	5.25978	5.17351	5.20022	5.42978	5.5499	5.19964	5.20448	5.54582	5.28136	5.28325	5.30258	5.54948	5.35604	5.45959	5.45313	5.2414	5.17703	5.24976	5.18033	5.24802	5.26807	5.56544	5.11272	5.14307	5.23427	5.46162	5.20769	5.32095	5.46549	5.45946	5.21936	5.09356	5.12632	5.32167	5.42451	5.55649	5.23912	5.26337	5.17982	5.21723	5.23603	5.28252	5.08667	5.27714	5.13136
10963	9.33815	8.65031	9.1679	8.87158	9.4492	9.1597	9.15262	8.65224	9.12143	8.24676	9.59478	9.13646	9.33614	9.14874	8.79958	9.21761	8.98797	9.09694	9.15664	9.9789	9.40612	9.14365	8.79114	9.35826	9.26888	9.82561	8.46009	9.30635	9.0201	9.40644	9.24678	9.37546	9.69399	9.26463	8.96642	8.85859	9.20841	9.2053	8.77183	9.20441	10.0259	8.87648	9.04627	8.54079	9.48794	9.18535	9.60817	9.23477	9.79913
10962	6.58706	6.90365	6.92007	6.20783	6.71332	6.81683	6.6532	6.82159	6.66205	7.90086	6.83412	6.63485	6.72806	6.86752	6.2757	6.1212	6.88161	6.65409	6.71652	7.02595	6.92625	6.64828	6.81927	7.18903	7.3606	6.87541	8.23967	8.21272	6.90294	7.52549	6.66127	7.56175	7.4394	6.43274	7.37577	6.66099	6.53082	7.57087	6.76975	6.94062	6.85201	7.52781	8.21155	7.07042	6.78479	7.46844	7.05798	7.2805	6.48333
63974	6.56315	6.99085	7.03916	6.40106	6.45474	6.59524	6.52479	6.65433	6.67128	6.5193	6.48742	6.69879	6.38337	6.52795	6.48858	6.50742	6.7037	6.7729	6.48238	6.62361	7.22165	6.38318	6.7895	6.59156	6.52104	6.72481	6.36423	6.26364	6.59687	6.52292	6.63219	6.54917	6.41682	6.60201	6.80947	6.61641	6.44527	6.50483	6.93474	6.47811	6.45676	6.59472	6.61278	6.70743	6.58347	6.13699	6.48276	6.74403	6.39423
10961	10.9215	11.3769	10.7262	11.5877	11.2307	10.5356	11.2416	10.9738	11.1843	11.0963	11.2497	11.2548	11.3686	11.3193	11.5345	11.5829	11.055	11.09	10.9071	11.166	11.0814	11.6741	11.2959	11.3963	11.0778	10.9104	10.4637	11.4078	11.2528	11.4923	10.8314	10.9938	11.4022	11.3024	10.9155	11.3003	11.2251	11.3206	11.1711	11.2174	11.4873	10.5115	11.0117	11.1799	10.9885	11.6095	11.0536	11.1057	11.2237
63973	5.15189	5.14625	5.14069	5.04952	5.0764	5.1036	5.17224	5.1047	5.16565	4.95984	5.14297	5.20904	5.30897	5.39796	5.3495	5.38324	5.26028	5.31089	5.24047	4.79191	4.89155	5.14027	5.00549	4.76296	5.08428	5.23821	5.03054	4.80289	5.0719	5.04598	4.95305	5.16808	4.9501	5.13992	5.08311	5.02382	4.81108	5.11187	5.2333	5.0954	5.23349	5.04656	5.05414	5.04228	5.14875	5.21522	5.05327	5.38945	5.10672
23683	7.42599	6.94881	7.87381	7.40284	7.53886	7.55139	6.63812	7.55564	8.10298	7.85322	7.64474	7.81058	6.62219	7.57452	7.619	7.54171	7.67842	7.6151	7.27571	8.00784	7.68227	8.21247	7.37721	7.67138	8.17799	7.53489	7.80131	8.33323	7.6761	7.78843	7.18751	7.48685	7.33185	7.17013	7.32602	7.84091	8.11964	7.43967	7.05401	8.06387	7.96834	6.96799	7.56012	7.92721	7.64843	7.28263	7.7985	7.58153	7.76092
10960	8.76626	8.87108	8.83673	9.09538	9.08902	8.26759	9.33842	8.79272	9.27438	9.11906	9.11526	8.9647	9.07826	8.71337	9.23774	9.46027	9.16731	8.98809	8.95416	9.40306	9.2083	9.30474	9.25061	9.16999	8.81101	8.61039	8.66247	9.40102	9.05951	9.46858	8.90322	8.96818	9.48733	9.40085	8.99764	9.16746	9.37342	9.28457	9.38646	9.44022	9.40089	9.34376	9.11743	9.0794	9.34623	9.28445	9.02992	9.09902	9.05322
138162	5.82525	6.06542	5.73605	5.8674	6.01846	5.92711	5.93625	5.87875	5.87682	5.88406	5.8449	5.95212	5.93265	6.1445	5.98825	6.23427	5.86081	5.85593	6.25924	5.7129	5.94419	5.78503	5.91381	5.85301	5.84947	6.0716	5.7935	5.72797	5.93239	5.81183	5.7157	6.06067	6.1104	6.13837	5.90167	5.96587	5.86087	6.0046	6.09906	5.79711	5.98429	6.33291	6.01311	5.83303	5.82354	5.90127	5.79394	5.98065	5.80555
63971	5.78362	5.8925	5.75661	5.41453	6.03023	5.79721	5.85349	5.75747	5.68385	5.63647	5.65679	6.61439	5.82697	5.74948	5.6396	5.73204	5.67828	5.83395	5.75986	5.72557	5.93068	5.62561	5.64419	5.59068	5.5733	5.75197	5.81718	5.59569	5.98897	5.71115	5.89223	5.55066	5.68946	6.15342	5.96012	5.72508	5.89774	5.86397	5.68637	5.66643	5.58521	5.65214	5.80689	5.63163	5.69859	5.55833	5.55236	5.6778	5.73279
10966	9.00621	9.48385	8.92341	9.78798	9.76381	8.91268	9.99007	8.72522	9.69715	8.78442	9.75949	10.177	8.99566	10.1685	9.41904	9.26648	8.9582	8.98544	8.20685	9.48034	9.5182	9.18046	9.43429	9.35718	8.46313	8.63956	9.31228	8.99549	9.309	9.10116	9.04083	9.74252	9.14034	8.28934	8.63	9.19413	10.3526	8.81435	9.79401	8.98082	8.86163	9.92323	8.2152	9.82607	9.34444	9.75493	9.55373	9.54731	9.81422
63970	5.18101	5.22905	5.25257	5.21973	5.17603	5.19846	5.21038	5.21461	5.20576	5.21349	5.21489	5.35639	5.27999	5.2583	5.27057	5.28907	5.21699	5.24783	5.23495	5.27798	5.21152	5.25248	5.22543	5.19804	5.22866	5.41249	5.10945	5.18143	5.19571	5.15463	5.22865	5.25899	5.17646	5.2227	5.21282	5.13463	5.2227	5.21756	5.21041	5.19684	5.25806	5.42664	5.21473	5.18214	5.17952	5.24561	5.12888	5.29119	5.20559
10964	8.40665	5.64517	5.58578	6.16122	6.54976	7.18994	5.70094	6.94283	5.81383	7.19025	6.77971	6.72786	7.91059	7.70086	6.60791	6.73357	9.84253	9.50146	8.92281	8.26441	7.65822	6.00949	5.47316	7.42475	6.25147	10.7245	6.409	5.72763	8.82269	9.84827	7.77402	6.53137	7.64135	9.31613	6.05176	5.85996	8.5634	10.1651	6.14699	6.07356	10.4445	6.02715	6.94827	6.1541	9.92174	6.39284	7.37386	6.05763	7.57352
285627	5.48087	5.5133	5.75566	5.54174	5.34676	5.41779	5.59987	5.54192	5.58201	5.5971	5.47273	5.74209	5.36877	5.50459	5.50154	5.24931	5.33602	5.51293	5.59895	5.70553	5.81579	5.58226	5.74231	5.48881	5.51872	5.65594	5.43601	5.61559	5.46049	5.33503	5.61148	5.39608	5.34819	5.46534	5.60733	5.45826	5.69751	5.42642	5.96485	5.61856	5.77804	5.73526	5.64618	5.56997	5.46724	5.36434	5.37768	5.7817	5.65843
10969	9.12224	8.45771	7.53202	8.79418	8.80123	8.43059	9.08271	8.48301	8.91563	8.32737	8.83714	8.03524	8.74781	9.57403	8.4178	9.12961	7.72813	8.95883	8.61408	8.91722	8.47171	8.68696	8.79618	8.75334	8.62851	9.10843	7.80516	8.27935	8.62303	9.15809	7.83083	7.9991	8.38063	9.34016	8.51456	8.64203	8.68833	8.48127	8.08026	9.02089	9.04971	8.8595	8.5504	8.55022	8.81553	9.38065	8.3014	8.87484	8.97603
23682	6.32972	6.23432	6.47044	6.08134	6.02814	6.41509	6.2855	6.81266	6.03163	6.4541	6.41823	5.93919	7.60803	6.4264	5.90275	6.04315	6.6746	6.97795	6.96034	6.3581	6.35136	6.04338	6.18532	6.27925	6.11721	6.68227	6.50046	6.81665	7.12118	6.05669	6.56115	6.39738	6.97403	7.67049	6.58594	7.61379	6.9337	6.14014	6.3005	6.71231	6.87448	6.28505	6.54219	6.31234	6.35592	6.16618	7.47987	6.21799	6.44668
63941	7.9007	7.60464	7.9004	7.6923	7.79558	7.58983	7.73779	8.07633	8.09491	7.67511	8.12795	7.84231	7.98749	7.8945	7.98985	8.13476	8.14463	7.64819	8.04852	8.23428	8.64946	7.94488	7.87817	8.04894	8.18889	7.61298	7.52215	7.69075	7.75608	8.06983	7.87766	7.82468	7.26604	7.5423	7.655	7.49792	8.14635	7.33744	9.00022	8.31694	7.79038	8.18605	7.49764	8.23858	8.02109	7.49085	8.33824	8.81588	7.55939
23673	9.15511	8.51173	8.48919	9.50448	9.53285	9.17086	9.31256	9.16703	9.31039	9.66092	9.1996	9.33082	9.48219	9.27307	9.4417	9.66207	9.18898	8.92716	9.47234	9.3295	9.41443	9.18677	9.06343	9.46126	9.11864	9.28176	9.75928	9.40157	9.11897	9.5557	9.39267	9.00262	9.68203	9.21926	9.3868	8.82566	9.01729	9.4298	9.44405	8.88012	9.40681	9.43537	9.44376	9.53936	8.76376	9.29113	9.49262	9.43886	9.36635
10972	11.2304	11.9105	11.2698	11.9547	11.7678	11.6126	11.8953	11.3417	11.4464	11.2489	11.0566	11.6157	11.6156	11.7626	11.5919	11.8688	11.4262	11.4349	11.329	10.9413	10.5187	11.6455	11.1311	10.8079	11.1908	10.9535	11.4443	11.7559	11.4727	10.9748	11.5806	11.6347	11.6894	11.6124	11.3001	11.5252	11.6319	11.4848	11.3306	10.8481	11.9525	10.6077	11.5042	10.8799	11.3843	12.0257	10.8427	10.8471	11.5217
63940	7.47702	7.47167	7.53142	7.27504	6.95155	7.35894	7.2238	7.55791	7.06619	7.67052	7.28064	7.29098	7.69656	7.05697	7.283	7.02616	7.50294	7.21211	7.33175	7.43478	7.64442	7.10337	7.30437	7.60635	7.1554	7.72188	7.05546	7.24371	7.09001	6.974	7.36899	7.20742	7.57925	7.21893	7.37543	7.08271	7.36657	7.22941	7.60073	7.02331	7.25911	7.6565	7.41737	7.26545	7.17141	7.19287	7.18929	7.16848	7.27507
10971	12.5392	12.2882	12.3958	12.5901	12.5957	12.543	12.596	12.709	12.5498	12.7978	12.5791	12.5006	12.3651	12.9519	12.8609	12.5488	12.5341	12.3121	12.4674	12.6926	12.173	12.5779	12.8498	12.7213	13.0788	12.4685	12.7543	12.8156	12.5255	12.7856	12.3686	12.5929	12.4237	12.5288	12.4757	12.5135	12.8407	12.593	12.354	12.9871	12.7516	12.8256	12.5334	12.8938	12.503	12.7939	12.6235	12.6575	12.6621
63943	7.83112	7.62182	7.66516	7.67609	7.82328	7.73911	7.73961	7.87966	7.81612	7.51657	7.64725	7.84394	7.75378	7.98255	7.88341	8.13427	7.54002	7.63584	7.93224	7.52346	7.14264	7.66497	7.7954	7.71085	7.65335	7.81391	7.59866	7.6922	7.57247	7.48432	7.57484	7.66245	7.69888	8.04429	7.48935	7.56999	7.83815	7.55677	7.37646	7.48416	7.83713	7.7442	7.71713	7.38078	7.41349	7.69491	7.64786	7.68751	7.71444
10974	8.6564	8.42174	8.88994	9.01257	7.51153	9.41177	8.42844	9.73548	8.11465	9.11389	9.08932	9.48093	9.07957	10.2701	9.91362	8.88304	9.16457	8.72374	10.2907	8.04311	9.17496	7.89458	8.11927	7.67956	7.40494	7.50675	9.06745	7.85941	8.72415	7.53559	8.92141	10.3428	8.57669	10.0694	10.1419	8.81451	7.8551	8.39445	7.94376	8.08573	10.9167	11.4015	9.02839	11.0402	10.1979	7.54549	10.241	10.1044	8.05897
138199	5.28109	5.50017	5.05235	6.51713	6.16271	5.60709	5.27406	4.72857	5.47782	4.77827	5.28599	5.15452	5.59159	5.55809	5.33635	6.45572	5.01396	5.09423	4.70085	6.67245	5.93569	6.42235	4.71635	5.0438	6.23768	4.862	5.16144	6.08481	5.40823	6.12882	5.97562	5.0595	5.26893	5.31303	5.24823	6.14797	6.12205	4.86305	4.93955	5.3131	5.35817	4.53416	5.08464	5.43561	5.48335	5.413	5.6526	5.38654	5.93217
10973	8.19622	7.87752	8.50699	8.56145	8.27532	8.54994	8.46831	7.81498	8.83693	8.17747	7.8887	8.41296	8.49271	8.2934	8.10033	8.82506	7.42202	8.03894	7.93925	8.55223	7.67722	8.59598	8.27738	8.00057	8.46225	8.63034	7.82904	8.34162	8.09126	8.34014	8.33015	7.91723	7.61915	8.44429	8.17719	8.19717	8.05237	8.02867	8.07426	7.82996	8.39282	7.58952	8.15856	7.89636	8.13587	8.08919	7.82176	8.63007	8.24019
23677	9.76105	9.9008	10.1625	9.37294	10.3024	9.09772	10.1181	10.7696	10.0913	9.83906	10.2737	9.84447	10.1372	9.16156	10.6135	10.1557	9.87488	9.8074	9.25414	9.60003	9.80677	10.5215	10.2369	9.65073	10.209	8.67793	9.91689	10.4606	10.2035	11.0394	9.0207	9.62269	10.4719	9.85011	9.75528	10.2765	10.5398	10.0355	10.5557	11.1928	9.89045	9.84785	10.3442	10.1568	10.4084	9.72969	10.3646	9.84936	9.25323
23676	5.42384	5.51795	6.04277	5.39382	5.4825	5.55907	5.52381	5.17866	5.37119	5.4785	5.3699	5.53828	5.56134	5.31661	6.19612	5.45813	5.47106	5.88487	5.45891	5.54623	5.617	5.41402	6.49799	5.89811	5.44448	5.58186	6.73172	6.17187	5.46759	5.89481	5.65194	7.6652	5.53874	5.6036	6.58894	5.57401	5.50191	5.35251	5.64626	5.50094	5.47615	5.60163	6.69808	8.79753	6.15814	5.34	6.21148	7.63733	5.503
10970	9.31205	11.0763	10.454	10.8544	10.1743	9.81432	10.2183	10.1523	10.5343	10.6192	9.56394	10.526	10.1816	9.53264	10.1916	10.6604	9.78475	10.2013	9.25696	10.1819	9.54055	10.4994	9.57787	9.82739	10.3301	9.72671	10.5279	10.6047	10.3374	10.1618	9.72875	9.78685	10.4053	10.045	10.637	10.6727	10.457	10.4169	10.0163	10.2701	10.3428	10	10.7	9.80441	10.0737	11.0915	9.75848	9.75095	9.7001
63946	4.88183	4.89148	4.8636	4.81592	4.85764	4.77678	4.82781	4.80243	4.82872	4.83967	4.71684	4.99744	4.90129	4.80833	4.83782	4.84529	4.85869	4.8572	4.85438	5.0519	4.82627	4.82432	4.81839	4.87425	4.78166	4.95766	4.74737	4.89453	4.76346	4.73153	4.91069	4.88898	4.80755	4.91799	4.91432	4.82928	4.82616	4.90166	4.78002	4.80851	4.9302	4.95689	4.88821	4.78291	4.83442	4.81182	4.84028	4.81596	4.87871
23678	9.08732	7.75286	8.49408	8.44683	8.3814	7.89127	8.91363	8.18221	6.86715	8.11014	8.57347	7.28472	8.37658	7.74	7.27398	8.62339	7.76733	8.18265	7.83533	8.00641	8.47059	6.51969	7.74785	7.88165	8.05042	8.1276	8.42107	7.3269	8.36693	8.31368	7.72069	8.19342	7.86175	7.15849	7.64282	7.90318	8.45953	7.49222	7.10833	8.08363	7.65561	7.23332	6.84179	7.89572	7.79694	7.89221	8.71538	7.52593	8.64759
10979	7.5168	7.33318	7.09647	7.7471	7.15497	8.09274	6.3493	7.97009	6.65497	8.74064	7.81012	6.69779	7.14223	7.69361	7.39346	7.13062	8.06537	7.24022	8.55916	7.31878	7.60075	7.38482	7.22192	7.38539	8.59737	7.19753	9.70347	8.6237	7.55256	8.4421	8.02937	8.33414	8.59734	6.61398	7.98951	7.38229	6.85766	8.43696	7.55525	7.66879	7.95577	7.64818	8.87358	7.59034	7.68129	8.04817	7.62929	6.76804	7.49156
10975	9.06482	9.19035	9.03241	9.03872	8.9596	9.16386	9.12348	9.22314	9.45309	9.46775	9.0965	9.07653	9.49886	9.28765	9.57947	9.32624	9.42806	9.26289	9.4133	9.37936	8.96941	9.22763	9.51357	9.41234	9.03868	9.16928	8.89789	9.19166	9.13348	9.26837	9.0392	9.17367	9.11188	9.4326	9.12025	9.27738	9.22714	8.91053	9.51298	9.47772	9.19206	9.49354	9.34334	9.21201	9.15352	9.25236	9.50266	9.52573	9.17162
10978	9.3593	8.67425	8.9049	8.699	9.33317	9.14676	9.17293	9.03565	9.18217	8.93263	9.32066	8.65427	9.03373	9.36361	9.29813	9.00688	9.13813	9.03662	8.95327	9.16936	9.10965	8.86792	9.29235	9.34065	8.80326	8.77036	8.6072	8.81073	8.87307	9.13899	9.15861	9.06008	9.18297	9.24965	8.80898	8.99927	9.2198	8.7492	8.84942	9.12894	8.99073	8.47377	8.73936	8.50014	8.78028	9.04996	9.24268	8.6889	9.26703
729515	7.00757	7.21412	7.12694	7.05416	7.08665	7.15868	7.28732	7.19832	7.21691	7.29317	6.94408	7.11408	7.11705	7.02641	7.25544	7.23109	7.01453	7.2983	7.10945	7.10072	7.12315	7.16769	7.21504	7.06571	7.20578	7.06253	7.14349	7.06127	7.11959	6.97792	7.2224	7.09799	7.18031	7.19252	7.1553	7.11639	6.99932	7.16068	7.25132	6.9965	7.37	7.15754	7.49463	7.06066	7.05841	7.13371	7.02118	7.22725	7.08082
23670	9.26606	9.71572	9.93077	10.0342	10.309	9.31955	10.0791	9.40724	9.575	9.76033	9.17275	10.6721	9.67023	9.33545	10.2688	10.4502	9.52134	9.77263	10.0344	9.55637	9.90615	9.47322	10.5998	8.73231	9.14744	9.0813	9.64882	10.2078	9.80339	10.1648	9.25378	9.45969	10.5862	9.53968	9.7826	10.2161	10.0535	9.86476	9.12552	9.24641	9.51846	9.06933	9.68895	9.73578	9.92502	10.3837	10.0418	8.92942	9.78311
23671	5.0631	5.07015	5.07068	5.09416	5.0153	4.96553	5.11038	5.13279	5.17181	5.05341	5.0704	5.10257	5.18391	5.31186	5.2381	5.3763	4.98035	5.3756	5.08177	5.00157	4.96604	5.1137	5.0324	5.03593	5.0338	5.04151	4.89787	4.9502	5.12879	4.93877	5.03916	5.18216	5.00293	5.07719	4.95804	5.01627	5.00364	5.06066	4.97949	5.07639	5.1377	5.08496	4.95511	4.95612	5.06399	5.07697	5.01977	5.18747	5.12826
10985	8.99154	8.49672	8.4942	9.32419	8.72476	8.62533	8.75885	9.02109	8.70575	8.53433	8.53163	9.16457	8.70368	8.92971	8.57457	9.16701	8.3598	8.68422	8.59443	8.6333	8.13392	9.20881	8.32121	8.52969	8.70947	8.84078	8.38139	9.16974	8.70391	8.70883	8.44664	8.76458	8.39856	8.93385	9.00646	8.88933	8.82516	8.85432	8.54404	8.58471	8.89515	8.29518	9.18985	8.64579	8.86621	8.71713	8.30276	8.81647	8.76237
10984	5.6263	5.66525	5.85149	5.60821	5.52925	5.72878	5.62307	5.80942	5.64768	5.68544	5.58142	5.81006	5.60038	5.6124	5.64929	5.54248	5.60812	5.69345	5.81576	5.73222	5.76299	5.50649	5.6834	5.63782	5.60909	5.79357	5.65167	5.63533	5.60282	5.53978	5.68959	5.67161	5.54647	5.6263	5.64264	5.50158	5.56974	5.6757	5.6753	5.62415	5.63475	5.87812	5.6895	5.6515	5.76444	5.56872	5.53481	5.6361	5.5266
10983	11.4065	11.2503	11.0654	11.4881	11.7136	11.3663	12.004	11.3877	11.6242	11.8261	11.6559	11.8895	11.8782	11.8577	12.0976	11.8293	11.7505	11.8206	11.5378	11.0202	11.3612	11.7081	11.5401	11.6296	11.881	11.1214	11.8453	11.4061	11.8966	11.8847	11.0934	11.5266	11.652	11.2734	11.2888	11.6751	11.4275	11.6541	11.5465	11.298	11.5773	11.2398	11.5821	11.8045	11.4961	11.812	12.1041	12.0669	11.6717
63951	5.96064	6.02737	5.83069	5.92099	5.69259	5.86787	6.00453	5.96975	5.79445	5.75696	5.80792	6.25636	6.11116	6.21925	6.11223	6.5774	5.86723	5.92548	5.93776	5.93579	5.51159	5.91145	5.73506	5.59169	5.96331	5.96985	5.83635	5.70046	5.90318	5.62645	5.70754	6.10143	5.72934	5.74517	5.74306	5.77193	5.77868	5.91515	5.9435	5.85074	6.19366	5.96328	5.99181	5.62123	5.89886	6.0152	5.50304	5.86458	5.72346
10982	9.31257	9.79684	9.01639	9.34747	9.48157	9.02115	9.34014	8.97312	9.32679	8.95711	9.13636	9.98744	9.19344	8.42736	9.38474	10.1382	9.04612	9.14768	9.01404	8.81984	9.42399	9.28612	8.99905	9.15039	8.93183	9.32635	10.6338	9.35443	9.12715	9.11244	9.26114	8.93688	10.0961	9.19672	9.41229	9.38678	9.61291	9.02279	9.37435	8.77614	8.89992	9.13868	9.63329	8.76908	8.50338	10.346	9.2101	8.44883	8.67325
10981	9.95374	9.22408	9.08718	9.809	9.481	10.0105	9.6899	9.28133	10.4578	10.1128	9.51614	8.0352	8.67189	9.65379	10.0547	9.40451	9.5645	10.1894	9.78817	9.97258	9.85158	10.438	9.56426	9.36031	9.50653	8.73189	9.63173	9.87878	9.79431	9.76662	9.87262	9.93039	8.97309	8.40667	9.67589	9.85505	9.90416	10.0507	9.88931	9.58696	8.61016	9.70758	10.0021	9.79959	9.87247	8.51883	9.71914	10.2632	9.62195
285600	4.4492	4.53141	4.44592	4.45747	4.63547	4.48043	4.4535	4.53454	4.51269	4.50221	4.47759	4.40622	4.55885	4.44914	4.4751	4.51623	4.55625	4.48025	4.45463	4.51986	4.44159	4.48733	4.48189	4.40929	4.53627	4.45942	4.46176	4.46671	4.48811	4.44501	4.49649	4.53121	4.5093	4.47745	4.50148	4.52036	4.49197	4.52176	4.49692	4.57764	4.48335	4.45666	4.49328	4.45277	4.47847	4.43742	4.50035	4.55982	4.44336
10980	9.46387	9.51231	9.26966	9.42194	9.26584	9.6774	9.23278	9.66919	9.72858	9.29549	10.203	8.76534	9.16593	9.43726	9.92102	9.34147	9.52176	8.91819	9.42942	9.87414	9.79744	9.88453	9.57565	10.1091	9.58938	9.50112	9.22324	9.29003	9.31647	9.95298	9.36243	9.52672	8.91588	9.54016	9.01353	9.52719	9.45293	8.95851	9.94271	9.68641	9.52149	9.90365	8.67385	9.90152	9.37132	10.0725	9.97502	9.798	9.38815
63950	6.29693	6.18147	5.94687	5.66856	6.30684	5.85481	6.80491	5.79307	6.1157	6.00107	5.7424	6.20829	5.94936	6.2677	6.33465	6.57173	5.85155	6.39856	6.02613	5.80457	5.78227	6.19958	5.94638	6.13315	5.79419	5.86532	5.83307	5.76904	6.29231	5.65231	5.89024	5.77393	5.72978	5.80206	5.86646	6.1793	5.79277	6.31534	5.81289	5.78206	5.88875	5.89284	5.81668	5.68676	5.68599	6.27477	5.68014	5.85608	6.88094
10989	9.54721	9.69712	9.79825	9.73658	9.91286	9.8016	9.90704	9.86666	10.0413	9.28543	9.84625	9.72583	9.73496	9.99233	10.0877	9.97653	9.43883	9.67706	9.42682	9.59988	9.17924	10.4326	9.9303	9.72462	9.95914	10.0084	9.29495	9.75008	9.71222	9.91752	9.65169	9.74064	9.86524	9.83008	9.64919	9.71474	9.96155	9.61983	10.1422	10.1566	9.88997	9.74234	9.12752	10.0384	9.91546	10.0389	9.63646	9.80073	10.2017
10988	8.70674	8.79922	8.16927	9.13044	8.74195	8.50188	8.83387	8.6383	8.82374	9.01588	8.49042	8.28506	8.64881	9.08553	8.64807	8.7315	8.63258	8.72088	8.38123	9.19227	8.34041	9.377	8.4574	8.50689	8.51125	8.70489	8.35109	8.49314	8.83562	8.65916	8.18277	8.87097	8.34779	8.9229	8.7424	8.92347	8.59093	8.61562	8.4403	8.37821	8.65157	7.45691	8.95157	8.56287	9.01793	8.55049	8.51124	8.71002	8.72085
10987	10.826	10.5464	10.2346	10.6307	10.4771	10.5473	11.0743	10.5189	10.604	10.8239	10.6541	10.3834	10.9647	11.0682	10.6596	11.1825	10.713	10.7246	10.3699	10.7722	10.2894	10.2732	10.3297	10.7846	10.5505	11.2903	10.3569	10.4267	10.5398	10.6428	10.5746	10.9848	10.1217	10.6152	10.2335	10.3333	10.5573	10.1068	10.0432	10.2618	11.0011	10.548	10.4252	10.3518	10.4363	10.6502	11.1125	10.6726	11.2926
285605	7.77043	7.99686	8.00577	7.71992	7.99403	7.77281	7.92124	7.65826	7.94025	7.80965	7.74726	8.25723	7.95927	7.58269	7.96852	7.70273	7.77424	7.90762	7.95061	8.0325	7.85194	8.07343	8.05602	7.79014	7.90279	8.07695	7.70285	7.97503	7.89449	7.71807	8.19479	8.04822	8.03212	8.0954	8.32485	8.10796	7.89196	8.09083	7.93027	8.03342	7.81285	7.88306	7.9274	7.8627	7.91842	7.54892	7.65075	7.88074	7.77649
399900	5.2104	5.19855	5.48947	5.12868	5.04835	5.32233	5.20666	5.14536	5.24657	5.19606	5.28084	5.15216	5.28587	5.1247	5.36672	5.28515	5.3751	5.2722	5.4693	4.99211	5.19863	5.1555	5.15843	5.16155	5.15015	5.4773	5.1747	5.04063	5.26075	5.08044	5.18057	5.32617	5.19793	5.27314	5.21382	5.12375	5.0136	5.159	5.10536	5.20818	5.33315	5.15151	5.11843	5.17931	5.29556	5.30413	5.23148	5.17094	5.15823
729522	5.30017	5.40681	5.45542	5.23422	5.20087	5.30001	5.3134	5.29213	5.3959	5.31963	5.28715	5.35062	5.26845	5.43212	5.43896	5.42574	5.43494	5.40966	5.35907	5.21855	5.37157	5.34302	5.27897	5.28573	5.27675	5.40694	5.25264	5.11077	5.31222	5.03788	5.27578	5.27408	5.16546	5.37679	5.28759	5.22187	5.28855	5.25729	5.32507	5.39492	5.4021	5.46322	5.2376	5.28792	5.44428	5.33094	5.19348	5.4512	5.33627
63948	5.52787	5.68073	5.50762	5.38782	5.456	5.36377	5.53632	5.62019	5.55155	5.41676	5.41557	5.8319	5.44168	5.54833	5.6347	5.44917	5.42912	5.66014	5.7675	5.5199	5.61263	5.41425	5.49036	5.38177	5.49043	5.60372	5.42691	5.28713	5.45316	5.33667	5.44575	5.5058	5.24865	5.53704	5.46136	5.34876	5.47643	5.43861	5.46658	5.51409	5.82312	5.5788	5.62681	5.40313	5.41616	5.37471	5.36615	5.53183	5.4447
399909	8.05603	7.22484	7.27081	7.6738	7.80554	7.68542	7.37114	7.31979	7.36246	7.30383	7.87875	8.11208	7.79891	7.53953	7.30458	7.75505	7.23714	7.45584	7.54347	7.71052	7.93429	7.6137	7.46684	7.68847	7.6111	7.56154	7.56003	8.06847	7.70368	7.50841	7.8224	7.67762	8.23281	8.03083	7.26912	7.63622	7.90882	7.74999	7.3644	7.56536	7.83532	7.70634	7.69537	7.31394	7.64483	7.76822	7.68327	7.27757	7.65193
23660	7.43027	7.53337	7.26067	7.3259	7.47296	7.44523	7.3716	7.25757	7.23002	7.15805	7.45892	7.31135	7.38793	7.40999	7.41647	7.53332	7.36811	7.20412	7.31636	7.53762	7.18241	7.56762	7.21761	7.62216	7.36888	7.64791	7.39636	7.34105	7.32512	7.55546	7.43415	7.40927	7.41196	7.41861	7.16961	7.28105	7.31185	7.18172	7.33426	7.12218	7.77026	7.23054	7.40068	7.35892	7.26688	7.77335	7.45368	7.49338	7.22027
112849	5.8311	6.00768	6.03491	5.78059	5.87252	6.12521	6.23355	6.06619	6.01947	6.10153	5.96375	6.2388	5.69542	6.25604	6.03959	6.40834	6.27233	5.85041	6.17821	6.10958	5.72046	5.97068	5.73093	5.6692	5.98465	6.35517	6.32571	6.13997	6.06405	5.97161	6.42734	6.16323	5.70151	5.78598	5.82246	5.93529	5.76572	6.16009	5.83694	5.78798	6.45707	5.87969	6.08301	5.88535	6.19106	6.26182	5.96543	5.73856	6.01093
399979	8.48174	8.13771	8.40359	8.24387	8.46059	8.95566	8.45752	8.43854	8.24745	8.19541	8.11916	8.55557	8.35457	8.39957	8.35764	8.20749	8.56666	8.63741	8.63656	9.0055	8.53505	8.62469	8.2911	8.66969	8.64442	8.24762	8.62493	8.90321	8.41189	8.67489	9.12727	8.44757	7.89083	8.28681	8.52417	8.71111	9.24464	8.41633	8.52394	8.44782	8.19023	8.33069	8.49389	8.18665	8.5078	8.5148	7.9348	8.15847	8.67067
728448	5.42056	5.40904	5.6343	5.52197	5.2407	5.20656	5.50084	5.6854	5.3411	5.41226	5.38708	5.3667	5.41483	5.44881	5.5998	5.52838	5.43005	5.22674	6.3616	5.63241	5.47039	5.28204	5.23873	5.3932	5.5042	5.18483	5.48878	5.58179	5.22267	5.41084	5.51626	5.37637	5.3205	5.27383	5.32377	5.15074	5.52133	5.46818	5.39442	5.30884	5.34827	5.91394	5.74498	5.43345	5.47985	5.51375	5.32183	5.2915	5.40564
112840	6.82957	7.33708	7.10106	7.04335	7.19316	7.12153	7.4384	6.86933	7.2461	6.60284	6.6577	6.86894	6.88063	6.99374	7.1275	7.08404	7.46262	7.16087	6.56581	7.12178	6.72651	7.07429	6.82388	6.73132	6.79415	6.78538	6.75898	7.2987	7.08346	6.92549	7.23259	6.87699	6.89658	7.1667	6.78678	7.14468	7.09284	7.07344	6.49773	6.6405	6.87185	6.58752	6.99483	6.77792	7.14921	7.15619	6.77702	6.74102	7.23839
728450	6.59283	6.94681	6.88159	6.37552	6.44534	6.78615	6.70201	6.45077	6.64089	6.61198	6.63091	6.76249	6.49368	6.51774	6.63027	6.54187	6.58578	6.89788	6.64034	6.99202	7.17481	6.57363	6.74818	6.78124	6.79756	6.71845	6.59528	6.52653	6.69059	6.40532	6.79808	6.6209	6.49308	6.70446	6.67056	6.53566	6.60929	6.73038	7.01214	6.56729	6.55328	6.92192	6.85702	6.72655	6.48941	6.71517	6.51778	6.68924	6.56716
399967	5.08512	5.19703	5.36614	5.13184	5.01762	5.14981	5.19788	4.94288	5.0584	5.11095	5.10402	5.23382	5.0873	4.93922	5.06381	4.99472	5.1351	5.31309	5.30459	5.17954	5.52386	5.18359	5.16861	5.13066	5.0789	5.34541	5.08539	5.0215	5.23725	4.87462	5.36672	5.07253	5.10758	5.28925	5.12156	5.25136	5.09738	5.22487	5.21993	5.00228	5.19441	5.27735	5.21105	5.1787	5.1124	5.03698	5.01765	5.05325	5.04456
100288079	6.11514	6.2618	6.37406	6.12878	6.17038	6.27935	6.14074	6.02926	6.20224	6.12801	6.16146	6.1406	6.10413	6.23677	6.24793	6.14529	6.18913	6.25019	6.01458	6.42186	6.41938	6.0669	6.27774	6.03494	6.15597	6.15247	5.79489	5.90514	6.11399	6.03071	6.14966	5.87774	6.02321	6.22448	6.27305	5.93601	6.11701	6.23325	6.39782	6.15731	6.15731	6.39289	6.1242	6.05947	6.1392	6.03251	6.10495	6.21322	6.08295
399959	5.59146	5.15981	5.13898	5.45911	5.43461	5.76737	4.86393	5.50167	5.16682	7.8539	5.83981	5.08948	5.00496	5.39836	5.12416	5.03214	5.78627	5.57133	5.76718	5.36706	5.86196	5.39472	5.56165	6.01775	5.57861	5.15271	7.6507	6.58549	5.57609	5.51782	6.15963	5.70777	5.90842	5.2965	5.71833	5.5093	5.0961	6.81532	5.48875	5.41792	5.77557	5.88736	6.82034	5.8999	5.97679	5.6061	5.48239	5.22427	5.45409
63982	5.08345	4.99669	5.01652	5.30195	5.00536	5.01791	5.06427	4.96629	5.17764	5.0352	5.38881	5.03819	5.02749	5.00815	4.99462	4.98934	5.06973	5.09457	4.98459	5.07356	5.04653	5.01919	5.3743	5.04855	5.0279	5.05412	5.02628	5.03352	4.94339	4.90574	5.05566	4.99261	4.97412	4.94966	5.08415	4.96096	4.99343	4.94143	5.04214	5.01636	5.03177	4.99254	4.99655	4.97034	4.99485	4.97507	4.9641	5.0773	5.02381
139285	5.65231	5.77626	5.62619	5.41351	5.4849	5.5559	5.83036	5.57254	5.63333	5.51012	5.55205	5.91958	5.92672	6.06775	6.28878	6.44881	5.95022	6.21352	5.28778	5.37822	5.47274	5.65478	5.65105	5.72046	5.67651	5.84125	5.46803	5.31626	5.70937	5.23858	5.63542	5.82549	5.40059	5.74956	5.68576	5.62176	5.34388	5.5957	5.55429	5.41473	6.16118	5.74788	5.82464	5.37074	5.70523	5.75429	5.40547	5.64621	5.74933
389199	6.58946	6.6657	6.7206	6.39893	6.51638	6.70266	6.37572	6.45667	6.67146	6.50359	6.51083	6.74408	6.56643	6.31944	6.20813	6.33426	6.81799	6.77361	7.1721	6.55027	6.80811	6.61598	6.59196	6.60651	6.41673	6.80016	6.28516	5.65843	6.64028	6.45065	6.44328	6.55964	6.38265	6.65411	6.6576	6.51766	6.52716	6.69714	6.66171	6.61056	6.60968	6.56739	6.58343	6.57267	6.62441	6.49226	6.43662	6.5483	6.48985
728431	5.45908	5.30675	5.82049	5.4785	5.50926	5.3322	5.39792	5.56944	5.81534	5.51662	5.5399	5.86394	5.73494	5.67351	5.649	5.65327	5.33577	5.6968	6.38555	5.41739	5.66534	5.41075	5.59523	5.51518	5.49339	6.10668	5.42604	5.54683	5.26355	5.50607	5.47198	5.48584	6.6512	5.95007	5.59094	5.51184	5.31409	5.5644	5.58178	5.58727	5.76834	5.92766	5.59647	5.51205	5.53046	5.8654	5.45002	5.38016	5.41708
399947	4.63366	4.60399	4.67055	4.62529	4.63959	4.64899	4.74638	4.647	4.74075	4.68152	4.6614	4.69183	4.66878	4.62909	4.67236	4.68441	4.66407	4.82086	4.58697	4.62298	4.69222	4.67476	4.66089	4.60472	4.67135	4.70622	4.63753	4.62976	4.65254	4.60502	4.68367	4.64455	4.65849	4.64108	4.64007	4.64636	4.62878	4.6638	4.66846	4.66397	4.63777	4.67507	4.64398	4.62771	4.64317	4.63969	4.5902	4.65462	4.68315
399948	6.04571	6.80051	6.25103	6.32594	6.07781	6.19226	7.03704	6.13068	6.35289	6.0867	6.3258	6.2102	6.73108	7.22595	7.24115	6.98441	6.4229	6.9598	6.44363	5.93625	5.92348	6.10211	6.49078	5.95459	6.16581	6.31428	6.31745	6.7325	6.7205	5.95286	6.099	6.55082	6.16478	6.23028	6.39809	7.00218	6.56378	6.04026	7.26566	6.09506	6.11313	6.39731	6.25145	6.23584	6.45691	7.19549	6.04455	6.89473	6.14254
399949	5.15289	5.24667	5.19325	5.15028	5.02467	5.0449	5.1059	5.16758	5.07371	5.01763	5.09444	5.21827	5.04467	5.09934	5.22083	5.06991	5.20915	5.1714	5.6061	5.41599	5.18919	5.11642	5.22949	5.10397	5.19111	5.15751	5.06603	4.97386	5.03999	5.03083	5.21942	4.98074	5.07599	5.1898	5.19779	5.05018	5.09599	5.13746	5.22003	5.08738	5.30128	5.44551	5.23829	5.30008	5.0579	5.10342	5.10074	5.05099	5.10084
112817	5.43708	5.4626	5.55146	5.13518	5.24233	5.32175	5.42814	5.43767	5.45735	5.37761	5.28032	5.39587	5.251	5.42058	5.50797	5.37467	5.53735	5.3315	5.68991	5.8657	5.55211	5.20909	5.45534	5.69474	5.35452	5.64131	5.21378	5.34594	5.46714	5.36904	5.58058	5.37414	5.11475	5.37844	5.41187	5.20185	5.60445	5.37399	5.91749	5.7442	5.47846	5.58243	5.30549	5.9582	5.21854	5.36067	5.82959	5.63007	5.20309
326624	5.66878	5.57383	5.6869	5.60988	5.66194	5.71264	5.4062	5.75735	5.75346	5.65439	5.55757	5.52525	5.7752	5.49142	5.83546	5.35802	6.65307	5.5884	5.77883	5.65343	5.79813	5.84469	6.11954	5.81279	5.45785	5.60012	5.53554	5.55216	5.60897	5.53875	5.7082	5.37834	5.60286	5.66381	5.72281	5.74074	5.62094	5.52125	6.06417	5.73996	5.60701	5.75055	5.58894	6.03935	5.48865	5.38913	5.70804	5.50139	5.5745
326625	7.20229	7.11343	6.99712	7.73666	6.80809	6.88878	7.00469	7.14198	7.08408	6.78209	6.92995	7.06667	7.34191	7.05477	6.91897	7.20181	6.91992	7.07347	7.44647	7.15277	6.98008	7.05446	7.11445	7.05817	7.06446	7.02117	6.66569	6.76331	6.93678	6.84247	6.94813	6.97417	6.9316	7.13478	6.95474	7.15369	7.0971	6.9213	6.90415	7.04535	6.98191	7.04259	7.10306	7.16575	7.02399	7.27296	6.98949	6.98086	7.0956
112812	7.89027	7.69461	7.55842	7.72854	7.45959	7.60513	7.78066	7.87762	7.75157	7.76212	7.70155	7.54506	7.5675	7.95111	7.94554	7.56068	7.89441	7.59896	8.33436	7.58935	7.71459	7.77217	7.88902	8.19054	7.56096	8.07483	7.57997	7.52124	7.62403	7.54893	7.45066	7.6072	7.59949	7.76885	7.40056	7.54324	7.71812	7.6383	7.74944	7.69575	7.76437	8.04833	7.7423	7.62275	7.65904	7.57897	7.94801	7.80109	7.6405
219833	5.10834	5.16714	5.20474	5.19507	5.2498	5.2085	5.15196	5.28156	5.22459	5.24017	5.14423	5.48145	5.46403	5.25578	5.4215	5.31683	5.29358	5.18217	5.73291	5.06763	5.10483	5.07978	5.20358	5.09602	5.19507	5.22241	5.27926	5.12624	5.15945	5.01211	5.06253	5.15201	5.13265	5.12014	5.25218	5.2471	5.1148	5.26363	5.21091	5.09704	5.34178	5.43646	5.16629	5.08666	5.10223	5.15813	5.09231	5.20969	5.22965
128408	4.78502	4.8309	4.8134	4.82486	4.84278	4.87271	4.77535	4.71074	4.86291	4.7973	4.88886	4.78985	4.70107	4.87777	4.9155	4.80785	4.82702	4.83298	5.61701	4.80618	4.75992	4.74462	4.91807	4.80586	4.79264	4.81783	4.74669	4.81123	4.75891	4.84338	4.74638	4.85113	4.8059	4.79264	4.76844	4.80566	4.74808	4.73771	4.95837	4.85577	4.78004	4.99736	4.74879	4.80264	4.90608	4.82067	4.74929	4.75118	4.70757
219844	8.24226	8.22654	7.75174	8.25216	8.69874	8.17809	8.19362	7.91322	8.31965	7.64147	8.02841	7.50862	7.96746	8.44346	8.09739	8.48595	8.92836	8.66354	7.27642	8.80706	8.6668	8.1356	8.13322	8.91483	7.43452	8.47963	7.73681	8.28428	7.8337	8.8758	8.26523	8.17336	7.01047	8.83513	7.85224	8.25912	8.41998	8.41488	7.58245	8.25352	7.73262	8.50529	7.5857	7.30668	8.2633	9.07296	7.78936	7.38697	7.93836
203054	7.48403	6.96432	7.18038	7.06773	7.15814	6.81617	7.11771	7.24039	6.96243	6.84651	6.996	7.19587	6.92835	7.77754	7.09965	7.87058	6.7895	7.1236	7.46572	6.45662	6.92908	6.89409	7.18405	6.98001	6.85053	7.07478	6.92474	6.89355	6.8678	7.27596	6.68722	6.7889	7.08238	6.80972	6.45873	6.6127	6.68175	6.4002	6.79772	7.0472	6.8504	7.24186	6.89909	6.81974	6.90971	6.77557	7.22396	7.03096	7.04392
112885	4.78029	4.78906	4.74621	4.77861	4.72522	4.75192	4.78102	4.78266	4.78937	4.66753	4.77448	4.80529	4.80692	4.78991	4.81666	4.86754	4.71227	4.81743	4.90173	4.77438	4.74525	4.77818	4.74653	4.79171	4.75532	4.79208	4.75721	4.68419	4.74038	4.68602	4.7252	4.78955	4.71393	4.77139	4.77226	4.72397	4.76143	4.71556	4.7992	4.76138	4.78979	4.83547	4.7969	4.78378	4.69924	4.75444	4.7443	4.85592	4.74171
23613	9.53983	9.22168	9.74057	9.76906	9.07222	9.44964	8.8191	10.5041	10.1731	9.16087	9.73847	8.49844	8.59256	9.81804	9.66952	8.73286	9.54657	9.05568	9.57239	9.91794	9.38591	10.1805	9.44545	9.15581	9.74006	8.19401	8.46583	9.45813	9.70643	9.38573	9.49369	8.952	8.57675	8.11792	9.05881	9.12836	9.15899	8.45027	9.29165	10.2816	7.84459	8.82884	8.53887	10.388	9.54564	9.12896	11.0979	9.93549	9.20253
23612	7.51096	6.8424	8.63959	7.21376	7.32785	7.39738	7.59054	7.45612	7.65026	8.50698	7.59014	7.61017	7.07919	7.80872	7.75671	7.10554	7.49614	6.73666	8.75842	7.01425	8.23961	7.62769	8.33878	8.14194	7.64695	7.59514	8.90636	7.64386	7.41221	7.23923	7.39986	8.8591	7.6004	7.53195	8.12021	7.26626	7.13507	8.01389	8.3627	7.31182	8.32075	8.89432	8.37911	7.74655	7.56164	7.63213	7.31676	6.96518	7.39287
139221	4.72671	4.72717	7.40179	4.69392	4.72601	4.82627	4.68091	6.00209	5.23329	5.25268	4.66965	4.72207	4.73324	4.66544	4.62268	4.69927	4.59496	4.82572	4.72521	4.85971	4.80795	5.17237	4.78203	4.71868	4.69511	4.82902	4.98066	4.8752	4.78102	4.63858	4.68497	4.92692	5.63591	4.65939	4.86937	4.75219	4.69742	4.93309	4.68543	5.22818	4.94103	4.78176	4.94144	4.65096	4.77878	4.69366	5.91559	4.66946	4.7151
23619	6.32585	6.61157	6.74195	6.25247	6.21205	6.35807	6.51323	6.22487	6.39334	6.29241	6.28058	6.42634	6.45276	6.22083	6.055	6.31428	6.24491	6.61279	6.98768	6.49086	6.58172	6.28734	6.50242	6.24621	6.3456	6.63878	6.24972	6.12741	6.67681	6.08145	6.74592	6.2688	6.35168	6.65872	6.76253	6.53999	6.44839	6.17048	6.50214	6.48992	6.31271	6.56416	6.73556	6.4698	6.41483	6.36165	6.28047	6.21563	6.20049
23617	5.34317	5.57169	5.4587	5.32975	5.32652	5.35275	5.57592	5.47803	5.56873	5.36092	5.51342	5.51215	5.43036	5.62195	5.55001	5.51949	5.49683	5.55596	5.9882	5.16177	5.33475	5.31782	5.32931	5.20431	5.41352	5.63198	5.26922	5.17271	5.31561	5.27147	5.06359	5.24029	5.30089	5.34446	5.36278	5.23192	5.14667	5.30945	5.64798	5.34033	5.32447	5.73736	5.30363	5.27261	5.36977	5.3432	5.24849	5.70921	5.33104
23616	7.81246	7.41327	8.17318	7.5688	7.33845	7.52045	7.47315	7.66901	7.77602	7.28991	7.66215	7.32006	7.48848	7.35406	8.02547	7.24344	7.35291	7.57075	7.63004	7.55008	7.95072	7.21274	7.70387	7.84528	7.70757	7.26069	7.18256	7.32873	7.58324	7.43656	7.20245	7.05961	7.16826	7.27533	7.44997	7.39868	7.34932	7.46495	8.07094	7.35536	7.44616	8.0419	7.22312	7.55142	7.62275	7.36054	7.38788	7.40191	7.35152
23615	7.48974	7.80493	7.97798	7.29893	7.41434	7.70261	7.64856	7.53631	7.77571	7.55496	7.51283	7.47955	7.1454	7.56311	7.28652	7.51191	7.93134	7.89338	8.06627	7.49176	8.38827	7.29394	7.55939	7.63828	7.52634	7.82084	7.46664	7.07017	7.68437	7.3082	7.06912	7.64167	7.43405	7.53169	7.65697	7.36999	6.8216	7.84701	7.88615	7.62351	7.63519	7.9551	7.46817	7.53624	7.78908	7.12078	7.31544	7.75567	7.20972
23614	5.03898	4.98401	4.9186	5.10315	4.95742	4.92393	5.03485	5.09257	5.00513	5.02889	5.015	5.10549	4.9385	5.2003	4.95765	5.04238	4.957	4.92852	5.75628	5.09951	4.95304	4.91218	4.99334	4.9676	4.9736	5.03909	4.97457	4.89801	4.93374	4.94727	4.92876	4.97041	4.8906	5.01004	4.93076	4.92764	5.01135	4.97635	5.08065	5.02312	5.14647	5.24515	4.89854	4.90345	5.02368	5.02495	4.94187	4.9427	4.88538
90678	6.16597	6.15843	5.97653	6.02271	5.78259	6.01053	5.88052	5.96543	6.19591	5.98538	5.94353	6.03171	6.00868	5.81957	5.93014	5.93486	5.86622	6.05372	6.19463	5.96372	6.17879	5.95579	6.11741	5.95942	5.86809	6.03683	5.98971	5.82408	6.03581	5.86917	5.82703	6.00019	5.97457	5.95931	5.88919	6.1676	6.07121	6.18662	5.90118	6.08529	5.94998	6.06112	5.75569	5.8693	5.94997	5.82393	6.01714	5.98772	6.24249
219854	8.31021	8.58094	7.99775	8.12657	8.789	8.39177	9.00519	8.48833	8.7997	8.82103	8.47322	8.34534	8.8828	8.75622	8.98956	8.85146	9.23584	8.71998	8.64936	8.83588	8.85153	8.63732	8.77455	9.27028	8.51397	8.54848	8.83546	9.01242	8.65159	9.13301	8.73567	8.63882	9.11927	9.05097	8.47454	9.16423	9.30957	8.6831	8.56696	8.65037	8.53269	8.76075	8.57488	7.93045	8.5728	8.71788	8.50911	7.86724	8.73339
219855	6.29264	6.32095	6.25931	6.09611	5.97502	6.23451	6.10173	6.27137	6.21414	6.25738	6.24289	6.22698	6.39675	6.14197	6.63892	6.24693	6.33444	6.53172	6.35194	6.334	6.55286	6.06715	6.64464	6.30826	6.12534	6.53967	6.17541	5.96227	6.24289	5.85698	6.19324	6.31795	6.17523	6.23662	6.1537	6.16083	6.20821	6.29847	6.15714	6.13539	6.24452	6.63635	6.24211	6.01608	6.1796	6.2551	6.28097	6.50065	6.27445
90673	6.79518	7.15919	6.89946	6.32708	6.6284	7.02881	6.85969	6.9926	6.82392	6.51805	6.58047	6.89231	6.73746	6.54626	6.42698	6.4781	6.80305	6.8036	6.59276	6.58088	6.92376	6.34832	6.90513	6.70184	6.53866	6.8781	6.53128	6.3762	6.73624	6.3192	6.95893	6.72769	6.56887	6.72293	6.78098	6.84892	6.45244	6.55142	6.92665	6.34567	6.4724	7.02247	6.60921	6.60329	6.51906	6.75243	6.40855	6.5462	6.76814
728411	5.30771	5.38639	5.42271	5.41572	5.18042	5.26495	5.32917	5.4759	5.38817	5.23417	5.17657	5.26631	5.16407	5.24091	5.42768	5.30506	5.36684	5.47041	5.22551	5.32291	5.43945	5.19412	5.21552	5.49644	5.26995	5.3273	5.14936	5.29246	5.25328	5.27029	5.37512	5.25708	5.17547	5.24823	5.29538	5.21667	5.19361	5.28798	5.41522	5.33079	5.14416	5.32003	5.34691	5.28841	5.30695	5.31272	5.21429	5.24659	5.33227
23600	8.4511	8.59228	8.28489	9.32222	9.78955	8.3791	8.63172	9.49859	10.9927	8.79957	8.80236	8.13729	8.5409	9.68417	9.42023	8.67041	9.10493	9.63806	7.59195	10.9843	10.6646	10.6973	10.6495	9.41046	9.69196	7.5824	8.56844	10.2827	9.3673	10.0242	9.09127	8.78343	9.34202	7.98052	8.89342	9.45363	9.79562	8.40563	10.6593	8.81641	7.12418	8.73833	9.0222	10.3176	9.90736	7.62943	11.0786	10.0535	8.99402
139212	5.24481	5.35596	5.25153	5.27848	5.2118	5.29872	5.31227	5.33093	5.43274	5.19629	5.23123	5.28325	5.28178	5.16153	5.35589	5.29746	5.23033	5.53563	5.6995	5.4729	5.6323	5.24262	5.42772	5.38755	5.2708	5.35359	5.15021	5.25707	5.27394	5.17261	5.22574	5.1384	5.11926	5.37961	5.32857	5.19333	5.27799	5.34913	5.49126	5.23616	5.60056	5.66364	5.55856	5.25688	5.25385	5.35964	5.19464	5.39172	5.19521
23601	5.35524	5.41241	5.4141	5.06622	5.66547	5.49174	5.30719	5.48727	5.22099	7.64012	5.86275	5.53036	5.51022	5.44094	5.22746	5.66535	5.75558	5.3458	6.19822	6.11732	5.63762	5.2223	5.50308	6.24598	5.92774	5.77124	6.23455	5.32886	5.48462	5.57784	5.65113	5.90776	7.98243	5.82746	6.56044	5.35373	5.33419	6.03661	5.33254	5.33645	6.02524	5.88711	6.27332	5.47695	6.29092	5.82794	5.40163	5.29224	5.51735
23608	10.1695	10.4776	9.61567	10.0282	9.99184	10.127	9.75775	9.45241	9.7892	10.2362	10.4507	10.2028	9.48058	9.7996	10.4601	9.66241	9.81414	9.341	9.27494	10.3132	9.97315	10.2279	10.0507	10.2935	9.77411	9.56811	9.71835	9.72307	10.083	10.0419	9.71406	9.82591	9.15687	9.47	9.39445	9.93796	10.1411	9.87649	10.0062	9.43432	8.7365	9.34721	9.0443	10.0283	9.59354	10.3624	10.092	10.1169	9.77394
23607	8.04468	8.05229	7.82313	8.31842	7.72905	7.95808	8.0423	7.5413	8.02245	7.81162	7.7729	8.16179	8.06825	7.9561	8.07869	8.11347	7.71347	7.68726	7.67292	7.81567	7.42511	8.11544	7.79532	7.62328	7.87935	8.14184	7.78617	7.85847	7.77463	7.64468	7.71242	8.03698	7.84621	7.8499	7.8173	7.78147	7.91637	7.71618	7.70356	7.77939	8.00458	7.89168	7.60696	7.71198	7.79509	8.21104	8.17081	7.90478	7.83242
23609	8.82958	8.63123	8.18061	8.82399	9.04782	8.2694	8.74413	8.27968	8.66977	8.4134	8.44052	7.9198	8.34182	8.92535	8.27475	8.80495	7.91275	8.39741	8.23141	8.78881	8.28195	8.77195	8.65963	8.61462	8.63508	8.2568	8.64862	8.80034	8.54773	8.58331	8.38878	8.66106	8.61772	8.57668	8.25633	8.45988	8.82425	8.73015	8.21408	8.76106	8.75066	8.39888	8.70277	9.08059	8.81404	8.45618	8.21022	8.67671	8.89935
23604	6.36913	6.57573	6.99375	6.37119	6.37421	6.35075	6.24987	6.89318	6.70128	6.46494	6.53669	6.56249	6.22534	6.24634	7.34084	6.44219	6.3087	6.5659	6.34218	6.33368	6.62642	6.41187	6.76021	6.60924	6.59862	6.38743	6.42487	6.61793	6.59654	7.06605	6.28541	6.363	6.16025	6.23406	6.33134	6.56649	6.68182	6.27968	6.83518	6.84182	6.13795	6.49496	6.40177	6.73502	6.63569	6.26453	6.4234	6.90539	6.25208
90668	8.40453	8.53117	8.32273	8.33102	8.08497	8.19725	8.47373	8.54364	8.30102	8.08074	8.30771	8.74671	8.75092	8.84225	9.00818	9.03341	8.35311	8.44289	8.13539	7.49352	7.39943	8.2535	8.17188	7.26708	8.55681	8.79345	8.25321	7.97636	8.4137	7.86245	7.94705	8.48769	7.99319	8.23747	8.29258	7.95832	7.41707	8.15459	8.39785	8.10433	8.86137	8.41975	8.4688	8.08093	8.44101	8.51977	8.07781	8.83543	8.2582
23603	10.4779	9.59801	9.76765	10.5882	10.5059	10.2313	9.28526	10.4056	10.4843	10.6032	10.3366	10.3351	10.5797	10.5973	10.252	10.2935	10.2619	10.355	10.1415	10.7485	10.2315	10.7508	9.85095	10.376	10.4651	10.5722	10.4393	10.7559	10.314	10.6955	10.4532	10.3859	10.9318	10.6744	10.5641	10.4747	10.7178	10.6892	9.93564	10.3912	10.8672	10.0933	10.5304	10.0908	10.567	10.3401	10.0517	10.44	10.4774
654433	8.04945	7.45252	6.93863	6.67647	5.85665	6.82023	6.3058	6.43052	7.47003	6.62508	7.3861	6.83068	6.37099	7.24299	7.45002	6.53115	6.8869	7.16008	6.35895	7.29451	8.33486	6.71764	6.66134	7.84761	6.88895	6.86164	7.58997	5.91847	6.30851	8.79713	6.99275	9.50752	6.15656	6.68549	6.80441	6.0602	6.91237	6.43994	7.41824	5.84455	5.61822	6.60943	6.32876	6.38903	7.16202	5.89888	6.09062	6.40001	6.04542
112869	8.9721	8.71811	9.27713	8.77566	8.88872	8.74115	8.90092	9.08339	9.01302	8.68626	8.67855	9.01313	9.00593	8.6473	8.94288	9.08608	9.18204	9.1918	8.75115	9.09672	8.9573	8.87909	8.91827	8.73682	8.74462	8.98811	8.57759	8.69721	8.73723	8.56558	9.15918	8.79822	8.62164	8.83543	8.60104	8.58465	8.65666	8.77232	8.56288	9.32149	9.04789	8.92232	8.4943	8.69865	9.00504	8.92732	8.69142	8.60543	8.94253
145645	4.52389	4.55862	4.58253	4.45837	4.52691	4.51957	4.5164	4.49118	4.51402	4.52487	4.5037	4.53095	4.50448	4.48344	4.4972	4.4757	4.50659	4.6017	4.4583	4.62304	4.5094	4.50855	4.51647	4.61699	4.48437	4.58667	4.51719	4.51183	4.51922	4.50101	4.54831	4.5627	4.60794	4.51502	4.56231	4.56721	4.53118	4.54012	4.47185	4.51826	4.49952	4.56625	4.57502	4.52416	4.52897	4.49204	4.5065	4.54021	4.54166
654429	7.49745	7.71279	7.46282	7.32059	7.31577	7.37372	7.67698	7.54449	7.45029	7.44547	7.4981	7.90392	7.97601	7.76106	8.17946	8.37666	7.62732	7.63025	7.26056	6.67489	6.72659	7.52695	7.34844	6.61553	7.52577	8.0104	7.55353	6.629	7.60386	6.91113	7.0442	7.74658	7.13502	7.41642	7.51867	7.03221	6.81902	7.57144	7.52277	7.186	7.91223	7.63616	7.5298	7.33674	7.63262	8.07137	7.26628	7.9988	7.46004
128434	6.03227	6.24865	6.173	5.93584	5.9214	5.84598	6.03932	6.25517	5.82073	6.00188	5.92671	6.00972	5.98094	6.03011	6.06836	5.9907	5.95022	5.81792	6.80163	6.06034	6.6606	5.88895	6.15998	6.69243	6.03532	6.00794	5.81892	5.94436	6.28245	5.84926	5.76295	5.80729	6.00548	5.90511	6.10481	5.89739	6.05138	6.05761	6.38581	6.05296	6.09736	6.54213	5.9171	6.05118	6.15261	5.88702	7.5808	7.4068	5.99652
90693	6.38078	7.51536	6.75294	6.80739	7.27984	6.34053	6.64409	6.38761	6.81805	7.1232	6.86372	6.4921	6.6577	6.36525	6.84083	6.73739	6.94535	6.60116	6.65832	7.63807	6.99358	6.60443	6.70938	7.30106	6.53642	6.50939	7.09938	6.85557	6.29462	7.65973	6.9816	6.09611	7.11956	6.69765	6.54691	6.96476	7.14547	6.38876	7.25866	6.4179	6.50965	6.52247	6.59104	6.73273	6.70277	8.30552	7.31957	6.66757	6.34721
128414	6.05372	6.13584	6.03188	5.88775	5.8313	5.97569	6.09931	6.03783	6.05217	5.93686	5.97518	6.06323	6.18149	6.10552	6.44041	6.15216	6.12339	6.18928	5.92147	5.90522	6.06417	6.02163	6.00831	5.99997	6.00764	6.14323	6.00135	5.86309	5.96708	5.80735	5.82062	6.16282	5.85943	5.98311	6.09323	5.85007	5.9505	5.94165	6.06349	5.94666	6.21818	6.17996	6.17242	5.83812	6.01172	5.92765	5.88813	6.17317	5.96676
100288092	9.94161	8.89478	10.3936	8.69079	8.97028	10.2625	8.57195	9.36538	9.20238	8.09455	10.1688	8.3721	8.17416	8.65123	9.90887	7.5654	9.80689	9.13602	7.35433	9.40735	10.0687	9.86658	9.79725	9.63482	10.1461	6.9626	7.24221	9.24436	9.66077	9.58013	9.37838	6.14302	9.48366	7.80576	8.03658	9.77871	9.10993	7.3761	10.1807	9.94986	7.97735	9.8372	8.94252	10.4718	9.15712	6.72704	10.9054	10.3438	10.0729
112858	8.73527	8.4607	8.80822	8.94234	8.2055	8.29449	7.71644	9.39995	8.85611	8.4909	9.24086	7.36679	7.44702	9.5151	8.48491	7.87319	8.65949	7.98427	8.11286	9.65117	9.1795	8.46327	8.10225	9.20403	9.05252	7.76594	7.67815	7.88697	8.17335	9.6515	9.42066	8.65925	7.67862	7.9935	8.34444	8.06452	9.05347	7.79869	7.93599	9.71894	8.08954	8.37328	7.99642	9.39718	9.5462	7.56457	10.0311	9.7171	8.70689
139231	8.38413	8.5052	7.96058	8.56493	8.44705	8.42051	7.79733	7.17873	8.42145	7.68717	8.0055	8.39029	7.87265	9.02722	9.04406	8.53409	8.35451	8.53303	6.66	8.1222	8.00843	8.73561	8.21484	8.39308	8.57427	7.71664	7.2332	8.1828	7.98113	9.22141	8.12888	9.1372	8.52885	8.2378	8.77287	9.51109	9.26343	7.66855	6.95108	7.84162	7.9321	8.17509	8.47614	6.98722	8.99543	8.21407	8.01509	7.89531	9.05028
654434	6.16322	5.79614	6.37365	5.43672	5.75288	5.82373	5.86151	5.94976	5.75512	5.52841	5.62928	6.19385	5.66266	5.72787	5.74499	5.87859	6.16776	5.75902	5.27836	5.69719	5.41652	5.63084	5.72799	5.76232	5.69493	5.72281	5.49502	5.85628	5.75107	5.61228	5.77025	5.79597	5.86943	5.8307	5.67793	5.9012	5.72658	5.52794	5.56214	5.60736	5.5076	5.85698	5.41207	5.61403	6.09672	5.51838	6.22467	5.89375	5.88788
284098	7.24444	6.0912	6.66464	6.23897	6.60372	7.42453	6.78311	7.38772	6.5196	5.4061	6.65222	6.74891	6.58007	7.10239	6.21275	6.4842	6.31241	6.19389	6.16069	7.05652	6.11276	6.29524	6.57746	6.44792	6.94993	6.40273	6.17617	6.60551	6.20724	6.71975	6.70707	6.2058	6.52645	7.18633	6.35566	7.03024	6.44331	6.35527	5.7708	7.29396	6.35177	7.46311	6.12871	6.15659	6.09335	6.55712	6.84334	6.44435	6.89514
284099	5.27867	5.61765	5.73803	6.18064	6.50631	5.32317	6.36079	5.43566	6.18355	5.36163	5.35283	6.15072	5.34664	6.13531	5.31511	5.41573	5.43143	5.67284	9.20945	5.44925	5.54162	5.51837	5.6877	5.31928	5.44092	5.37052	5.27252	5.2207	5.47901	5.36729	5.33694	5.62481	5.36294	5.40611	5.41115	6.05945	5.77432	5.36033	5.46087	5.40221	5.28748	5.61298	5.3381	5.32453	5.61363	5.30823	5.38433	5.39314	5.39237
115761	4.71952	4.68043	5.05756	4.68742	4.69957	4.82765	4.60921	4.84773	4.66176	4.8056	4.86896	4.71077	4.80297	4.67427	4.7377	4.75354	4.83818	4.88959	4.57214	4.9534	5.22066	4.71173	4.83437	4.7952	4.82611	4.75976	4.71933	4.76177	4.69855	4.90293	4.82311	4.79422	4.78808	4.68961	4.67644	4.73656	4.6854	4.70777	4.8887	4.72808	4.71346	4.72501	4.69589	5.2936	4.75909	4.6935	4.85777	4.78856	4.7382
286676	7.24532	7.38595	6.98165	7.03497	7.18484	6.69084	7.27118	6.63521	7.14433	6.67402	7.11481	7.15296	6.87792	6.84545	7.14902	7.17538	7.29501	7.14461	7.32818	7.34049	7.66309	7.03657	7.38314	7.22591	6.88812	6.67979	6.96006	7.50109	7.01961	7.47147	7.23693	7.5223	6.80284	6.83454	6.92164	7.41481	7.20223	7.02687	7.10907	7.15802	7.13329	7.11416	6.91883	7.20552	6.88574	6.97564	7.17724	6.80522	7.25191
353355	5.28544	5.49139	5.35082	5.2858	5.52364	5.28421	5.35569	5.37027	5.39415	5.25294	5.20606	5.34529	5.38527	5.32262	5.49085	5.35339	5.53729	5.3897	5.13823	5.28918	5.37396	5.31691	5.45403	5.39744	5.27279	5.32186	5.18104	5.38661	5.50875	5.52092	5.31478	5.24151	5.31151	5.28404	5.36346	5.39361	5.41438	5.26172	5.45451	5.44483	5.28252	5.32143	5.20921	5.28995	5.35029	5.2772	5.27414	5.30021	5.35533
388125	7.84491	8.14119	7.8785	8.17761	7.78918	7.78701	8.61069	8.19425	8.30881	7.84309	7.9422	8.5875	8.37972	8.54825	8.42936	8.87533	8.00146	8.2272	8.12694	7.0798	7.08075	7.87264	7.91107	7.167	8.03182	8.35498	7.91963	7.719	8.08976	7.50613	7.52778	8.10273	8.06167	8.0366	7.80747	7.6225	7.86282	7.92343	8.08452	7.81343	8.52378	7.9128	8.10961	7.74104	8.11747	8.29914	7.80622	8.43049	8.27803
100288123	5.56484	5.60225	5.55905	5.62381	5.43338	5.4292	5.5824	5.64081	5.60844	5.47577	5.63684	5.95757	6.10097	5.87543	6.13635	6.13878	5.5687	5.96827	5.57896	5.4291	5.30375	5.55713	5.4998	5.41107	5.6533	5.84592	5.51948	5.16669	5.61911	5.4766	5.46796	5.68929	5.32106	5.60302	5.48782	5.3065	5.24697	5.61316	5.61067	5.59277	5.7129	5.6282	5.46486	5.52113	5.58497	5.80722	5.45304	5.72518	5.5528
284086	6.15388	6.04857	6.44774	6.12411	5.90362	6.2394	6.0658	6.53366	6.0433	6.00979	6.01832	6.58444	6.07613	5.97105	6.12446	6.01839	5.96104	5.91848	6.69159	6.12885	6.00929	6.0083	6.03997	6.0339	6.01705	6.21841	6.13278	6.27283	6.05275	5.94579	6.1729	6.04222	5.96655	6.09214	5.91908	6.0237	6.11458	6.02564	6.08408	6.1254	6.10288	6.52577	5.97582	6.08826	5.8974	6.07001	6.19195	5.90412	6.11562
115752	8.5859	8.7312	8.23289	8.60849	8.82913	8.4189	8.82334	8.80683	8.78085	8.34571	8.13766	8.6237	8.46988	8.33858	8.99518	8.93727	8.05121	8.54094	8.49443	8.48147	8.00675	8.55995	8.72473	9.98799	8.99703	8.65366	8.63388	8.32278	8.94795	9.4194	7.54344	8.51921	8.57612	8.92236	8.50142	8.96042	9.14326	8.79548	8.51546	8.69486	8.331	8.01482	8.19546	9.26612	8.79568	8.88851	8.93414	8.81616	9.22307
388115	6.85876	6.66653	6.9466	7.06268	6.82421	6.92254	6.60424	6.80717	6.71744	7.32583	6.65344	7.11193	7.25298	6.24281	6.40533	5.75721	6.72449	6.84795	6.96511	6.58524	6.78732	6.86405	7.26501	6.63624	6.86313	6.65091	6.77841	7.61274	6.71726	6.92171	6.83058	8.96712	7.35611	6.92982	7.61931	6.6533	6.44626	6.73035	6.76734	6.70847	6.36075	8.16582	7.96626	7.71392	7.0327	6.50655	6.34458	6.82379	6.29621
256979	4.72187	4.84979	4.764	4.79635	4.68248	4.76765	4.71305	4.76651	4.72608	4.71301	4.77712	4.77069	4.8559	4.86209	5.01231	4.81995	4.79641	4.74665	4.83972	4.66462	4.71484	4.71796	4.75899	4.74374	4.83563	4.75434	4.73236	4.76941	4.73921	4.74242	4.65151	4.88562	4.75425	4.76609	4.76835	4.7032	4.76606	4.75292	4.90753	4.74594	4.7699	4.78724	4.65177	4.81068	4.76623	4.75357	4.81546	4.74072	4.80364
441212	11.1145	11.6336	11.7486	10.1813	10.9344	11.2951	10.6248	11.1644	11.3509	11.2624	11.1998	10.8163	10.733	10.0637	10.2707	9.95117	11.4159	11.7202	11.3241	11.2027	11.9165	10.8655	11.4284	11.8804	10.7164	11.2875	10.575	10.2945	11.4313	10.661	11.2279	11.1431	11.1877	11.4161	11.4955	11.3136	11.0594	11.4612	11.1468	11.1003	10.6319	11.4716	11.2985	11.3694	11.2067	10.754	11.0948	11.0124	10.945
115749	5.5079	5.74721	5.66394	6.40226	5.45979	5.53948	5.53774	6.48586	5.48019	5.48445	5.45964	5.6324	5.61248	5.48445	5.41519	5.41598	6.67135	5.62886	5.57896	5.63667	5.71302	5.52152	5.61771	5.49469	5.52227	5.66618	6.41975	7.17076	5.50641	5.43392	5.52969	5.36178	5.46012	5.57548	5.74487	5.48797	5.60018	5.47981	6.28361	5.48827	5.60083	5.96038	5.67521	5.54012	5.55058	5.44289	5.42077	5.62897	5.49901
284076	6.4313	6.3575	6.29702	6.47789	6.25622	6.38645	6.53515	6.13245	6.08813	6.16312	6.07418	6.11129	6.15415	6.2654	6.17282	6.1525	6.62043	6.18646	6.88462	6.36801	6.43049	6.17402	6.35791	6.34486	6.13525	6.14913	6.11685	6.33537	6.42102	6.16462	6.62625	6.00771	5.99742	6.18893	6.19775	6.29979	6.24231	6.02974	6.63033	6.12126	6.2602	6.53193	6.15899	6.23807	6.25193	5.89412	6.15061	6.28351	6.71686
128344	6.22899	6.84127	6.36678	5.9698	6.00408	6.29376	6.28345	6.01056	6.59701	6.17779	6.00941	5.82541	6.42029	6.51283	5.96786	5.8792	6.29032	6.37377	7.46437	6.2137	6.48519	5.95294	6.20395	6.33923	5.92753	6.21452	6.17703	5.85389	6.56835	6.32756	6.43187	6.27035	5.94046	6.51943	6.65778	6.33009	6.17214	6.32877	7.15352	6.29754	6.34847	6.31271	6.34971	6.39084	6.17624	6.16881	5.98664	6.22537	6.13634
128346	7.55234	6.74432	6.70469	5.91157	6.86685	7.27928	6.58823	7.93198	6.70752	8.6892	7.96493	6.52521	7.48561	7.15926	6.44003	7.46865	8.21787	7.05053	7.52584	7.29353	7.59936	6.81362	6.59222	8.70249	7.32785	8.16848	7.66109	6.86049	7.34831	6.49499	7.40545	7.53705	8.14768	7.71267	7.2683	6.51609	6.79212	7.61515	7.15166	6.33781	8.36995	7.47163	7.52517	7.193	7.2387	6.77208	8.01866	6.47213	7.34988
253559	4.95141	4.94094	4.90019	4.88744	4.87062	4.94498	4.96947	4.88104	4.89898	4.89941	4.86929	4.97943	4.91058	4.94005	4.87077	4.95892	4.88234	4.91953	5.05461	4.90873	4.82735	4.93579	4.87797	4.95737	4.90008	5.07456	4.88699	4.89646	4.8936	4.80332	4.95003	4.95241	4.84971	4.95608	4.91229	4.88299	4.90278	4.92061	4.92349	4.99171	4.95033	4.91908	4.93904	4.88994	4.95451	4.91735	4.90327	4.90274	4.87658
253558	9.52515	9.59627	9.89141	9.73293	9.82098	9.69108	9.4472	9.81491	9.68662	8.74125	9.545	9.26963	9.54272	10.0712	9.80005	9.74149	9.38168	9.15238	9.57513	9.39644	8.72197	9.84654	9.48294	9.39233	9.72569	9.55896	9.54146	9.39323	9.66434	10.164	9.38501	10.1981	10.0103	9.92997	9.74836	9.57936	9.69935	9.8462	9.22962	10.5416	10.354	9.31105	9.22133	9.66907	9.70986	9.76521	9.58358	9.7212	9.99796
150082	5.83038	5.97539	6.09681	5.7028	5.8121	5.77777	5.81488	5.75506	5.96969	5.79651	5.7985	6.01104	5.85856	5.85523	5.60688	5.87545	5.85076	5.83946	6.36607	6.01509	6.21908	5.83726	6.01196	5.74923	5.76111	5.93973	5.61681	5.67295	5.91545	5.57889	5.89277	5.82033	5.77505	5.91262	5.88198	5.84163	5.82194	6.00609	6.1313	5.69105	5.84519	6.13293	5.82733	5.87955	5.77278	5.71444	5.76227	5.83853	5.75284
284083	6.25501	6.58388	6.41319	5.95632	6.17879	6.24167	6.33321	6.09579	6.28433	6.40075	6.26963	6.46022	6.29779	6.23645	6.3285	6.24895	6.46121	6.68818	6.64124	6.45767	6.59074	6.25013	6.37416	6.4902	6.24597	6.55853	6.06394	6.16107	6.28464	5.85392	6.53348	6.15457	6.10243	6.26079	6.55581	6.13806	6.2473	6.21786	6.32513	6.12868	6.37975	6.69173	6.64586	6.29405	6.09721	6.20557	6.17005	6.41326	6.2266
128338	8.58592	9.55897	8.35311	9.69737	9.28592	8.40525	9.62782	8.2518	9.29161	9.64358	9.20217	8.67155	9.49418	9.14691	8.95588	9.72057	8.83319	9.3455	9.26896	9.18345	8.87456	9.23011	8.98925	9.32281	8.877	8.37729	9.11141	8.51065	8.98359	9.52951	8.8247	8.60856	8.62458	8.82048	8.84493	9.18792	8.67987	9.10909	9.16333	9.33411	9.03607	8.35746	8.76996	9.34675	9.12758	9.17181	9.34399	9.73816	9.09763
284067	4.98264	4.9922	5.03051	4.86299	4.93662	4.9957	4.97046	4.88843	5.07939	4.94963	5.05777	5.07163	4.98086	5.03647	5.11014	4.95418	5.61037	5.23485	5.1457	4.84982	4.95966	4.87883	5.06428	4.93139	5.00216	5.12494	4.90671	4.68682	5.1322	4.81991	4.86859	4.98299	5.01154	5.10906	5.11282	4.92314	4.63936	5.0274	5.13674	4.95839	5.03875	5.06892	4.99195	5.00502	5.02808	4.96465	4.77267	5.09366	4.85096
150084	5.27152	5.46793	5.77904	4.98072	5.13877	5.3907	5.27614	5.26717	5.30416	5.35774	5.23879	5.38092	4.94502	4.94499	5.0712	5.02033	5.33307	5.3517	5.4418	5.57274	5.99528	5.13754	5.6627	5.49442	5.16341	5.42312	5.07684	5.28631	5.33094	5.19455	5.6192	5.34344	5.41108	5.33453	5.59597	5.34651	5.34323	5.48988	5.69565	5.36486	4.97985	5.70616	5.36234	5.45215	5.32759	5.35064	5.24534	5.30593	5.20448
284069	6.96056	7.09804	7.17596	6.95902	6.68595	6.99852	6.96052	6.86581	7.01901	6.92849	6.84752	7.27798	7.32044	6.97741	7.19771	6.98953	6.87487	6.86599	6.93033	6.90022	7.27574	6.94481	7.05464	6.90712	6.93489	6.98645	6.90802	6.67486	7.05581	6.65974	6.64715	7.14026	6.742	6.92849	6.97127	6.8245	6.99142	6.87756	7.32807	6.63364	7.17372	7.27629	6.98953	6.89119	6.91117	7.06288	6.84125	7.15184	6.92338
285598	6.46159	6.58151	6.41103	6.31724	6.3287	6.24481	6.38233	6.28471	6.54502	6.26277	6.4299	6.71201	6.55629	6.63105	6.52007	6.80483	6.49893	6.43128	6.06376	6.0763	6.25355	6.37983	6.36048	5.98961	6.43333	6.61762	6.30402	6.08096	6.39761	6.22641	6.21556	6.51329	6.30735	6.38453	5.91426	6.13446	6.24886	6.31615	6.44286	6.23518	6.49628	6.3725	6.30691	6.35423	6.47631	6.52906	6.26667	6.79132	6.31645
139324	5.22842	5.29776	5.39369	4.97349	5.15355	5.36113	5.31884	5.26163	5.10685	5.28149	5.16504	5.17612	5.21172	4.79554	5.02995	5.02156	5.66152	6.1469	5.12087	5.33398	5.42565	5.2758	5.17237	5.50913	5.22173	5.32003	5.22285	5.35443	5.54783	5.48804	5.36737	5.20479	5.3932	5.2561	5.71635	5.34695	5.46357	5.43971	5.42878	5.20934	5.20547	5.23823	5.69805	5.21398	5.41809	4.91894	5.45986	5.22483	5.50748
143425	5.61843	5.84462	5.73028	5.49916	5.45201	5.59471	5.72391	5.65225	5.68693	5.58612	5.55971	5.68396	5.63724	5.62229	5.76445	5.80934	5.81003	6.03145	5.96485	5.71954	5.63504	5.66715	5.66611	5.47941	5.61915	5.75091	5.43085	5.46006	5.60406	5.36813	5.63592	5.73615	5.44809	5.67934	5.74959	5.51804	5.38325	5.52086	5.70674	5.51452	5.66359	5.74875	5.7223	5.55067	5.60832	5.57982	5.51829	5.82381	5.56876
139322	8.22322	8.20016	8.12351	7.59703	7.41479	7.82251	7.55574	7.757	8.00623	7.98931	7.98754	7.82273	7.16374	8.04137	8.58957	6.35349	8.38887	8.54664	7.54322	8.00727	8.56711	7.90431	8.22536	8.81093	8.34968	7.78874	7.67505	7.65253	7.98272	8.60752	8.18628	7.92432	7.32197	7.96485	8.22194	8.42374	8.18951	7.85358	7.9628	7.84483	6.955	8.15323	8.19619	7.90659	8.06473	7.54924	8.43126	8.07306	8.23257
285593	5.46188	5.53325	5.75545	5.39065	5.3765	5.50706	5.46618	5.36093	5.51492	5.44681	5.46061	5.52169	5.40697	5.56	5.42906	5.42838	5.50048	5.55374	5.62945	5.50289	5.53532	5.38523	5.55067	5.41366	5.45027	5.73832	5.42574	5.38205	5.63449	5.37079	5.43912	5.48183	5.38249	5.58468	5.58979	5.38452	5.43905	5.4584	5.49527	5.3976	5.52476	5.67329	5.49673	5.43101	5.50469	5.43564	5.42699	5.43989	5.37614
353322	7.45947	7.27394	8.21559	8.21874	8.96688	7.95348	8.77355	8.25916	9.83708	10.2071	7.69517	10.1484	8.6403	9.14343	7.64745	8.97597	7.78908	7.72814	9.6443	8.37224	6.98179	9.80373	7.85133	7.31591	8.53399	10.1672	9.64722	9.19831	9.13748	7.01359	7.02939	8.64899	8.98107	9.18476	9.0967	9.13417	9.3336	10.4626	7.41196	7.51205	9.56844	8.87857	8.63621	6.73213	7.53945	8.60593	9.45144	7.64416	8.27643
353324	6.20188	6.62337	6.63451	6.10252	6.28746	6.34929	6.59626	6.21207	6.40247	6.26219	6.24811	6.4478	6.41613	6.27352	6.41599	6.20597	6.4689	6.78127	6.12506	6.38722	6.44871	6.28256	6.48045	6.42359	6.31758	6.56491	6.07965	6.14117	6.53482	5.92459	6.19524	6.27808	6.24749	6.46261	6.58361	6.47419	6.09743	6.35653	6.66482	6.37269	6.05436	6.32992	6.34834	6.32417	6.30038	6.13291	6.1902	6.4792	6.31758
150094	7.3376	7.53632	7.60942	8.19738	7.54052	7.21966	8.66696	7.91657	7.44803	8.21928	8.14594	9.42308	7.73656	7.90514	7.57172	7.25074	6.98234	7.38704	7.60343	7.92586	7.3783	7.21978	7.24697	7.71586	8.19906	7.85452	7.78884	8.65895	7.64671	7.5736	7.49061	7.52794	7.69094	7.2469	7.4597	7.75395	7.91145	8.20251	7.77393	7.34862	7.50765	7.96285	8.02494	7.39755	7.43462	6.65045	6.96177	8.0189	7.29475
115727	6.05549	5.90066	6.10508	5.91878	5.76472	5.85681	6.14771	6.11705	5.99624	5.98439	5.93254	6.03196	5.9314	5.92697	6.04765	5.83551	5.87543	5.83169	6.05026	6.15202	6.11306	5.85644	5.94212	6.01112	6.12378	5.85766	5.89163	6.12975	5.86771	5.81422	6.00531	5.8622	5.7418	5.88324	6.00736	5.88498	5.96914	5.87345	5.98923	5.83757	5.96976	6.70299	6.06755	5.8287	5.8345	5.99196	5.81887	5.9002	5.86427
100170229	6.06788	6.25562	6.37554	5.94853	5.67993	6.10804	6.1085	6.0047	6.20128	6.00357	6.01763	6.0813	6.07883	6.06675	6.09894	6.14686	6.05937	6.28895	6.68205	6.13888	6.5858	5.95467	6.38389	5.97091	5.98922	6.31217	5.96438	6.01137	6.04456	5.95771	6.06178	6.05607	5.84215	6.14177	6.20622	6.06928	5.85644	6.02523	6.42118	6.11934	5.9284	6.47961	6.14417	6.08422	5.99812	5.95349	6.03635	6.21116	5.96519
284071	4.58106	4.58845	4.60385	4.61211	4.54213	4.59798	4.65151	4.65378	4.57262	4.58714	4.593	4.66822	4.67908	4.58522	4.67952	4.61253	4.62035	4.72398	4.6574	4.52346	4.50229	4.61487	4.63701	4.51859	4.6239	4.6727	4.57553	4.58856	4.55774	4.59453	4.53495	4.6186	4.50774	4.60563	4.61686	4.59245	4.53454	4.59011	4.62983	4.64674	4.55646	4.63965	4.5387	4.60062	4.61542	4.59273	4.55242	4.67797	4.6072
284058	9.4664	9.51956	10.291	9.79154	9.66341	9.87746	9.42414	9.93573	9.70868	9.61103	9.49187	9.55774	9.43384	9.53643	9.40466	9.43441	10.0405	9.48596	9.63233	9.27446	9.29712	9.68335	9.88885	9.62466	9.31218	9.59168	10.1094	10.049	9.85372	9.71966	9.7137	9.59661	9.70907	9.42329	9.28501	9.82761	10.0092	9.73803	9.25133	10.0183	9.05397	9.67496	9.65838	9.88377	9.66057	9.56577	10.0318	9.33635	9.85868
100288152	7.00978	6.69095	7.91036	7.08899	7.32662	7.37545	6.79154	6.89936	6.97284	6.66228	6.71736	8.61297	7.36033	7.28159	6.7672	7.02025	6.67412	6.97511	7.06538	7.1901	6.86785	7.04359	6.7025	6.54715	7.15862	6.76592	6.48766	7.02256	6.61661	8.0164	7.07753	7.56563	7.10723	6.52509	6.65831	6.45289	6.72005	6.48243	6.79491	6.8608	7.08797	8.41561	7.54211	6.80883	7.11076	6.31509	6.24306	7.33057	6.86454
342979	7.59829	7.88423	7.51687	7.81523	7.48338	7.49492	7.57937	7.61439	7.57897	7.57131	7.62725	7.73873	7.99261	7.7797	8.00187	7.83033	7.69269	7.93049	8.24944	7.18883	7.26689	7.68885	7.6674	7.24993	7.46652	7.61365	7.73591	7.6053	7.67029	7.30989	7.68811	7.66483	7.37623	7.47072	7.76847	7.39955	7.15582	7.36939	7.61172	7.52552	7.66566	7.62242	7.63012	7.56314	7.60721	7.77797	8.43522	7.78834	7.60924
342977	7.58466	7.38116	7.83608	7.54069	7.17808	7.38242	7.74604	7.48306	7.35556	7.43941	7.34848	7.52702	7.53036	7.31259	8.09821	7.22883	7.25256	7.34409	7.97318	7.53913	7.35025	7.41338	7.55292	7.42538	7.28403	7.46394	7.29328	7.38889	7.23781	7.30787	7.35115	7.59472	7.32186	7.40963	7.50392	7.17847	7.88692	7.34775	7.53845	7.46658	7.54567	7.89237	7.48828	7.14816	7.44826	7.42185	7.33237	7.32916	7.5148
136157	6.79704	6.86686	6.77754	6.69917	6.59619	6.63891	6.83396	6.72155	6.7672	6.67855	6.62782	6.99775	7.2293	6.79629	6.841	7.07947	6.80548	6.68307	6.70674	6.33678	6.26748	6.71309	6.65158	6.55449	6.67324	6.91127	6.65812	6.421	6.84414	6.36581	6.50326	6.7088	6.30682	6.63858	6.5264	6.45457	6.28788	6.54063	6.72502	6.50803	7.07314	6.62316	6.68215	6.52798	6.79072	6.78505	6.45083	7.0996	6.66483
115701	5.63663	5.59116	5.47968	5.60376	5.52052	6.03284	5.57119	6.02106	5.58258	6.44307	5.53704	5.74292	5.62393	5.61351	5.54513	5.66943	5.96653	5.69706	5.60699	5.59345	5.521	5.71924	6.63357	5.73672	5.73712	5.85328	5.67161	5.55552	5.77309	5.52495	5.69102	5.84235	5.80966	5.69121	5.94409	5.55327	5.52079	6.23396	5.57076	5.61331	6.19684	6.03728	6.58672	5.66422	5.66393	5.85969	5.3927	5.49173	5.68054
115703	6.33958	6.4316	6.48462	6.41771	6.25296	6.31847	6.31593	6.40782	6.31958	6.39228	6.3536	6.41309	6.23657	6.20638	6.34766	6.04974	6.16084	6.19483	6.6026	6.50846	6.86469	6.23093	6.45851	6.55374	6.46824	6.48561	6.33689	6.39001	6.30519	6.26389	6.34247	6.29962	6.29733	6.31003	6.46109	6.35094	6.55448	6.29608	6.73816	6.37441	6.41227	6.86731	6.48082	6.37425	6.31493	6.52474	6.30881	6.41421	6.19448
402573	6.39177	6.49342	6.38115	6.45969	6.32882	6.27387	6.6129	6.51451	6.34416	6.4114	6.34307	6.51777	6.53535	6.4268	6.52095	6.62089	6.28699	6.20022	6.41887	6.38984	6.27513	6.33565	6.28731	6.27722	6.51846	6.49646	6.23862	6.37016	6.37977	6.13242	6.30125	6.3864	6.21857	6.30034	6.39702	6.10475	6.18893	6.16304	6.46844	6.3001	6.71007	6.59905	6.40568	6.2635	6.337	6.24608	6.29765	6.4413	6.31054
115704	5.85825	5.86086	5.77785	5.92613	5.70176	5.77645	5.83507	5.82003	5.82903	5.64492	5.78622	5.99033	5.89016	5.91424	6.08049	5.90677	5.73572	5.82369	5.86209	5.74872	5.8116	5.73908	5.85363	5.71345	5.79471	6.02024	5.80178	5.57669	5.76202	5.68835	5.65845	5.76046	5.73594	5.83454	5.71646	5.74505	5.84447	5.70133	6.11634	5.70001	5.95647	6.07099	5.76925	5.84895	5.80379	5.96028	5.817	5.89633	5.8125
115708	7.94145	7.76816	7.92438	7.76762	7.58901	7.93234	7.72938	8.15655	7.81111	7.63039	7.70547	7.85974	7.78425	7.94951	7.96555	7.75962	7.73627	7.68565	7.99982	7.75308	7.80403	7.96487	7.74609	7.80618	7.81365	7.77118	7.60353	7.66987	7.74167	7.58148	7.66932	7.73444	7.52282	7.74932	7.61648	7.5169	7.89185	7.57833	7.85413	7.7632	7.88379	8.09135	7.84609	7.57656	7.71783	7.77247	7.78169	7.83842	7.82139
256933	8.86296	9.07053	9.17346	8.68522	8.60196	8.85847	8.91712	8.98222	8.92714	9.00773	8.75916	8.83373	8.72953	8.81798	8.90869	8.39873	8.90233	9.09663	9.27521	8.88629	9.51254	8.68888	9.48139	9.1391	8.79278	9.08284	8.68215	8.63742	8.95877	8.76594	8.82485	8.74578	8.7802	9.00713	9.10159	8.96556	8.73929	9.10709	8.89693	8.86077	8.87839	9.37125	8.94898	8.93479	8.72079	8.64941	8.8393	8.81998	8.69751
728361	5.86231	5.97762	5.9438	5.9838	5.79009	5.91482	6.07756	6.00537	5.79619	6.08071	5.77915	5.88489	5.79466	5.79659	5.9136	5.91901	5.82927	5.81486	6.2882	5.93714	5.95106	5.75318	5.79156	5.89206	5.83537	5.93192	5.80126	5.9032	5.69136	5.70532	5.78162	5.8699	5.63954	5.76952	6.04269	5.76731	5.80407	5.56695	6.08594	5.72537	5.85371	6.38429	5.74546	5.73763	5.87708	5.95725	5.79475	5.86939	5.82166
389289	6.96263	6.83934	6.8828	6.80449	6.58153	6.88155	6.82522	6.72684	6.62769	6.56164	6.65786	6.69463	6.94432	6.84218	6.74569	7.08655	7.04856	6.79553	6.72684	6.46697	6.47209	6.67244	6.58145	6.90921	6.72485	7.25882	6.82194	6.29936	6.66833	6.49525	6.82896	6.7211	7.51334	6.78727	6.67608	6.63075	6.54805	6.64442	6.57882	6.59546	7.11967	6.6431	6.76696	6.48821	6.70293	6.99761	6.55366	6.84942	6.71024
100288139	4.55022	4.5234	4.53332	4.52199	4.57488	4.57957	4.58695	4.53199	4.5534	4.56008	4.51088	4.6258	4.5837	4.56479	4.61909	4.63707	4.54976	4.54972	4.56451	4.6261	4.62185	4.63273	4.57357	4.55842	4.53188	4.55445	4.5161	4.51847	4.56099	4.5226	4.59872	4.51228	4.57469	4.61014	4.60866	4.55178	4.51303	4.57319	4.52575	4.53797	4.68453	4.59885	4.59798	4.54982	4.55413	4.53492	4.58425	4.62837	4.60586
128387	6.70308	7.4317	6.6953	6.88783	7.43512	6.97218	7.32578	6.79821	6.9683	6.9773	6.62783	6.99861	7.28086	7.00402	7.02186	7.28079	7.40919	7.17147	6.77811	7.06621	6.53053	6.861	7.08001	6.96123	6.70599	7.18195	7.1535	6.89182	7.04777	7.03541	6.6367	6.89892	7.24347	7.13366	6.79289	7.17836	6.98189	6.91259	6.76537	6.95727	6.54016	6.96935	6.88986	6.893	6.92117	7.12551	6.78287	6.84593	6.774
219902	6.96273	7.21849	7.24611	6.60188	6.92165	6.78662	6.83623	6.98615	7.14067	7.11283	6.94176	6.82276	6.97521	6.87018	6.7319	6.91435	7.12465	7.06848	7.46894	7.13998	7.25522	6.88906	7.07407	7.2415	6.93874	7.19822	7.32945	6.86387	6.90236	6.68394	7.10026	7.04511	6.98524	7.07645	7.12455	6.90804	7.17509	7.01261	6.91208	6.95396	7.00721	7.24521	7.28951	6.9035	6.83797	6.759	6.90433	7.08077	7.02565
441204	6.17383	6.42079	6.26525	6.16844	6.09442	6.17584	6.19352	6.19228	6.29513	6.14062	6.17508	6.42831	6.30784	6.19866	6.33201	6.38813	6.21691	6.28811	6.59408	6.21999	6.23436	6.22661	6.32567	6.35406	6.33325	6.35082	6.2024	6.0321	6.23566	6.06922	6.1674	6.20338	6.13638	6.2176	6.23494	6.16701	6.13402	6.24371	6.28421	6.18169	6.50242	6.45242	6.34498	6.21363	6.19331	6.36237	6.21792	6.24598	6.16369
284040	6.37573	6.41803	6.45361	6.59807	6.55753	6.24764	6.49269	6.56787	6.39929	6.31375	6.24965	6.7891	6.63212	6.53888	6.5393	6.5308	6.4967	6.42233	6.15883	6.19637	6.24698	6.22266	6.28314	6.26212	6.26328	6.60017	6.41127	6.56869	6.44469	6.13022	6.67793	6.59792	6.3121	6.50189	6.31332	6.38095	6.26064	6.34671	6.42001	5.99201	6.97802	6.2012	6.4447	6.20552	6.33637	6.45999	6.44021	6.28275	6.28315
256949	6.03684	6.18151	6.04395	6.18658	5.81942	5.93154	6.28796	6.33516	6.01172	5.92601	6.09636	6.31628	6.27858	6.27705	6.57098	6.54678	6.24898	6.23544	6.22442	5.65343	5.69769	6.10629	6.03504	5.83631	6.17407	6.20339	6.23811	5.83699	6.00492	5.99041	5.89014	6.21329	5.91585	5.99928	5.841	5.81461	5.72147	5.91221	6.37202	5.90684	6.48556	6.51256	6.24816	6.0362	6.12953	6.38325	5.94123	6.36794	6.03215
353376	6.79036	6.98642	6.98423	6.98384	7.03107	6.99676	6.60643	6.79623	6.69246	7.17825	6.98899	7.02932	6.58627	6.42475	6.84751	6.2212	7.37619	7.11502	7.355	6.92627	6.98155	6.78961	6.8798	7.06872	6.88695	7.30065	7.73715	7.31748	6.8537	6.96614	6.72022	7.09604	7.18572	7.23168	7.35369	7.13362	6.6746	7.43534	7.03827	6.70554	7.73375	6.91884	7.08823	7.15414	6.9504	7.34547	6.8287	6.94227	6.77732
728353	6.49144	6.5497	6.50339	6.53128	6.34356	6.39676	6.60145	6.46026	6.48505	6.54116	6.48486	6.62869	6.59475	6.48709	6.92619	6.467	6.52428	6.50707	6.57873	6.54278	6.5302	6.42546	6.4984	6.47822	6.44723	6.44097	6.40388	6.43912	6.46597	6.3763	6.43403	6.48854	6.32045	6.49044	6.46539	6.3881	6.55183	6.44096	6.6443	6.41164	6.6187	6.83266	6.58855	6.51139	6.41637	6.50803	6.48422	6.59576	6.50184
284029	5.98525	6.75752	6.2668	6.23619	6.44145	6.26975	6.13887	6.27668	6.41629	6.50236	6.2861	6.18184	6.31149	5.80236	6.72715	6.62472	6.84429	6.37259	6.54812	6.14459	6.35809	5.95438	6.71974	6.77801	5.9019	6.22478	6.2406	5.76003	6.24289	6.29612	6.20836	5.83759	6.51736	6.41478	6.07417	6.04731	5.9123	6.26723	6.4667	6.11963	6.2501	6.3322	6.10684	6.46195	5.99208	5.60716	6.37718	5.83423	5.89559
284023	7.28733	7.15036	7.39712	6.80038	7.04871	7.03071	7.229	7.16451	7.37512	7.26411	6.86594	7.29625	7.13866	6.70107	7.06545	6.93146	6.93829	7.09047	6.92002	7.14246	7.34611	7.06515	7.47989	7.23059	7.01449	7.54207	7.09004	6.43446	7.30152	6.60966	7.21557	7.11363	6.97588	7.4278	7.30641	6.96707	6.73477	6.91633	7.63273	6.93576	6.99486	7.14766	7.28951	6.9536	6.79114	7.22856	7.2738	6.98733	7.17352
284021	6.46492	6.18034	6.61005	6.27795	6.37541	6.57985	6.33863	6.78213	6.27496	6.81406	6.63114	6.55435	7.18482	6.46241	6.66645	6.54885	7.00133	6.67948	7.23658	6.44615	6.01788	6.44574	6.16295	6.60173	6.48358	7.09201	6.75435	6.01642	6.42057	5.96267	6.4928	6.98681	6.83162	6.7505	6.21725	6.62444	5.99713	6.07719	6.2531	6.36032	6.54865	6.96187	6.63624	5.85429	6.20832	6.74545	6.68976	6.85279	6.48228
651250	5.75335	6.03754	6.1736	5.55236	5.52486	5.71796	5.72063	5.60708	5.81821	5.58859	5.57879	5.92441	5.54291	5.70303	5.76283	5.57681	5.69338	5.68546	5.53104	5.63141	6.05322	5.65013	5.86774	5.68481	5.62869	5.66135	5.68345	5.45004	5.83641	5.44537	5.67401	5.55573	5.51382	5.70429	6.00502	5.59255	5.53112	5.56972	6.38701	5.79761	5.60962	5.73537	5.80689	5.8559	5.62404	5.58913	5.77863	5.66286	5.41089
256957	5.05774	5.42859	5.31509	4.9186	5.01137	5.12755	5.07437	4.9155	4.97873	5.16885	4.99652	5.04837	5.09791	4.94053	5.03261	4.94251	5.263	5.34546	5.1666	5.11805	5.50259	4.98788	5.21573	5.17224	5.00251	5.38527	4.93191	4.76685	5.03072	4.86728	5.03275	4.95576	5.11008	5.17959	5.26423	5.11833	5.02891	5.09292	5.21428	5.03347	5.12906	5.30125	5.05857	5.27354	5.05427	4.81992	4.96261	5.13327	5.03388
143471	4.87364	4.93375	4.83659	4.79295	4.7915	4.79313	4.90254	4.85865	4.93643	4.98722	4.82915	4.95102	4.91689	4.94323	4.91377	4.93375	4.8491	5.01938	4.95584	4.87242	4.67742	4.93046	4.82697	4.88838	4.79174	4.95051	4.80371	4.82343	4.82841	4.8016	4.87443	4.85219	4.81543	5.00993	4.91609	4.83306	4.86943	4.85757	4.82741	4.85879	4.91703	4.87643	4.83572	4.84136	4.88569	4.83347	4.87161	4.88207	4.91439
401491	6.05455	6.05253	6.41153	5.82964	5.92527	5.91508	6.04624	6.20874	6.06519	6.0733	5.89912	6.06434	5.86464	5.76937	5.94416	5.66871	6.10366	6.72474	6.28961	6.37146	6.67234	5.79453	6.06401	6.52984	6.06995	5.95288	5.98625	5.82547	5.81591	5.75295	6.33032	6.0601	6.06408	5.93213	6.45411	6.21768	6.04954	5.90417	6.23089	6.01347	5.85679	6.26736	6.17048	5.91447	5.86953	6.04459	5.99304	6.1373	5.98593
392617	6.71211	6.65242	6.56586	6.67336	6.54791	6.88105	6.62673	6.78602	6.68752	6.97763	6.63195	6.24513	6.66258	6.65119	6.60835	6.35327	6.49287	6.38402	7.0381	7.14736	6.55461	6.54263	6.59179	6.80338	6.79503	6.91664	6.69168	6.25212	6.67941	6.71109	6.41495	6.59308	7.11575	6.85656	6.68808	6.56194	6.55691	6.71018	6.92518	6.56465	6.49355	7.61463	7.12566	6.92498	6.70355	6.69688	7.00608	6.44547	6.66291
401494	6.72806	6.5546	7.23607	6.35237	6.58652	7.16152	6.71773	7.47634	6.64978	7.83048	7.32046	5.95577	6.91166	6.57814	6.92338	6.31949	8.15884	7.32891	7.51409	7.1132	8.30462	6.99527	7.38985	7.8888	7.16987	7.13372	7.93703	7.36503	6.84618	7.04358	7.16761	6.49933	7.11723	6.86912	7.24467	7.14091	6.49957	6.52421	7.74393	6.62205	6.61301	7.13335	7.29654	6.83401	7.34561	6.33192	7.21653	6.20974	7.054
10917	7.37074	7.73186	7.51286	7.46095	7.97743	7.42064	7.5583	7.73764	7.39135	7.35597	7.55348	7.73018	7.76627	7.5554	8.28684	7.75475	7.72695	7.73497	8.35652	7.16259	8.42541	7.12849	7.4698	7.71675	7.20934	7.3718	7.07428	7.62572	7.30202	8.31977	8.18658	7.26376	7.02278	7.61816	7.55866	7.35021	7.73262	7.28879	8.69812	7.8511	6.82927	8.33716	7.18733	7.4962	7.40982	6.80919	7.34819	7.7256	7.00438
114625	5.81055	5.87779	5.28844	5.90238	6.01012	5.43718	5.81823	5.70681	5.73409	5.85087	5.76608	5.92969	5.77806	6.05964	5.97644	6.18073	5.60795	5.57761	5.83221	5.39031	5.57534	5.86221	5.86516	5.49378	5.71812	5.60506	5.61854	5.8641	5.62331	6.2568	5.82779	5.86295	5.87798	5.41312	5.82203	5.59875	5.8177	5.94557	5.62644	5.40122	5.83709	5.54521	5.89241	5.94992	5.82463	6.57717	5.98806	5.66713	5.50105
10919	8.08824	7.68339	7.85076	7.91193	7.49584	7.78342	7.59087	8.13634	7.52303	7.29794	7.75998	7.82402	7.5927	7.57416	7.68718	7.48437	7.66881	7.62275	7.75229	7.41719	8.0448	7.53766	7.73383	7.81956	8.14016	7.99798	7.53054	7.46375	7.79303	7.76068	7.49842	7.88242	7.56773	7.71718	7.44498	7.54285	8.04663	7.63659	7.82256	7.73604	7.79272	7.94791	7.69821	7.93167	7.79463	7.56571	7.70039	7.84936	7.60395
10924	8.01309	8.49982	7.12672	8.38791	9.94873	8.41922	8.41729	8.35642	8.20204	8.37491	8.47971	10.1886	9.80521	9.45669	8.95771	9.53366	8.72033	8.61368	8.88997	8.15883	9.22272	9.45582	8.12644	8.75203	7.15274	8.9373	7.69037	9.34405	8.33882	8.165	9.57348	8.58615	9.29725	8.44131	9.22442	8.88199	9.08235	9.26492	9.38137	8.10596	8.89256	8.07975	7.55022	8.97885	7.73068	8.02917	8.30566	8.50756	7.74668
285548	5.6863	5.73804	5.66012	5.52313	5.5831	5.49098	5.56912	5.51278	5.70047	5.67997	5.68197	5.61144	5.74344	5.57627	5.75268	5.72724	5.67403	5.74422	5.21085	5.64798	5.82905	5.61127	5.7995	5.64559	5.66131	5.60641	5.42759	5.58944	5.58623	5.28857	5.80547	5.62969	5.4909	5.61896	5.80437	5.44913	5.54674	5.61132	5.78898	5.58766	5.67612	5.88693	5.75536	5.64265	5.63862	5.48315	5.64006	5.88909	5.54606
284013	5.48857	5.38494	5.23071	5.35881	5.79736	5.32622	5.36913	5.55014	5.3455	5.87444	5.58656	5.55114	5.43562	5.52207	5.56493	5.59193	5.43382	5.41603	5.58544	5.50764	5.21368	5.38082	5.28876	5.462	5.37225	5.84809	6.07032	5.23399	5.41884	5.36224	5.44852	5.56369	5.49776	5.57016	5.383	5.27345	5.21422	5.43841	5.35015	5.33333	5.98155	5.49052	5.75374	5.1319	5.41594	5.43047	5.31187	5.44462	5.34407
10926	8.61574	8.91537	8.02121	9.20495	8.57824	9.10704	8.19782	8.29559	8.50378	7.5402	9.52609	8.44322	8.28895	9.36714	8.74024	8.4511	7.91755	7.62291	7.81836	9.20064	8.58077	9.00514	8.71783	9.14636	8.78716	8.92511	7.01653	8.33245	8.37605	8.84453	7.88886	8.13397	8.20228	9.06586	7.37896	8.57594	8.63695	8.30535	7.96142	8.58801	8.19653	8.0663	7.42179	8.51457	8.47644	10.0718	8.73724	7.75154	8.48768
25829	9.18106	9.30649	9.1029	9.47661	9.30926	9.05422	9.31845	9.36989	9.43156	9.18772	9.37377	9.72621	8.97432	9.38298	9.34994	9.48896	9.11076	9.20645	9.33129	8.67776	9.15516	9.53341	9.39459	9.19313	9.25043	9.10565	10.0041	9.41025	9.15526	9.81076	8.79481	9.41341	9.52165	9.30167	9.16371	9.48969	9.67431	9.58327	9.14773	9.67508	9.43475	9.36319	9.13616	9.12924	9.3572	9.50054	9.10848	9.00944	9.08139
10927	9.43817	9.18274	9.11965	9.8419	9.65049	9.81851	8.98673	9.25561	9.33876	9.78504	9.62609	9.48722	8.99576	9.52579	9.58034	9.11398	9.44356	9.26722	9.54302	9.74901	9.59132	9.6352	9.33872	9.06529	9.84756	9.19205	10.1012	9.89179	9.49583	9.78852	9.53618	9.6955	9.67654	9.01298	9.63583	10.0331	9.79463	9.88404	9.13523	9.51309	9.87455	8.87394	9.76263	9.78308	9.73573	9.74613	9.47296	9.42003	9.61474
10920	8.29403	8.48718	8.24277	8.26977	8.53939	8.62899	8.4168	8.57596	8.28953	8.65414	8.76805	7.88181	8.27996	8.85312	8.65799	8.27109	8.5933	8.29573	8.56323	8.88298	8.54423	8.83805	8.46786	8.5709	8.83291	8.38129	8.95154	8.38995	8.44271	8.62396	8.52148	8.61266	8.71173	8.42497	8.49362	8.40062	8.61442	8.45832	8.71779	8.76994	8.62203	8.69483	8.43836	8.42409	8.6146	8.44031	8.62838	8.76236	8.86076
25827	5.8608	6.89134	6.32375	6.29739	6.00142	6.60882	6.88258	6.51248	7.15235	6.73351	6.30091	5.51852	5.59978	6.34772	5.6656	6.62056	6.82062	7.39072	6.83877	6.28555	6.24143	6.65243	6.42763	6.36232	5.8543	6.4041	7.35696	7.49411	6.97406	5.96661	6.57929	8.10337	6.25447	6.78166	6.60309	6.58012	6.29866	7.47569	6.23573	7.14739	6.42251	7.35186	7.51482	6.68045	7.02926	5.84942	6.98546	7.09023	6.56778
10921	10.6595	10.1352	10.3695	10.7891	10.3974	10.4646	10.1251	10.2569	10.1666	9.73449	10.2678	10.4589	9.98846	10.4233	10.3367	10.2944	9.84189	9.9257	9.80972	10.5726	10.041	10.3569	10.2563	10.2672	10.5133	10.0399	9.94322	10.2357	10.365	10.3198	10.6732	10.1904	10.0992	10.2716	9.79827	10.1218	10.6715	10.3342	9.66153	10.813	10.4545	10.3265	10.0132	10.3611	10.3049	10.4502	10.1369	10.4566	10.5137
25828	8.94729	8.94661	9.10769	9.04889	9.39857	8.78435	9.25193	8.94886	9.70433	8.93779	9.17392	9.36909	9.86609	9.31873	9.43803	9.5732	9.14892	9.2682	9.22324	8.73473	8.965	9.24631	9.38319	9.24996	9.31521	9.54193	8.72584	8.95568	9.29088	9.39205	8.74941	9.18142	9.65057	9.78995	9.07129	9.19472	9.52555	9.07581	9.23673	9.46984	9.1516	9.4677	8.8227	9.36398	9.25973	8.82191	9.08254	9.2083	9.18408
10922	9.68545	9.58394	9.45651	9.55483	9.2672	9.48503	9.45987	9.59468	9.54262	9.31372	9.57594	9.76106	9.57161	9.40361	9.74682	9.44927	9.16784	9.09394	9.80688	9.37211	9.43694	9.4666	9.59436	9.91162	9.4679	9.69577	9.52467	9.44784	9.30464	9.47586	9.01262	9.41124	9.12383	9.67612	9.15519	9.30159	9.43787	9.38206	9.81001	9.42694	9.73956	10.0481	9.25795	9.50377	9.27984	9.85594	9.52339	9.59894	8.9914
25825	9.53666	10.4598	10.5275	11.1204	9.30054	9.90651	11.6531	9.81419	10.0034	10.5062	9.25501	11.1502	10.6117	9.07694	10.5351	10.7817	9.12065	10.5344	9.23641	10.0854	10.4373	8.96222	10.3505	9.58875	10.0293	10.3265	10.4796	10.4694	10.328	9.64527	9.2733	10.2247	10.6807	10.7173	10.3626	10.0745	10.3893	9.89261	10.5391	9.67605	11.1481	10.2138	9.97451	10.2161	9.71158	10.9348	9.45937	10.4663	9.67054
10923	10.3552	10.792	10.559	11.859	10.6004	10.7867	11.0293	10.953	11.4846	11.0017	10.7956	10.4293	11.2036	11.5051	11.3628	11.1468	10.8859	10.9829	10.0035	11.3487	10.5239	11.3629	11.1377	11.1788	10.9895	10.7972	10.9115	11.3714	10.9226	11.2972	10.9045	10.9867	11.0825	11.0562	10.7956	11.1353	11.0689	10.4974	11.0902	10.8822	10.8836	10.6577	10.9319	10.7276	11.2281	10.9302	10.7092	11.794	10.8518
25823	8.13678	9.38224	8.48654	8.41698	7.90643	8.08779	8.26172	8.3554	8.01827	7.74624	7.96455	8.10501	8.29095	7.97879	8.15786	7.52752	7.75355	8.38979	8.11506	7.62415	7.61532	7.678	8.10159	7.87967	8.06087	8.10905	8.10877	8.22222	7.96568	7.71964	8.04332	7.85944	7.63986	7.83903	8.25465	7.99834	7.977	7.85	8.21764	7.97377	8.2929	8.32511	8.05265	7.93787	7.76712	8.71051	7.70182	7.92769	7.7125
25824	13.1314	12.036	12.6158	11.1247	12.6156	11.7469	11.792	12.312	12.9107	11.9736	13.174	11.7046	12.4537	12.3019	12.674	12.2366	12.7305	12.5626	12.0986	13.3267	12.9242	13.0084	13.1867	12.7791	12.5166	11.4418	11.6612	12.709	12.5661	12.6801	12.7901	11.2123	12.6932	11.9579	11.887	12.6569	12.9378	12.1886	11.7975	13.0754	11.7946	11.5916	11.9362	12.215	12.6344	11.3146	13.105	11.8528	12.1474
25821	8.60905	7.72731	8.04572	8.28741	9.01936	8.70669	8.64315	7.94031	8.76425	8.13954	8.11451	7.85189	8.44108	8.29507	8.54276	8.58211	7.82498	8.63868	7.95288	8.61188	8.0319	8.44112	8.2813	8.584	8.64764	8.65105	7.74038	8.44243	8.31559	8.59988	8.69415	8.37291	8.56888	8.46775	8.36162	8.62236	8.50462	7.95265	8.29057	8.77558	8.90342	8.03924	7.95015	8.51578	8.522	7.90658	8.19001	8.3747	8.41382
25822	6.17657	6.29142	6.14364	6.18455	5.97916	6.19724	6.10066	6.16262	5.96779	6.35336	6.11697	6.21477	6.11155	6.12322	6.36191	6.19816	6.15869	6.16694	6.30067	5.97728	6.37055	6.13091	6.2288	6.05967	6.3001	6.1601	6.29986	6.31267	6.0985	6.09938	6.07987	6.20328	6.1549	6.07698	6.2337	6.00429	5.98767	6.38029	6.59746	5.95885	6.32367	6.44364	6.36589	6.21698	6.15623	6.17928	6.00563	6.13125	6.06397
25820	8.18108	8.4787	8.45137	8.64148	8.88402	8.27314	8.82354	8.41473	8.52392	8.73637	8.16094	8.59898	8.28347	8.25873	8.67182	8.62097	8.06391	8.12712	8.14317	8.24815	8.16286	8.8081	8.37029	8.61561	8.94715	8.67123	8.61593	9.03356	8.57337	9.02073	8.52229	8.73348	8.67288	8.51732	8.84524	8.70271	8.87565	8.83089	8.4696	8.75046	9.00254	8.03964	8.72201	8.82057	8.92525	8.65335	8.72132	8.70426	8.8043
342945	6.216	6.38758	6.34694	6.3455	6.04364	6.09531	6.24798	6.13012	6.22234	6.01234	5.9649	6.25013	6.01505	6.13255	6.22032	6.10366	6.24496	6.2471	6.18457	6.33982	6.53874	6.35831	6.33206	6.4343	6.0654	6.26163	6.05655	6.15535	6.23904	5.98108	6.23939	5.82731	6.16305	6.0873	6.21765	6.40887	6.45871	6.2047	6.43094	6.16902	6.36491	6.41939	6.47692	6.18691	6.08346	6.32435	6.1858	6.30205	6.00838
284018	7.95967	8.04985	7.11287	7.285	8.67722	7.28953	8.15065	7.90554	8.33507	7.69766	8.13126	8.59348	8.51603	8.72577	8.25909	8.21996	8.19438	8.05143	8.24955	8.88513	8.51369	7.22212	7.56447	8.48293	7.56416	8.76684	7.45289	7.26255	7.63167	8.57211	7.84537	8.17902	8.8559	8.25253	7.57357	7.80216	8.27991	7.82984	9.40736	8.87155	8.06928	8.49872	7.1524	8.19135	7.81585	8.50867	8.75347	8.39424	8.70563
129450	6.83546	6.78345	7.02844	6.73504	6.84286	6.75173	6.7662	6.96759	6.97939	6.91063	6.84505	6.86098	6.79115	6.80767	6.82292	6.85515	7.0411	6.82502	6.20537	7.15324	6.80699	7.16687	6.84611	6.50896	6.71486	6.84138	6.65148	6.85796	6.80918	6.72926	6.92467	6.83883	6.69135	6.80096	6.7735	6.75989	6.70012	6.8025	6.77249	7.08692	7.06243	6.78706	6.66669	7.25066	6.92305	6.60769	7.13816	6.95052	7.06458
114614	5.56087	5.02076	5.01524	5.02891	4.88849	5.44357	5.62835	5.83048	4.8841	5.49609	5.1495	5.05545	6.45156	5.39351	4.99217	5.17587	5.87105	5.44783	5.12459	5.34979	5.0153	4.92246	4.81103	5.87914	5.11201	6.84119	5.04446	5.06161	5.05678	4.83699	5.40273	5.35379	5.12244	6.00813	5.11953	5.12046	4.8645	5.80808	5.13014	4.79996	5.42579	4.92558	4.97699	5.09778	5.15544	4.58264	4.70142	4.87488	5.70473
10908	8.47129	7.65032	7.89543	7.72218	8.00901	8.10096	7.71831	8.31526	7.78776	8.21789	8.43572	7.98355	7.55015	7.81588	7.78981	7.64058	8.00407	7.77143	8.32051	8.04762	8.48897	7.80671	8.07307	8.51972	8.35172	8.31135	8.0789	8.30309	7.68748	8.036	7.89635	8.12234	8.48271	8.15075	8.02083	7.96452	8.39158	8.32042	8.24865	8.36418	7.92503	8.75937	8.61574	8.38091	8.10176	7.74661	8.31575	8.2929	8.00577
10907	8.84223	8.76819	8.98294	8.64618	9.61075	9.29401	9.72104	8.90419	9.48741	9.21871	9.29089	9.17354	9.60605	9.41147	9.52322	9.55419	8.86425	8.98377	9.58205	9.34045	8.85599	9.62802	9.43515	9.5279	9.26873	9.61643	8.87084	8.99385	9.2991	9.30713	9.0881	8.99821	9.61188	9.76133	9.27873	9.47289	9.74691	9.3641	9.09336	9.15998	9.56406	9.29677	9.13796	8.95901	9.0567	9.12794	9.28742	9.26063	9.31882
10906	8.34954	8.1642	8.10626	8.23665	7.99005	8.02035	8.02055	8.2973	8.04619	7.96853	8.18321	8.25564	8.13129	7.96554	8.07614	8.02203	8.4168	8.00425	8.07948	8.2186	8.18918	8.2373	8.14777	8.33117	7.99481	8.83517	7.94317	8.22254	8.06033	8.10427	8.08199	8.10209	7.87839	8.32031	8.12461	8.12713	8.19899	8.05335	8.12784	8.04205	8.53124	8.04115	8.34502	8.0727	8.07909	8.04365	8.00065	7.98557	8.28092
10915	9.96939	9.46377	10.6402	10.0885	10.1116	10.1159	10.1711	9.66789	10.2423	9.3901	9.67015	10.1246	9.68036	10.0614	9.74818	10.2067	9.32381	9.56286	9.37395	10.1284	9.25466	9.93895	9.82021	9.18554	10.1915	9.70642	9.4196	10.3746	10.2064	9.93868	10.298	10.0075	9.23196	10.2141	9.93139	9.81678	10.022	9.53231	9.50196	9.98353	9.80687	9.36881	9.76355	10.1113	10.248	9.68731	8.49605	9.94717	9.9201
10916	9.21611	9.57644	9.38146	9.83438	9.52532	9.34734	9.43082	9.73772	9.80627	9.85525	9.56528	9.48793	9.08883	9.67389	10.1906	9.93167	9.97805	9.38527	9.49709	9.18355	10.0897	9.23471	9.80985	10.167	9.66297	9.011	10.2542	9.59902	9.20075	10.1285	9.66047	10	9.71022	8.7876	9.50368	9.91788	9.64841	9.54587	10.0819	9.32332	9.44036	9.80118	9.89252	9.59696	9.90931	9.86101	10.5127	9.38068	9.72213
284004	7.15818	6.96617	7.09139	6.9578	7.1092	7.20013	7.4216	7.3643	7.01773	7.05144	7.0631	7.70807	7.32313	7.11768	7.4921	7.21846	7.30699	7.13008	7.30199	6.93798	6.84907	6.97868	7.40242	7.33429	6.85444	7.29071	6.91377	7.62517	7.23958	7.30713	7.25776	6.77484	6.87426	7.1479	7.03913	7.17157	7.4565	7.22545	7.12074	7.06719	7.07776	8.01228	7.11768	6.93148	6.9099	7.32713	7.37401	6.98373	7.28547
10913	7.0161	7.76711	6.93876	8.32443	7.04228	8.03383	7.60195	6.76193	6.9421	8.51246	7.96493	7.38785	7.02296	8.29069	8.7264	6.9247	7.76147	8.06585	7.56797	7.37982	7.07923	6.73971	7.64464	6.87751	7.00217	7.46216	7.12945	8.31663	7.9627	7.82142	8.14682	11.9018	9.01847	7.84767	7.58738	8.3701	9.08382	7.5366	7.72076	6.99001	9.92924	8.36045	8.66809	9.5461	8.31339	7.22448	8.96958	8.31187	6.94449
10914	10.0872	10.4418	9.8876	10.5635	10.4218	10.6197	10.4846	10.0109	10.4578	10.1491	9.97342	10.3002	10.2538	10.591	10.4467	10.5239	10.1025	10.1094	9.80924	10.0624	9.37164	10.4927	10.0069	9.91363	9.84894	9.84481	9.96426	10.3745	10.1572	10.0979	10.3259	10.2501	10.1619	10.1713	9.97082	10.2569	10.6355	9.84294	9.7556	9.57519	10.22	9.50994	9.90454	9.68526	10.3897	10.2771	9.92866	10.0543	10.5987
10911	5.11119	5.12425	5.03996	4.91095	5.62011	5.48336	5.06313	5.11723	5.16391	6.47536	5.02165	5.01137	5.07838	5.26859	5.01198	5.28502	5.1527	5.12238	5.10244	5.13456	5.07284	5.11938	5.94734	6.19426	5.02842	5.08556	4.98589	5.16636	5.13659	5.33778	5.05968	6.00117	5.07599	5.65706	5.73138	5.19774	4.94047	5.30145	5.11656	5.02356	4.99599	5.18311	5.39069	5.08278	5.28782	4.94574	5.02338	5.14818	4.97305
25836	7.98872	8.0017	8.43096	9.61713	8.26413	8.27613	8.2158	8.62948	8.08226	7.86296	7.98581	8.56306	7.76589	8.52086	8.08669	8.21973	8.071	7.93401	7.1981	8.13698	8.08122	8.0597	8.13514	7.84454	8.08493	8.02656	8.79992	8.47863	8.23993	8.26826	8.22065	8.02806	7.79265	7.59331	8.14608	8.25407	8.51125	7.98381	7.8326	8.15508	7.68869	7.7037	7.8313	8.18676	8.50381	8.22697	8.30899	8.49312	8.14626
10912	6.57607	5.76634	5.94344	5.89159	5.61601	5.91918	5.61028	6.19355	6.20888	6.17489	5.73017	5.82612	6.07451	6.07367	5.92175	6.20159	7.14182	5.73693	6.19838	5.90118	5.78925	5.9293	6.06602	5.82941	5.73487	6.0587	6.07668	5.96707	5.65869	5.62684	5.46263	5.53514	5.75562	5.55612	5.96302	5.84752	6.01094	5.65883	5.98129	5.82949	5.95989	6.33241	6.23471	5.39893	5.65901	6.95089	6.04154	5.66534	6.10115
25837	6.57634	7.69244	7.03331	7.20468	6.38586	6.5274	7.0348	6.61364	6.76692	6.57141	6.49039	7.38428	7.348	6.70243	6.66933	8.21078	6.49128	7.47492	6.75405	6.61147	6.57918	6.48277	6.9186	6.54684	6.66635	7.09154	6.8097	7.16985	6.86869	6.2584	6.82718	6.52056	6.62444	6.72743	6.70252	6.55519	6.65528	6.71693	6.73323	6.44603	6.71784	6.92749	6.72525	6.44182	6.43527	7.87547	6.39834	6.64497	6.4402
341880	5.37187	5.50623	5.33232	5.37247	5.30331	5.38727	5.30346	5.35432	5.35155	5.40782	5.3032	5.4174	5.37056	5.38386	5.6209	5.50681	5.42458	5.50696	5.01107	5.34661	5.39012	5.36142	5.34091	5.15172	5.37212	5.75473	5.33369	5.1515	5.37763	5.24058	5.29416	5.75504	5.28638	5.4082	5.56751	5.34841	5.28418	5.3153	5.38464	5.38163	5.29911	5.47511	5.28597	5.29131	5.37625	5.35868	5.20435	5.50082	5.30824
284001	7.45602	7.53157	7.62887	7.38312	7.25793	7.40876	7.70445	7.66696	7.98921	7.43878	7.45404	7.56007	7.84892	7.79822	8.04645	7.76555	7.72217	7.77488	7.92455	7.06822	7.40373	7.49646	8.09269	7.25974	7.66691	8.5361	7.33435	7.10026	7.27961	7.30634	7.36997	7.5701	7.67696	7.74224	7.52348	7.28866	7.04564	7.80232	7.81006	7.74725	7.4456	7.4365	7.55004	7.66877	7.42853	7.4992	7.69537	7.71099	7.36379
10910	9.31406	9.06391	9.96803	9.73364	10.2208	10.0854	9.99479	9.95632	9.6759	10.4107	10.4768	9.88363	10.3819	10.0993	10.0449	9.8745	9.94716	9.8283	9.75152	10.6798	10.0181	9.61361	9.95174	10.4265	10.0173	10.2553	9.81736	9.7099	9.91647	10.2596	9.87242	10.2859	9.64887	10.1287	9.4448	9.55974	9.65332	9.68248	9.73713	9.55049	10.2101	10.3618	9.71785	10.4042	10.6002	9.98244	10.6278	10.3823	10.3155
25839	8.45002	7.94908	8.42372	8.5588	8.23448	8.08868	8.0851	8.73207	8.21339	7.70382	8.07927	8.18691	8.0003	7.85903	8.16268	8.09189	7.76263	7.35007	8.32015	8.36024	8.04859	7.54624	8.33615	8.54291	8.09331	8.22308	7.641	8.3351	8.03117	8.1315	8.60071	8.09435	8.3548	8.15929	7.76994	7.89249	8.03328	7.68411	7.59985	8.5821	8.26593	8.77837	7.80683	8.16027	7.64325	8.18549	8.08585	7.95455	8.34017
25833	4.93861	4.76098	4.79228	5.06807	4.85401	4.82727	5.21487	4.7856	4.75023	4.76682	4.71128	4.83642	4.75343	5.41259	5.07069	4.84155	4.80418	4.89445	4.75528	4.71206	4.72926	4.71255	4.94685	4.74518	4.71511	4.746	4.98085	5.36365	4.99134	4.67727	4.69573	4.90053	4.77723	4.90325	5.13512	5.12365	5.50162	4.74304	4.68385	4.65546	4.7601	4.89831	4.85037	4.77646	4.80657	4.80891	4.92959	4.67659	4.7609
285533	5.68886	5.63221	5.70583	5.61196	5.64573	5.81556	5.75432	5.71095	5.69374	6.09949	5.66534	5.97772	5.83089	5.74561	5.69927	5.83746	5.83914	5.8657	6.29885	5.69484	5.57777	5.83724	5.66556	5.66619	5.66616	6.03906	5.83549	5.75827	5.68133	5.55961	5.83096	5.71256	5.73439	5.82517	5.70297	5.6007	5.6337	5.72911	5.65016	5.62102	5.93095	5.9462	5.92796	5.62055	5.64563	5.71621	5.66166	5.78964	5.75938
25830	6.37523	6.35275	6.44115	6.41988	6.30543	6.31679	6.43935	6.25725	6.42862	6.35477	6.32065	6.56738	6.73093	6.49507	6.61368	6.53473	6.60265	6.73026	6.57836	6.66597	6.44316	6.42317	6.60852	6.69701	6.40146	6.64691	6.20882	6.5933	6.52187	6.24747	6.44987	6.48235	6.37842	6.52877	6.446	6.27551	6.2707	6.47853	6.37089	6.12704	6.7496	6.72952	6.57836	6.43399	6.36204	6.38878	6.26461	6.70233	6.44485
25831	7.4149	7.4721	7.20446	7.76753	7.50241	7.7976	7.65346	7.42631	7.52287	7.12194	7.41421	8.33033	7.45206	7.72123	7.6075	7.64157	7.20576	7.46769	7.05009	7.21803	6.63228	7.81909	7.35833	6.64944	7.4341	7.14368	7.2631	7.73842	7.17251	7.08667	7.60044	7.36177	7.3518	7.28844	7.73944	7.67979	7.76629	7.76417	7.35248	7.04674	7.61342	6.97677	7.23413	7.22597	7.85758	7.66711	7.07829	6.98516	7.71826
23581	5.22693	5.1457	5.28738	5.16719	5.09511	5.00704	5.09014	5.12141	5.07097	5.04284	5.05674	5.27541	5.13507	4.99725	5.14017	4.94679	5.22212	5.08431	5.69023	5.36074	5.25431	5.03675	5.10171	5.15601	5.15032	5.14984	5.07812	5.08714	5.07411	5.10561	5.24287	5.14859	4.98979	5.25873	5.09895	5.12227	5.21423	5.10401	5.11662	5.16034	5.33752	5.37004	5.1755	5.00366	4.95302	5.20924	5.05977	4.92839	5.17151
729440	5.36418	5.34453	5.24889	5.56767	5.23753	5.21046	5.46522	5.3725	5.54721	5.38838	5.35873	5.40486	5.48155	5.55421	5.52429	5.38417	5.31011	5.42777	5.781	5.28066	5.46606	5.43384	5.36975	5.4745	5.34655	5.33197	5.21928	5.16992	5.33737	5.30841	5.13165	5.3693	5.2323	5.38799	5.13263	5.22358	5.28942	5.23353	5.35479	5.43584	5.63504	5.81607	5.3913	5.23351	5.33016	5.51869	5.33665	5.44735	5.3154
120103	6.9354	7.85669	7.0299	7.0697	7.12905	7.21708	7.42719	7.24048	6.97875	7.28082	6.73338	6.71059	6.6193	6.58	7.18901	7.04664	7.19803	7.56766	6.8347	7.13055	7.0995	6.57789	7.32989	6.8532	6.56003	6.93544	6.78523	7.04548	7.02565	6.85497	6.94965	6.58082	7.01958	7.3112	7.20052	7.22042	6.94109	7.25602	6.69554	6.50148	6.63149	7.50627	7.21181	6.59727	6.62706	8.64631	6.79521	6.56487	7.37769
23580	8.07715	8.4608	8.27822	8.88101	8.2475	8.01399	8.37644	8.15015	8.13644	8.08007	8.38625	8.52772	8.16257	8.21695	8.28425	8.02017	8.24156	8.05391	8.31492	7.82237	8.09712	8.18437	8.34446	8.24783	7.92014	8.00911	8.21591	8.19157	8.21798	8.41575	7.73965	8.2333	8.36613	8.0817	8.07218	8.45443	8.68025	8.05654	8.32124	8.57838	8.11736	8.85965	8.01163	8.49804	8.16792	8.24167	8.44689	8.35926	8.14926
23583	7.95675	8.39272	8.18313	8.10591	7.72627	8.17467	8.24772	8.23392	8.2558	8.18465	8.31023	8.17321	8.34483	8.28683	8.37967	8.23814	8.69792	8.17398	8.03756	8.41586	8.4224	8.33061	8.41801	8.44929	8.27367	8.08422	7.98289	8.53027	8.11078	8.36939	8.16051	8.36637	8.11021	8.47158	8.38958	8.638	8.34537	7.92814	8.55722	8.33786	8.31907	8.14877	8.33067	8.24339	8.00942	8.21368	8.72163	8.24254	8.23515
23582	9.12965	9.84587	8.83096	9.85533	10.238	9.20684	10.439	9.39918	9.92883	10.0392	9.55591	10.4064	9.92851	9.41118	10.3643	10.4762	9.68553	9.43822	9.84547	9.36327	9.18704	10.0166	10.069	9.54908	9.28232	9.67169	10.0638	10.1567	9.87342	10.0872	9.8648	9.83721	10.3835	9.9437	9.46802	9.83861	9.86759	9.68253	9.62384	9.51653	10.2299	8.91778	9.57262	9.91925	9.65552	10.1089	10.0621	9.83533	8.89104
114609	6.85853	6.81353	6.68111	6.75976	6.99264	6.91301	6.99686	6.70678	6.96824	6.72169	6.93657	7.05986	6.87439	6.65404	6.9066	6.64279	6.86385	6.8465	6.96423	7.12499	7.10522	6.76806	6.81913	7.05216	6.91422	6.97967	6.94504	6.90355	6.88649	6.71968	6.97732	6.67385	7.11482	6.83931	6.91086	6.9621	7.42836	6.85803	6.85668	7.08724	6.98876	6.99192	6.80118	6.71739	6.79994	7.07558	6.85312	6.88229	6.79063
10939	9.58794	9.30001	9.0929	9.72252	9.82749	9.23575	9.84048	9.12951	9.73309	8.84025	9.01849	10.0235	9.47952	9.34706	9.61815	10.0462	8.33994	8.6881	9.44285	8.96828	8.54226	9.52823	9.49086	8.83056	9.22918	9.95368	8.90739	9.28629	9.4875	9.20408	10.0836	8.57144	9.73029	9.88343	9.32837	10.0307	9.25474	9.38585	9.08064	8.87969	9.44365	9.05574	9.27063	9.63501	9.12907	9.3846	8.83733	9.55429	9.14403
401474	4.67797	4.73266	4.93473	4.64686	4.66399	4.74104	4.80497	4.69086	4.67114	4.69512	4.6585	4.78063	4.65081	4.59128	4.68773	4.61001	4.7467	4.7232	5.2456	4.7509	4.83123	4.59756	4.6984	4.68651	4.66158	4.96119	4.70052	4.7312	4.71922	4.77563	4.79839	4.72995	4.63803	4.69021	4.68299	4.77697	4.77398	4.67897	4.71945	4.71577	4.62523	4.92294	4.70586	4.69279	4.6406	4.75067	4.70518	4.69834	4.67937
10942	6.23403	6.53981	6.7541	5.80828	6.09169	6.10977	6.17437	6.22656	7.01542	6.46305	6.18367	6.20683	6.43907	7.42101	6.03742	6.03634	6.6096	7.00387	6.3714	6.2222	6.57201	6.16593	6.27329	8.37523	6.01101	7.98851	7.29587	5.47254	7.35576	5.80099	6.35613	6.30915	6.17018	6.45506	6.67565	6.24355	5.75196	6.2821	6.43286	6.00207	6.25832	6.31901	6.36301	6.28397	6.37276	5.89308	5.99885	6.3513	6.03142
25805	7.13149	7.38417	7.85542	8.38584	7.07542	8.18164	7.29167	8.12759	10.0043	10.162	6.73956	9.72081	7.71351	11.4785	7.6851	7.15344	8.31761	10.2181	7.31749	7.69144	8.31893	9.7606	10.9753	6.79664	7.20533	9.99879	8.59046	11.3705	8.27503	6.52582	7.23086	11.9297	8.66451	8.07194	8.67463	8.87435	8.75887	8.44457	7.21645	7.00032	9.31923	10.0703	8.58306	11.4121	10.6365	8.50143	8.34646	7.94534	7.04279
10943	7.76198	8.04154	7.92712	8.05189	7.86336	7.93775	7.89157	8.06433	7.83173	8.30937	7.86107	8.05657	7.87631	8.12224	8.53153	8.0493	8.24437	7.88006	7.37395	8.11242	8.14022	7.81702	7.68153	8.29996	8.09525	7.96502	7.73775	8.08725	7.79862	8.17165	8.02254	7.93178	7.98416	8.02735	7.97486	8.02007	8.26126	7.73701	8.03903	8.03336	8.05966	8.19572	8.30341	7.81038	8.22505	8.21476	7.99083	8.15808	8.1796
25806	6.34594	6.45486	6.46415	6.35398	6.2602	6.25724	6.33616	6.34066	6.51714	6.40101	6.39271	6.51555	6.58142	6.5311	6.40453	6.39253	6.38788	6.62399	6.4157	6.34465	6.32372	6.42027	6.36286	6.38221	6.32822	6.69933	6.33822	6.23966	6.52542	6.11363	6.1884	6.34985	6.2994	6.43254	6.38812	6.16018	6.21557	6.46727	6.3711	6.23925	6.49687	6.44955	6.40991	6.3165	6.22324	6.35401	6.2906	6.57131	6.43399
10944	9.76333	9.15967	9.16237	9.84076	9.77542	9.73492	9.90707	9.6157	10.1208	9.82844	9.96559	9.56494	9.80459	10.0486	9.93036	9.95878	9.76433	9.81166	9.49352	10.1017	9.56614	9.79587	9.94118	9.87318	9.30089	9.75037	9.60488	9.71437	9.84784	10.0844	9.84369	9.61726	10.005	10.0126	9.50461	9.94835	10.0984	9.64453	9.44699	9.64987	9.68835	9.24318	9.38337	10.3547	10.1729	9.64604	10.2749	9.90665	10.1343
25803	8.05353	9.42038	8.16448	9.525	7.71707	8.18755	8.40708	8.34293	7.92609	8.08798	8.03566	8.48366	8.4735	8.03616	8.80392	8.99906	7.9352	8.42272	8.34608	7.86045	8.10706	7.89683	8.25174	8.08837	7.92345	8.20137	8.42481	8.43543	8.34563	7.53962	8.27223	8.34844	7.98307	8.4006	8.34919	8.32903	8.12442	8.18403	8.43548	7.71509	8.15713	9.0582	8.48456	8.02587	7.92403	9.62522	7.94211	8.52349	7.87991
10945	10.8242	11.2896	10.7797	11.9544	10.965	11.0244	11.1213	10.8286	10.7654	10.452	10.8509	11.246	11.1617	11.1049	11.3105	11.5205	10.5949	10.8636	10.6794	10.0773	10.9347	11.2738	10.7411	10.9099	11.0356	10.8219	11.2195	11.2097	11.0509	10.9157	10.931	10.6557	11.2007	11.0691	10.8781	10.9529	11.2053	11.2989	10.6629	11.0128	11.2566	10.8683	11.1856	11.0632	10.7577	11.7147	11.1207	11.2418	10.803
25804	10.2077	10.1831	9.6164	10.1271	10.6518	10.5503	10.3639	10.1224	10.3931	10.0101	10.4022	10.1848	10.5731	10.6853	10.3272	10.7029	10.1422	10.1032	9.91761	10.9875	9.89183	10.5847	10.0557	10.843	10.4831	10.325	9.65515	10.5021	10.2673	10.7812	10.105	10.0377	10.4737	10.6852	9.94826	10.3956	10.4114	10.6212	9.97947	10.7963	10.3922	10.0184	10.346	10.2771	10.0438	10.7633	10.5555	10.5593	10.357
10946	8.87291	8.20262	7.88543	8.45005	8.24191	8.06154	8.65425	8.39037	8.38838	7.77301	8.21822	8.03663	8.65696	8.51803	8.78422	8.93122	7.84383	8.02422	8.12135	8.46597	8.352	8.12426	8.26459	8.60102	8.63199	8.56326	8.08844	8.00324	8.67331	8.4351	7.57342	7.77869	8.49682	8.92787	7.9513	8.10034	8.43965	8.70003	7.78292	8.41358	8.3543	8.3337	7.97027	9.03076	8.1623	9.51248	8.35874	8.83679	8.47437
25809	6.81042	7.27432	6.70068	6.47148	7.10797	6.68219	6.92867	6.9069	7.31592	6.67347	6.88294	6.69525	6.69639	6.5791	6.95664	6.94996	7.00156	7.07668	7.10435	6.6022	6.9399	6.51716	6.92617	6.93869	6.63058	7.01843	6.95802	6.4365	6.91542	6.99811	6.71522	7.09837	6.67893	6.64928	6.76866	6.94201	6.64805	7.09327	6.90764	7.06068	6.44971	6.9041	6.80865	7.54307	7.05545	7.22059	6.60806	7.10547	6.6591
10947	8.04319	7.14892	8.42546	8.20388	7.7696	8.32356	8.81191	8.47168	7.24436	8.46248	7.81053	7.86614	7.02742	7.62497	7.44854	8.47685	8.49762	7.67959	8.16935	7.7926	7.89963	7.40512	8.03503	8.14002	8.64472	8.28681	8.19769	8.66843	8.26703	8.34355	8.33143	8.47951	8.90233	7.23144	8.1537	7.76292	8.27372	8.39016	7.95164	8.19239	9.66791	8.90501	8.55723	8.09598	8.19683	8.35905	8.07288	7.85534	8.6326
10948	7.77689	7.49398	7.56789	7.72807	7.46305	7.74634	7.46302	7.91018	7.69129	7.42843	7.89731	8.13529	7.49029	7.79017	7.85232	7.46546	7.75561	7.42705	7.76729	7.39599	7.82962	7.50948	8.29975	7.78396	7.62907	8.06988	7.77701	8.17545	7.63186	7.51685	7.36342	7.81514	7.52162	7.72879	7.30732	7.37819	7.57472	7.51283	7.63031	7.76915	8.08438	7.896	7.68905	7.81773	7.5152	7.64755	8.2216	7.66475	7.67198
25807	7.40054	7.06741	7.09334	7.46345	7.22593	7.15085	7.37114	7.48278	7.18341	7.28212	7.28487	7.75186	7.49178	7.70058	7.56802	7.6349	7.14305	7.0262	7.69048	7.13736	6.75123	7.27799	7.05045	7.46369	7.24792	7.63885	7.56014	7.2315	7.47545	7.23871	7.02084	7.23992	7.25825	7.51442	7.08999	6.79576	7.70379	7.60665	6.83105	7.15847	7.92793	7.56603	7.41322	7.00945	7.19142	7.61081	7.26392	7.12762	7.34393
285527	9.27384	9.79953	9.67529	9.3927	8.8638	8.80959	9.10214	10.1111	9.26949	8.08059	9.64049	9.5686	8.62851	8.19225	9.90489	9.36966	9.62335	9.06143	8.88594	9.07062	8.59248	9.13566	9.0086	8.44249	9.63376	8.10377	8.73359	9.69217	9.42147	9.77024	9.56254	7.86909	8.26541	8.12209	8.77626	9.49523	9.40897	8.34873	9.08504	9.75348	8.06597	8.08459	8.17386	8.14181	9.24268	10.1339	9.56641	9.23165	9.82438
10949	9.81578	9.50038	9.33298	10.2624	10.3738	9.87176	10.225	9.16018	10.014	9.70056	9.85537	9.72777	9.79766	10.0837	10.4075	10.5295	9.93463	9.94932	9.68541	10.0079	9.9272	10.3991	10.4186	9.69745	10.1446	9.156	9.5661	10.1925	10.1757	10.2873	9.785	9.86602	10.2617	9.68498	9.74331	10.1271	10.4851	9.7403	10.0019	10.3929	9.70821	9.6407	10.1756	10.1548	10.4826	10.0769	10.0218	10.3539	10.1886
23588	10.6153	10.5673	10.1411	10.5414	10.6537	10.64	10.7553	10.5763	10.6338	10.345	10.265	11.1299	10.3471	10.6525	11.0315	10.7625	10.6893	10.0214	10.0229	9.83508	9.42828	10.6805	10.5551	10.1767	9.713	9.29325	10.4504	10.6765	10.3518	10.2176	10.4823	10.5798	10.2282	10.0664	9.83234	10.3875	10.5398	9.98639	10.1013	9.8888	9.72835	9.52536	9.57553	9.73169	10.2302	10.4175	10.9509	9.52348	10.7716
285521	8.65549	8.5339	8.17503	8.19697	9.31851	8.36593	9.21646	8.77499	9.52661	8.79333	9.06437	8.79622	8.7684	9.3046	9.01632	9.6692	9.05214	8.98804	9.10418	8.79721	8.49388	8.91369	9.1091	9.17924	9.13267	8.91113	8.38588	9.33417	9.15358	9.56003	8.67652	8.14285	9.00339	9.83157	8.71731	9.05106	9.17723	9.22034	9.0277	9.72867	9.34001	8.80741	8.74668	8.30126	8.52121	8.98383	9.55697	9.3189	8.97266
23589	8.9748	8.68838	9.11683	9.37071	8.78508	9.17563	8.85393	8.89013	8.9203	8.783	9.07983	9.14136	8.92847	8.99615	9.38853	8.67692	9.03279	8.83652	8.96282	9.02841	9.26719	8.85076	9.23849	9.07719	8.91229	8.66172	9.11885	8.85231	8.95705	9.02532	9.07624	9.04034	8.95134	8.93002	8.70696	8.78574	8.73993	8.79792	8.72948	9.57192	8.78101	9.08445	8.83546	8.58727	8.77632	9.46016	9.19738	8.84115	9.21671
23584	7.54671	7.83698	6.65949	7.9889	6.526	7.13387	8.77772	7.2541	6.22352	6.17125	7.2231	6.56063	7.57134	7.34926	8.61978	8.2183	6.06552	7.69226	6.45661	6.1776	6.16912	6.70686	6.03026	6.30089	6.38597	6.3064	8.44483	8.69313	6.81302	5.82031	7.96816	6.43394	6.00303	6.50512	7.52019	6.78981	6.70877	5.97652	7.08894	6.46477	6.63851	7.45228	6.72586	6.0334	6.40609	6.78662	6.0876	6.67967	6.12016
25801	9.12861	9.82063	9.84386	9.69349	9.98532	9.07408	9.44631	10.2864	9.78461	10.0419	10.1406	9.40085	10.0055	10.3456	10.0018	10.1432	10.1384	9.70208	9.84117	10.2533	9.54893	10.043	9.9736	9.76105	9.52661	9.51791	9.33952	9.7277	9.91978	9.96247	9.66562	9.9606	9.63083	9.81419	9.11514	9.75504	10.0307	9.56878	9.71904	10.4164	10.0294	9.45364	8.9281	9.99461	9.51311	9.85754	10.2202	9.7736	10.0564
23585	10.0226	9.44852	9.46811	11.0018	10.2881	10.0237	10.6268	10.0813	10.2009	10.409	9.95612	10.7347	10.165	10.4708	10.522	10.7733	10.0809	10.1248	10.429	10.3528	10.4335	10.4098	10.0369	10.2002	10.0829	9.86881	10.7619	10.727	10.0458	10.6437	10.2077	9.86699	10.5434	10.2209	10.071	9.68603	10.2655	10.2057	10.1863	10.3097	10.579	10.0242	10.2656	10.6625	9.74577	10.7808	10.5971	10.4087	10.4444
25802	6.98599	7.00537	7.00364	7.10048	6.82384	6.95702	6.90253	7.13954	6.61034	7.30158	6.85966	6.95379	6.85067	6.94129	6.97396	6.80928	6.77361	6.96497	7.23825	7.05311	7.14426	6.85868	7.4438	7.05493	7.24528	6.81913	7.12771	8.3836	6.96439	7.21442	7.19781	7.20902	7.18311	6.6864	7.13016	6.83187	6.88425	7.03015	7.35585	6.96679	7.14515	7.46083	7.74358	7.42963	6.96009	6.84617	6.81352	6.92039	7.04258
342926	4.63706	4.68229	4.65346	4.54808	4.58577	4.62416	4.63726	4.70639	4.68074	4.75253	4.59001	4.61809	4.6184	4.54752	4.61132	4.58177	4.71746	4.67407	5.13609	4.70123	4.70137	4.61125	4.67295	4.63902	4.61135	4.63244	4.72693	4.5922	4.60869	4.615	4.67609	4.6533	4.70192	4.66945	4.7152	4.61919	4.58914	4.67089	4.61865	4.64462	4.58232	4.75196	4.68356	4.63131	4.66215	4.64473	4.61385	4.63859	4.57848
23586	8.10971	7.57138	7.27277	7.79611	7.86613	8.019	7.80328	7.51396	7.22741	7.63265	7.79504	8.45863	8.45368	7.55976	7.27434	7.58325	9.04847	8.0471	8.568	8.37695	8.43365	7.43013	7.27044	7.8271	7.45271	8.95735	7.66595	8.08983	8.12619	8.16797	8.09102	7.52436	8.16506	8.57954	7.89882	7.49522	8.00371	9.06067	7.24265	7.35514	9.69334	7.68989	7.9532	7.53674	8.3145	8.55266	7.86556	7.55924	8.05053
23587	8.52894	8.03655	8.56499	8.4675	8.4761	8.63542	8.77036	8.47026	8.87249	8.1038	8.21196	8.65657	8.70221	8.31573	8.20028	8.73511	8.74261	8.81867	9.01227	7.93479	7.88531	8.3013	8.39356	8.01554	7.99311	8.83783	8.41474	8.09518	8.58754	7.83547	8.43218	8.77647	8.59748	8.67235	8.78652	8.30298	8.47013	8.54803	8.45943	8.0184	9.52443	8.28	8.36508	8.10993	8.08391	8.05581	8.59571	7.98914	8.25596
25800	8.32082	9.10042	8.27208	8.11304	9.40365	8.41678	9.3798	7.92473	8.97613	9.4407	8.98271	8.76348	9.06571	8.72961	8.55425	9.02832	9.05172	8.37411	9.12642	9.29933	8.41103	9.41284	8.71241	8.56297	8.83639	9.26567	9.43177	8.80467	8.97081	8.87554	8.82625	8.77851	9.51861	9.20609	9.07233	8.98402	9.2431	9.79247	8.4423	8.82588	10.1127	8.23841	9.3451	8.65178	8.68402	9.20318	8.58658	8.88055	8.8298
23594	8.56699	8.14584	9.62655	8.86637	8.7601	9.06781	8.65932	9.64602	8.32867	7.37445	8.32313	8.7925	8.21481	9.11715	8.24767	8.49456	7.46405	8.12521	7.92177	9.0665	7.56046	8.60098	8.36903	8.06704	9.01609	9.47764	7.01097	8.36622	8.77596	8.51817	8.81271	8.42342	7.40598	9.08871	8.05679	8.4401	8.55084	8.70028	7.51381	9.5796	8.01511	8.84531	7.91595	7.73343	8.36073	8.48206	8.18812	8.94294	8.92511
23593	11.023	10.7591	10.3714	11.6952	10.7182	11.2573	11.1592	10.2685	11.0623	11.3609	10.6659	11.325	10.9873	11.0292	11.3631	11.1199	10.1801	10.7465	10.5184	10.9416	10.499	11.5123	10.9509	11.3405	10.9147	10.3349	10.8688	10.9775	11.0076	11.0136	10.8766	11.157	11.4298	11.034	10.843	10.585	10.873	10.9209	10.5861	10.8651	10.2929	11.0268	10.9606	11.2676	10.9044	11.1273	11.0826	11.8219	11.0565
23592	10.2744	10.1336	10.278	10.8082	10.0878	10.341	9.96326	10.0355	10.3062	10.0575	10.2898	9.99678	10.0952	10.1529	10.1839	9.65914	10.0587	9.98213	9.73454	10.5146	10.2041	10.8309	10.2903	9.89079	10.1431	9.69016	10.0666	10.2364	10.1323	10.2348	10.1479	10.2496	10.0568	9.89303	9.98215	10.403	10.2081	9.84832	9.76596	10.5322	9.76346	9.29816	10.1516	10.332	10.3733	10.0741	10.814	10.3489	10.499
23591	5.47284	5.48495	5.48083	5.41253	5.42129	5.42038	5.47009	5.50339	5.42774	5.42728	5.50426	5.51999	5.57332	5.64006	5.54569	5.57623	5.56803	5.57388	6.67864	5.48715	5.36861	5.4901	5.50817	5.40546	5.37154	5.62402	5.35866	5.34385	5.48996	5.25312	5.41853	5.41835	5.44794	5.55861	5.50159	5.46507	5.52501	5.45947	5.64906	5.47548	5.66419	5.65166	5.67828	5.40565	5.35948	5.60612	5.29267	5.49276	5.46274
23590	8.12905	8.56435	8.35459	8.45901	9.42611	8.08712	9.00881	8.65803	9.30613	8.44985	8.40686	8.67642	9.17839	8.85082	8.78738	9.11687	8.33539	8.76207	8.3893	9.32097	8.01069	8.33694	8.58765	8.69748	9.02261	7.91486	7.30708	8.8	8.60627	9.25379	8.89921	8.85538	9.01745	9.11955	8.72241	8.90926	9.19194	8.16895	8.48067	8.99622	7.63007	7.73325	8.13001	8.87754	9.51092	8.25078	8.39729	9.01071	8.24607
10929	9.24441	8.71348	8.75888	9.17257	9.43794	8.86247	9.04924	8.57291	8.97484	8.49397	8.69061	8.9281	8.8521	8.86116	9.08871	9.20064	8.72773	8.94921	8.27088	8.55906	8.35608	9.10727	8.99197	8.64598	8.63134	8.08601	8.84569	9.00299	8.82628	8.90138	9.04091	8.87033	8.96467	8.68304	8.86864	9.06317	9.66826	8.7962	8.40217	8.70737	8.81616	8.144	8.83674	8.32733	8.9183	8.90839	8.60883	7.98036	8.93452
10928	7.42406	7.56337	7.20965	7.7074	7.78795	7.19115	7.93615	7.20695	7.55212	7.52432	7.42228	7.80527	7.45581	7.54498	7.51919	7.66548	7.20854	7.14273	7.58163	6.89401	6.85758	7.5888	7.68074	7.15514	7.03458	7.72771	7.68995	7.49735	7.49927	7.0397	7.08907	7.15132	7.51465	7.73135	7.46601	7.94853	7.05807	7.66193	7.21349	6.81491	7.56265	7.69217	7.20363	7.17956	7.27114	7.71264	7.28116	7.59839	7.09294
100289230	5.20983	5.21593	5.66972	5.08888	5.38037	5.18758	5.46594	5.2661	5.26504	5.18203	5.07948	5.49715	5.17941	5.10614	5.21285	5.05163	5.79958	5.09978	5.02783	5.15404	5.15455	5.00454	5.45464	5.09755	5.11024	5.20687	5.16525	5.29633	5.20898	5.04558	5.74286	5.28699	4.99127	5.2416	5.30516	5.3615	5.39936	5.06483	5.27622	5.09468	4.93533	5.18659	5.148	5.21247	5.34762	5.25351	5.31071	5.18423	5.41186
401463	4.74261	4.71146	4.74887	4.69403	4.68686	4.73031	4.74668	4.6884	4.71186	4.69576	4.63791	4.73825	4.67916	4.57006	4.65052	4.72683	4.69553	4.67998	4.58882	4.87667	4.79856	4.6512	4.65944	4.74352	4.66349	4.732	4.5979	4.66618	4.69457	4.68654	4.80628	4.5929	4.67749	4.65703	4.86303	4.68495	4.67811	4.67963	4.71582	4.7303	4.64564	4.75985	4.76184	4.66162	4.69655	4.68173	4.67094	4.68685	4.67057
100216545	5.30121	5.2603	5.29498	5.26803	5.15502	5.22627	5.2829	5.49983	5.26231	5.05803	5.17624	5.40457	5.3737	5.45001	5.45901	5.38802	5.13	5.2639	5.21899	5.11964	5.03524	5.13072	5.12424	5.00484	5.25562	5.33182	5.12545	5.0824	4.99473	5.13907	5.10399	5.37766	5.27534	5.22172	5.23379	5.1059	5.20456	5.17005	5.21002	5.14768	5.29923	5.56298	5.10453	5.02663	5.1975	5.58035	5.27595	5.22434	5.19109
401466	9.81497	9.58161	8.93302	9.65655	9.37119	9.81972	9.79299	9.34028	9.78183	10.4432	9.57724	8.77558	9.92697	10.0341	9.52425	10.5684	9.78577	9.59438	9.32569	10.1091	9.47402	9.51764	9.84427	9.87549	9.02368	10.123	9.53217	9.23384	9.20522	9.62283	9.52745	10.2191	9.02403	9.8781	9.58821	9.71199	9.96078	8.67494	9.15803	9.73771	10.1613	9.8365	9.31016	9.39012	9.42781	9.04038	10.231	9.77398	10.1157
25814	8.65201	9.03234	9.19232	8.92886	8.97612	9.05955	9.154	9.02125	9.46083	8.91655	9.22201	9.08426	9.47117	9.48365	9.48312	9.2728	9.15275	9.05334	9.32658	8.86427	8.78364	9.27481	9.23377	8.9311	9.43421	9.41035	9.06264	9.3717	9.3372	9.1071	8.80471	9.34757	9.27074	9.48163	9.14121	9.2194	9.37229	9.39134	9.1694	8.67776	9.04871	9.12923	9.37288	9.01241	9.11878	8.91269	9.24966	8.68762	9.18557
10933	11.3406	11.2326	11.2598	11.4242	11.6007	11.2329	11.6655	11.681	11.9284	11.6679	11.2166	11.5235	11.5896	11.2425	11.5345	11.6627	11.3019	11.2245	11.7792	10.7856	11.0146	11.7392	11.7257	11.5265	11.6357	11.378	11.9951	11.8107	11.3795	11.7023	11.3276	11.9218	11.6914	11.5915	11.2281	11.4754	11.535	11.6166	10.9651	11.8315	11.6316	11.2253	11.6476	11.426	11.5331	11.6884	11.3876	11.5646	11.6139
150000	5.98746	6.04732	5.85409	5.8377	5.57231	5.57797	5.68805	5.57148	5.97046	5.54351	5.46686	5.62215	5.62414	5.4829	5.46554	5.39919	5.69231	5.79785	5.91027	6.00499	5.98946	5.51451	5.64141	5.61815	5.47833	5.67059	5.40726	5.64135	5.6054	5.46462	6.34052	5.46282	5.39958	5.89042	5.72178	5.72734	5.49753	5.57437	6.01016	5.6814	5.50402	5.76811	5.58342	5.69095	5.71332	5.45846	5.52297	5.55665	5.63479
25816	8.73923	9.05503	8.9894	9.02093	9.17789	9.05063	10.1772	8.75675	9.16707	10.0462	8.65257	9.02065	9.86626	9.49713	9.13776	8.85087	9.3542	9.47989	8.83111	8.82242	8.18006	10.7279	8.88021	8.71287	8.39676	9.59145	8.49679	9.5854	9.14134	8.00988	8.99824	8.91251	9.34369	9.75727	8.7353	8.84874	8.56351	9.26942	8.58446	8.13307	9.89884	8.53369	8.61873	7.98097	8.66433	9.49134	7.63991	7.86725	9.20026
25817	5.52077	5.40239	5.34136	5.39448	5.29412	5.74549	5.22799	5.72177	5.34326	6.32112	5.74704	5.37901	5.28141	5.34663	5.35234	5.31016	5.69549	5.47476	5.74298	5.39485	5.62459	5.33389	5.34204	5.59416	5.63065	5.51249	6.73144	5.34538	5.50397	5.48163	5.46072	5.65763	5.56855	5.35053	6.0058	5.47246	5.28372	6.03078	5.39633	5.59496	5.67617	5.85247	6.17352	5.61909	5.65346	5.48749	5.28714	5.37463	5.45477
25818	5.37823	5.59155	5.42568	5.40769	5.36077	5.49233	5.49811	5.54754	5.50917	5.37516	5.44334	5.51472	5.46129	5.25245	5.64796	5.28201	5.41802	5.34696	5.53516	5.67249	5.55643	5.46892	5.55442	5.59382	5.39685	5.3821	5.30624	5.48072	5.38223	5.37111	5.47598	5.30421	5.27528	5.43539	5.45136	5.3155	5.46353	5.51752	5.71252	5.42917	5.60227	5.90333	5.41525	5.31638	5.39084	5.9112	5.35961	5.44393	5.34997
25819	5.73617	5.75687	5.80319	5.53629	5.67142	5.73276	5.78039	5.69731	5.99561	5.80513	5.72142	5.90681	5.85707	5.91515	5.75093	5.75972	5.69005	5.93659	5.73125	5.80948	5.84795	5.8667	5.72874	5.7092	5.78544	6.09088	5.55832	5.78584	5.83652	5.65933	5.81738	5.67416	5.97248	5.90568	6.00593	5.77443	5.80368	5.84562	5.79108	5.79661	6.00734	6.19013	5.97158	5.77637	5.75047	5.55412	5.65903	5.8239	5.66889
10938	8.78377	7.79486	8.03022	7.88399	8.41201	8.52225	8.02902	8.26005	7.86524	7.67759	8.43723	8.45182	8.44011	8.46358	7.94238	8.31412	8.20309	8.0546	8.17563	8.20034	8.19339	8.19159	7.73238	8.40364	8.09206	8.71572	8.32664	7.9548	8.08987	8.29246	8.11333	8.45108	8.42824	8.42132	8.14504	7.90035	8.08175	8.33585	7.73716	7.9785	8.74437	8.51281	8.20557	7.72952	8.12394	8.08407	8.07815	7.87226	8.3647
10935	10.8535	11.6168	10.903	11.1129	11.8548	11.0075	11.7441	11.9572	11.9907	11.4673	11.5135	11.4582	12.0079	11.8398	11.9977	11.6879	11.4718	11.5073	11.5909	11.3466	10.9252	11.9425	11.4287	11.3021	11.8647	11.7354	11.128	11.5415	11.717	11.8733	11.6295	11.5211	11.946	11.7654	11.1152	11.5612	11.8873	11.571	11.7249	11.7126	11.7795	10.6728	10.9667	10.606	11.4435	11.1232	11.3632	11.8918	11.046
285513	4.90591	5.43484	4.90335	5.68393	5.59277	4.93014	6.39741	4.7306	4.88128	5.03826	4.94613	5.12055	5.11267	4.97159	5.01157	5.24164	4.9445	4.9874	4.92108	4.98527	5.00811	4.8621	4.79859	4.78796	5.29968	4.90315	5.12701	5.13939	5.28226	5.31265	5.06553	4.887	5.30082	4.91388	4.9077	5.16916	5.6	4.99504	4.87473	5.09059	4.78631	4.72633	5.03642	4.88254	4.93213	5.14942	5.10262	4.94672	5.22808
10936	5.72851	5.72714	5.79007	5.55242	5.5908	5.73004	5.6385	5.64015	5.93433	5.61583	5.52844	5.72937	5.68934	5.5409	5.77134	5.63505	5.63279	5.9334	5.79606	5.66905	5.70265	5.54571	5.833	5.64015	5.56171	6.00893	5.48772	5.35211	5.74551	5.5033	5.57528	5.72078	5.5588	5.59761	5.75918	5.55532	5.42528	5.48242	5.88542	5.63161	5.64969	5.795	5.59909	5.67816	5.65151	5.58177	5.57152	5.86581	5.53395
285512	6.62559	6.59102	7.04407	6.46308	6.49645	6.67139	6.66631	6.77226	6.53598	6.71102	6.50038	6.79392	6.69211	6.5004	6.55268	6.41324	6.51922	6.58387	6.87922	6.72243	6.70263	6.65458	6.67014	6.63393	6.55994	6.96739	6.47523	6.59373	6.57525	6.39516	6.94301	6.52383	6.60828	6.7925	6.81423	6.56416	6.46196	6.59152	6.63497	6.68373	6.59892	6.66781	6.74257	6.55659	6.40073	6.61256	6.46458	6.77714	6.43626
23597	8.75134	9.36558	8.93997	9.67366	8.9116	9.48409	9.3117	9.26371	8.96529	9.60362	9.13219	9.41869	9.31701	9.81731	9.69065	9.36013	9.53549	9.11086	9.10441	9.18613	9.09059	9.26696	8.85918	9.61658	9.14981	9.35205	9.50856	9.21128	9.02493	9.89853	9.432	9.28559	9.82198	9.86839	9.51815	9.64121	9.24304	9.26652	9.51903	8.95386	9.10366	9.49129	9.516	9.02078	9.85277	9.59559	9.487	9.11355	9.87197
23598	7.08641	7.14254	7.54109	7.27299	7.51315	7.28727	7.10402	7.09306	7.65633	6.91758	7.2252	7.2262	7.01342	7.33536	7.33359	7.20988	7.5231	7.18045	7.26084	7.11656	7.69955	7.74678	7.46491	7.40171	7.43724	7.09409	7.02091	7.68854	7.57953	7.23248	7.22541	7.33822	6.9762	7.01929	7.17447	7.27097	7.75685	7.35815	7.0591	7.30058	7.04109	7.07139	7.4353	7.36678	7.51234	6.92349	7.43061	6.93154	7.27482
10930	6.43753	6.50821	6.50978	6.18151	6.24949	6.36398	6.3977	6.24397	6.44882	6.32002	6.28555	6.52138	6.41078	6.19925	6.44812	6.60218	6.40841	6.61474	7.12801	6.49203	6.32603	6.30285	6.45804	6.4902	6.32048	6.38237	7.28203	6.05538	6.34495	6.20756	6.15768	6.32905	6.18043	6.3251	6.41044	6.15879	6.11651	6.30479	6.56381	6.32183	6.34118	6.7277	6.49273	6.32999	6.2959	6.18865	6.19787	6.53419	6.27806
23595	8.62365	8.56016	8.34041	8.85331	8.51669	8.33477	8.78703	8.50957	8.64595	8.72363	8.43281	8.02872	9.0903	9.09232	9.13843	9.0011	8.42556	8.77145	8.54603	9.29644	8.53222	8.70657	8.87187	9.0979	9.13628	8.45203	8.56709	8.6505	8.88434	9.16614	8.92265	9.19916	7.92641	8.54349	8.40826	8.73666	8.45013	8.44803	8.66176	8.70655	8.79199	9.02694	8.96959	9.02964	8.95135	8.75366	9.00224	8.8894	9.17296
25813	9.16204	8.98393	9.55727	9.26156	10.2875	9.48842	10.2782	9.45231	10.4415	9.69644	9.74169	9.81729	10.0149	10.1964	10.0113	10.5923	9.9575	10.1648	9.5882	9.40963	9.41451	10.1816	10.3979	9.86683	9.96844	9.53937	9.37249	10.0612	9.73176	10.122	9.71234	9.49369	10.3765	10.3479	9.9491	10.1371	10.2843	9.63645	10.1657	10.3849	9.47782	9.54257	9.98417	9.83239	10.0605	9.55988	9.78247	9.2566	9.99101
23596	8.63459	7.53168	8.14702	8.06359	8.03771	8.7356	7.73695	8.25493	8.29538	8.75233	7.96182	7.76274	7.45303	8.25328	8.53544	7.90362	8.46084	8.0615	8.15633	8.52133	8.54106	8.97445	8.38963	8.90377	8.25377	7.92232	8.74311	8.07574	8.0402	7.86379	8.40984	7.94618	7.47044	7.42578	7.91474	7.73629	7.69579	7.89779	7.89573	7.4594	7.30199	8.59639	8.44404	8.30327	7.68441	9.34858	8.74245	7.75852	7.76189
342918	5.40477	5.47859	5.44472	5.74443	5.39819	5.49278	5.40593	5.60832	5.51724	5.51394	5.46142	5.50659	5.3662	5.46489	5.7797	5.4255	5.39133	5.37042	5.73997	5.3938	5.4495	5.36388	5.54481	5.60488	5.43287	5.48265	5.36039	5.30324	5.19302	5.54731	5.13258	5.4516	5.42313	5.44557	5.42353	5.43421	5.616	5.4448	5.76356	5.49902	5.4287	5.78647	5.21255	5.36226	5.48545	5.3483	5.41306	5.37665	5.27535
327657	7.71037	7.76372	8.02788	7.44797	7.45337	7.78959	7.69572	7.77626	7.56101	7.77599	7.66683	7.98957	7.81331	7.58058	7.62483	7.55512	8.00922	8.00974	8.01579	7.86034	8.25459	7.68275	7.87844	7.75135	7.60405	7.92051	7.45137	7.50421	7.63403	7.56475	7.81322	7.74078	7.59414	8.04366	7.85034	7.69962	7.76267	7.70463	8.21386	7.61028	7.66097	8.11213	7.91653	7.79558	7.61885	7.71235	7.78689	7.88324	7.77565
285590	8.77773	8.2293	8.59527	8.84597	8.37978	8.82125	8.2986	8.86479	8.27475	9.0945	8.69794	8.12251	7.97146	8.30118	8.41495	8.15275	8.55388	8.60492	8.83611	8.73732	8.97619	8.72893	8.39331	8.54096	9.11086	8.2858	9.9228	9.52561	8.74936	8.75734	9.18169	8.9633	8.64267	8.24596	9.17737	8.77527	8.53041	8.95467	8.36703	8.64633	8.71632	8.96146	9.81278	8.94411	8.90817	8.87569	8.46917	8.27661	8.17837
255877	7.35932	7.38695	7.36595	7.28299	7.13076	7.34886	7.05871	7.49277	7.23231	7.35537	7.21623	7.3852	7.41284	7.27051	7.19426	7.14628	7.41387	7.51044	7.54756	7.41043	7.57286	7.28957	7.34405	7.65327	7.54443	7.54517	7.95147	7.23106	7.33818	7.07259	7.47263	7.33281	7.40027	7.26795	7.40697	7.11743	7.27066	7.4796	7.4105	7.13229	7.60036	7.65506	7.73434	7.38916	7.1984	7.48883	7.41728	7.38103	7.13362
342908	4.69221	5.07415	4.941	4.92105	4.61534	4.78472	4.66091	4.8063	4.72067	5.09256	4.72163	4.68244	4.95993	4.77266	4.70329	4.94082	4.96288	4.744	4.6883	4.77609	4.74041	4.69922	4.70483	5.02957	4.71791	4.75883	4.89792	5.15682	4.83226	5.05724	5.08488	4.74961	4.75268	4.81247	4.72299	4.68232	5.1038	4.70572	4.83904	5.32193	4.72411	4.77386	4.82869	4.82091	4.66975	4.74959	4.83025	4.63885	4.75525
25865	9.39542	8.63421	9.09631	9.57584	9.09974	9.20375	8.7955	9.46807	8.32814	8.92058	9.26767	9.23943	8.72983	8.90371	8.67919	8.73697	8.86104	8.52132	8.75346	8.27106	9.12292	9.16437	8.81095	9.10284	8.73802	9.71954	8.95185	9.05578	8.94667	8.99898	8.95699	8.78271	9.42306	9.04352	8.68912	8.39951	8.83336	9.01017	8.79528	9.02227	9.8887	9.10566	8.87688	9.14511	8.78585	9.10606	9.28661	8.99275	8.7931
25864	7.5269	7.91221	7.25115	6.87924	7.60909	7.29825	8.02996	7.28391	7.89728	7.35317	6.71533	7.32329	8.04594	7.64662	7.60157	7.48961	6.94676	7.75834	8.09252	6.87423	7.2903	7.5918	8.02262	7.68451	7.01404	7.62131	7.57014	7.27504	7.77103	7.01617	6.76889	7.43626	8.25604	8.08233	7.17344	7.60843	7.66658	8.16457	7.10975	7.17307	7.31168	7.93715	7.48851	6.82595	7.28225	7.28404	7.13473	6.63211	7.33231
25862	6.58592	6.73719	6.6647	6.66378	6.49593	6.63777	6.61071	6.64287	6.56802	6.56271	6.647	6.81297	6.67297	6.95094	6.9469	6.736	6.69456	6.9283	6.72144	6.76089	6.68544	6.6692	6.59704	6.55202	6.72689	6.70448	6.65887	6.41908	6.73694	6.35048	6.45615	6.90525	6.28876	6.6241	6.60687	6.35049	6.42033	6.52122	6.62978	6.5104	7.11649	6.96054	6.81972	6.48039	6.67593	6.71734	6.35604	6.84735	6.59148
25861	6.16277	5.976	6.04873	5.79724	5.91833	5.83185	5.99908	5.88997	5.66814	5.93827	5.88965	5.78926	5.7234	5.97805	5.7779	5.79677	6.14282	5.78428	5.86044	5.70432	5.7101	5.7727	5.79554	5.67812	5.9216	5.88816	5.99161	6.12627	5.86827	5.8625	5.83569	6.03067	5.68324	5.81885	5.78396	5.97084	5.87216	6.00341	6.16739	5.85998	5.97547	5.98888	5.85726	6.07031	6.04114	5.70496	5.85408	5.92985	5.69384
150051	6.0234	5.92155	6.8698	5.9133	5.8123	6.24642	5.92381	6.00718	6.28626	5.90596	5.84965	6.44966	5.90438	5.92256	5.66957	5.78616	5.88479	6.1395	5.97735	6.29148	6.54382	5.71888	6.12785	6.23709	5.88748	5.99448	5.90312	6.07797	6.31702	5.89629	6.04182	5.87298	5.87394	6.39941	6.22461	5.91607	5.91525	5.85735	6.11394	6.05763	5.86244	6.45202	6.12748	5.94872	5.93233	5.70666	5.91574	6.11069	6.19816
401442	6.20188	6.17338	6.27152	6.18299	6.08427	6.31492	6.08049	6.19403	6.17079	6.17271	6.0968	6.30371	6.19726	6.16979	6.14049	6.25801	6.13369	6.21213	6.36163	6.3603	6.1695	6.16604	6.24327	6.24305	6.26351	6.23524	6.10964	6.22439	6.28721	6.08358	6.28355	6.16941	6.13828	6.17218	6.25217	6.16386	6.25485	6.12366	6.20225	6.18931	6.40581	6.45056	6.23733	6.13266	6.09209	6.13354	6.09754	6.29651	6.20842
114659	7.1577	7.61089	7.91002	7.60255	8.31304	7.65874	7.3986	7.85796	7.26355	7.65874	8.16093	7.69922	7.60078	7.61082	7.70095	7.31318	8.0294	7.52064	7.13824	7.67639	7.32098	7.29805	7.68582	7.59098	7.13354	8.21791	7.83241	7.46002	7.96163	7.96166	7.53497	7.42	7.87007	7.33313	7.42775	8.11809	7.75368	7.77307	7.41155	8.09736	7.64679	7.50126	7.27883	7.56477	7.495	7.904	8.65049	7.32128	7.64495
389206	5.17865	5.23247	5.18019	4.9427	5.09975	5.07056	5.33269	5.17587	5.14385	5.08312	5.12283	5.09535	5.19968	5.09557	5.00796	4.92504	5.1662	5.24629	5.21264	5.01297	5.16017	5.06892	5.08571	5.01429	5.07478	5.37056	4.88004	4.98084	4.9903	4.9582	5.07497	5.06891	5.07516	5.17814	5.25917	5.10241	5.00591	5.0947	5.19391	5.06371	5.05916	5.10927	5.03373	5.13203	5.06788	4.96561	4.9797	5.07375	5.06988
25870	9.22535	9.527	9.32204	9.35408	9.47731	8.98458	9.73928	9.00522	9.59133	8.96066	9.3947	9.84194	9.53147	9.29477	10.3978	10.0533	9.01522	8.9869	9.54912	9.48832	9.48452	9.44278	9.63994	9.77535	9.39692	9.05878	9.45325	8.87351	9.24538	9.57123	9.03419	9.55879	9.80899	9.47117	8.96376	9.15737	9.54428	9.66576	9.65617	9.4701	9.72147	9.74643	8.84747	9.35408	8.958	10.4931	9.24653	9.01654	9.25841
25871	8.04668	8.06585	7.93864	8.12642	8.15098	8.02834	8.09643	7.90739	8.10982	8.08909	7.89879	7.75486	8.02367	8.19542	8.02605	7.9562	8.19946	7.96058	7.6871	8.29241	7.91527	8.03184	8.15933	8.2234	8.09356	8.00517	8.21708	8.29554	8.0044	8.32333	8.07856	8.18173	8.22422	7.90176	7.89186	8.15901	8.16975	8.05573	7.77204	8.00518	7.98175	7.91442	7.99495	8.22695	8.22775	7.42733	8.43347	8.07226	8.17525
389203	8.9983	9.01202	7.97931	8.25577	9.78942	8.78142	9.6321	8.89719	10.0091	9.53904	9.78377	9.1887	9.72788	9.09117	9.74582	9.82164	9.39264	9.48446	9.80177	9.28105	9.33719	9.59549	9.60901	9.561	9.05325	9.39813	8.95607	9.21272	9.31319	9.77666	8.48019	8.68756	9.27153	9.59622	8.95011	9.69898	9.5477	9.38959	10.2402	9.54367	9.27337	9.27273	8.89475	9.01214	8.94352	10.0291	10.1957	9.44231	9.51089
120114	5.4883	5.49259	5.57678	5.42617	5.39171	5.4778	5.45718	5.4896	5.4408	5.62065	5.39012	5.41174	5.5183	5.43029	5.42672	5.27515	5.38598	5.66569	5.47961	5.50199	5.55139	5.41653	5.44308	5.52728	5.38217	5.79618	5.89029	5.38513	5.43989	5.53819	5.44743	5.56145	5.59072	5.46198	5.70553	5.45631	5.49064	5.91502	5.47788	5.45843	5.4764	5.68882	5.88215	5.49663	5.4854	5.45471	5.37516	5.43271	5.4171
25876	5.54652	5.85469	5.68843	5.69516	5.53232	5.60348	5.81203	5.81151	5.70451	5.5877	5.55132	5.8414	5.86264	5.8707	5.97352	5.90144	5.79328	5.75299	6.41315	5.35045	5.58765	5.65266	5.68658	5.58132	5.71177	5.73298	5.57002	5.11509	5.74109	5.54127	5.45724	5.76801	5.543	5.5112	5.6084	5.66109	5.34735	5.5341	5.82625	5.51174	5.89339	5.79698	5.5584	5.56452	5.74893	5.76761	5.56738	5.90534	5.52143
25879	11.3456	10.3744	10.6055	10.5777	10.7658	10.8025	10.9309	10.5639	10.5074	10.5113	11.0428	9.91904	10.7069	11.4495	10.716	10.823	10.3673	10.5273	10.2546	11.2173	10.3027	10.3985	10.2995	10.9013	10.8499	11.478	10.148	10.3122	10.6197	10.77	10.6833	10.6933	9.97481	10.5631	10.458	10.3062	10.7749	10.1548	9.66303	10.2772	10.9809	10.5712	10.5417	10.6226	10.518	10.1718	11.0862	10.7029	11.3569
25878	10.7658	8.87849	9.75148	10.0471	10.298	11.0623	11.0029	10.9577	8.90442	12.1545	10.7369	9.46753	9.69259	10.3537	9.20297	10.5703	11.1208	10.0053	11.9222	9.90408	9.87129	9.5883	9.38946	10.6855	11.2081	10.9015	12.7002	10.9803	10.6673	10.7533	10.167	11.7572	11.1168	9.56573	11.3841	10.4858	9.89335	12.0382	9.87464	10.6509	11.1923	11.4187	12.1903	10.3728	11.1008	11.1272	10.6374	9.35373	10.3731
25873	12.7909	12.9699	12.229	12.4666	12.719	12.6753	12.819	12.5652	13.1274	13.3683	12.8669	12.4895	12.9864	12.9239	12.9862	12.8456	12.7354	12.7176	12.7636	12.8464	12.7276	12.6834	13.1019	13.0319	12.6662	12.5008	12.5053	12.4667	12.9427	12.7732	12.5636	12.9434	12.5264	12.943	12.2429	12.784	13.11	12.5911	12.5648	13.0563	12.831	13.0343	12.8669	13.1888	12.8783	12.7361	13.218	12.8644	12.708
100289219	5.5199	5.30426	5.15519	5.48673	5.49415	5.25648	5.54404	6.25234	5.81072	5.28328	5.41442	6.60663	5.49222	5.78088	5.3088	6.10303	5.43458	5.42843	5.68004	5.45525	5.50315	5.46673	5.79432	5.27057	5.4751	5.75426	5.24575	6.1033	5.2561	5.92399	5.53828	5.1106	5.96216	5.46618	6.08593	5.60019	5.45438	5.58979	6.18773	5.98685	5.57814	5.63987	5.71623	5.54629	5.11194	5.19269	5.29267	5.64263	5.44975
25875	9.03074	9.30906	9.19843	9.37542	9.74938	9.1244	10.2145	9.41248	9.81753	9.85288	9.43398	9.60699	9.84274	9.33469	10.0479	9.8756	9.39334	9.38812	9.29628	9.55277	9.52213	9.92653	9.76071	9.23818	9.76902	9.26511	8.71012	9.25474	9.4185	9.45578	9.6784	9.78942	9.44021	9.2906	9.60049	9.67662	9.65995	9.38543	10.431	9.45371	9.43512	8.80556	9.20575	9.91768	9.55725	9.25247	10.1582	9.62161	9.43549
25874	10.5914	11.3047	11.684	11.6354	11.0652	10.9486	10.8197	11.4659	11.9911	11.2631	11.0636	10.764	11.6587	10.9467	11.4495	11.2444	11.5015	11.2875	10.5981	11.5065	10.7768	10.8697	11.5514	11.6572	11.3057	10.0687	10.771	11.4379	10.9839	11.6596	10.8748	10.6984	11.3076	11.1909	10.458	11.1827	11.7357	10.2358	11.1212	11.6401	10.5539	10.4999	10.5592	11.1278	11.4606	11.2349	11.7462	11.2435	11.1009
115795	7.06776	7.25494	7.05019	6.82923	6.86866	7.03179	7.06015	7.13766	7.13086	6.97488	7.07221	7.11201	7.36081	7.10476	7.26999	7.2536	7.01134	6.96451	6.90304	6.69903	7.01583	7.02052	6.8268	6.53353	7.15897	7.1207	6.92283	6.63217	7.02933	6.7755	6.79325	7.00592	6.80997	6.99177	7.06973	6.83993	6.83291	6.98985	7.30992	6.85226	7.14875	6.90167	7.16594	6.88735	6.91797	6.86762	6.80214	7.16603	6.9619
441263	10.7319	10.8979	10.8161	10.9429	10.5016	10.7323	10.9304	10.9442	10.7286	10.7694	10.7246	11.1511	11.0494	10.8501	11.1219	10.7928	10.6168	10.6017	10.9569	10.915	11.066	10.7932	10.9952	10.7039	10.8928	10.5109	10.6943	10.9269	10.815	10.598	10.8892	10.571	10.4568	10.5905	10.8414	10.6627	11.054	10.6299	11.0551	10.6658	10.9741	11.1158	11.0549	10.8255	10.5408	10.8426	10.8955	10.8203	10.6264
253512	6.3918	6.20862	6.52497	6.36281	6.56174	6.39291	6.51046	6.48421	6.32025	6.54086	6.60882	6.36276	6.43538	6.42257	6.45826	6.50656	6.5271	6.39475	6.26762	6.96695	6.6011	6.40056	6.30049	6.63906	6.59156	6.70955	6.81057	6.64805	6.48612	6.66957	6.43693	6.48442	6.47254	6.69269	6.33383	6.2652	6.40379	6.38271	6.48442	6.363	6.91945	6.40363	6.60657	6.58053	6.49598	6.49175	6.57994	6.66536	6.58835
137209	5.68003	6.01859	5.82304	5.43729	5.47715	5.85637	5.82891	5.52455	5.79643	5.62805	5.84745	5.8043	5.76641	5.70436	5.66241	5.9595	6.04329	5.78696	5.7221	5.72647	5.88774	5.74481	6.12354	5.97705	5.87484	5.75166	5.35402	5.74079	5.94678	5.87498	5.93675	5.74248	5.66632	5.9005	5.70583	5.80647	5.9612	5.58539	5.71283	5.75853	5.73011	5.76783	5.64966	5.97928	5.80625	5.7193	5.97566	5.91403	5.99845
360205	7.05573	7.12425	7.19064	7.03549	7.07002	7.06135	7.55937	7.38374	6.84494	7.2043	6.72818	6.78235	7.0234	6.90219	7.2881	6.71605	6.79564	6.90574	7.42787	6.98314	7.03705	6.72971	6.83278	6.88878	6.99111	7.37664	6.80042	7.48201	7.29585	7.02476	6.9457	6.85243	7.11696	6.95403	6.8096	7.27432	7.07202	6.91164	7.32733	7.52113	6.68726	8.11646	6.54618	6.84173	7.05794	6.77229	6.83102	6.71965	7.27396
401431	5.77295	6.07832	5.83326	5.72071	5.66452	5.82295	5.83371	5.86659	5.87739	5.71402	5.79536	5.58784	5.77834	5.72121	5.73008	5.97893	5.86393	5.89557	6.06691	5.7526	5.81263	5.77333	5.79264	5.83228	5.77859	5.81967	5.64759	5.52275	5.69585	5.79875	5.79608	5.71311	5.65307	5.90968	5.83338	5.76083	5.69911	5.70726	6.17362	5.7219	5.65784	6.09361	5.68003	5.80599	5.85435	5.9132	5.85121	5.88585	5.70324
25842	8.87122	8.56258	8.07517	8.71548	8.61399	9.44129	8.76062	8.56617	9.00341	8.59336	8.30336	7.88804	8.56421	8.90668	8.99159	8.84807	8.53767	8.68943	7.87799	8.76038	8.02046	8.89548	8.65682	8.59886	8.8284	9.1334	8.20495	8.85043	8.7697	8.94121	8.92347	8.73518	8.65454	8.59084	8.08098	8.98369	9.26602	8.58461	7.60193	8.57768	8.97418	7.36918	8.86187	8.23025	9.10469	8.62038	8.68171	8.62121	8.55021
25841	5.95773	5.87731	5.71938	5.97329	5.71416	5.95445	5.92686	5.92036	5.83805	5.95378	5.84609	6.22765	6.06354	5.9872	6.15758	5.89045	5.60522	5.86196	6.55523	6.05396	5.78152	6.03534	5.89136	5.84244	5.89689	5.87425	5.88075	5.97906	5.85455	5.74673	5.96414	6.05107	5.93148	5.8547	5.84374	5.86549	6.23044	5.95696	6.16726	5.6754	6.24352	6.37473	5.92629	5.82296	6.02006	5.91671	5.85205	6.01516	5.91563
25840	9.63313	9.64906	9.59681	10.0929	8.86384	8.84511	8.83083	9.67615	8.64666	9.00659	8.81458	7.99644	9.44289	9.1057	9.53994	9.11594	8.20945	9.39193	7.79109	7.65601	7.81846	9.18214	8.87977	8.81044	8.96835	7.44012	8.74687	9.32247	8.93319	8.94875	9.06092	7.2074	9.73486	7.27095	9.21672	9.74906	9.24296	7.17684	9.55596	8.60947	7.35435	8.48536	7.89465	9.06521	8.67391	8.82709	10.1682	8.29105	8.61535
25845	9.68515	7.39963	9.42743	8.72559	8.26861	7.98825	7.99972	10.8329	8.69823	8.24563	9.53052	8.35818	9.09258	10.1733	8.21883	8.20941	8.14774	7.62847	9.10297	9.32576	9.59802	8.12668	8.02241	8.12184	8.7214	7.39015	7.44861	8.55085	8.43771	8.55088	8.2173	8.32984	7.78822	7.84716	8.71877	8.16728	9.10241	7.78354	8.30908	8.71521	7.30651	7.99919	7.91021	8.30022	9.33131	7.87426	8.39156	9.4112	8.3139
25844	8.12499	8.10766	7.42919	8.72485	8.02592	7.92756	8.0799	7.6854	7.79988	7.89267	8.02731	7.81535	7.77348	7.58844	7.71939	8.03192	7.87876	7.2695	8.13633	7.70458	8.2161	8.19526	7.99203	8.47662	7.91412	7.67364	8.25807	7.92629	8.0253	8.15357	7.87226	7.71782	8.4158	7.88391	7.40462	7.82894	8.23425	8.28249	8.05664	8.05851	8.52836	8.15438	8.08734	8.05053	7.87666	8.0471	8.86078	7.76357	7.71141
25843	9.92454	10.1423	9.7214	10.4971	10.036	9.91887	9.8915	9.87957	10.0839	10.1045	10.1424	9.62039	9.90891	9.97008	10.1455	10.1552	9.8771	9.3028	9.68897	10.8586	9.63799	10.8312	10.2589	9.72638	10.1667	9.66346	9.88984	9.9829	9.78811	9.89784	9.9437	9.92237	9.79499	10.0258	9.6963	9.92294	9.8201	9.78424	9.70255	10.3443	10.1384	9.38703	9.38119	10.3164	9.76704	9.87218	10.5348	10.27	10.2932
25849	9.8029	9.24566	9.76147	9.95877	9.05477	9.54343	9.37412	9.66065	10.1021	8.51828	9.75765	11.1296	10.4829	9.05474	10.1763	10.0548	9.95179	9.8745	8.59379	8.79058	10.0516	11.0347	10.5867	9.0222	9.60047	7.53684	9.29603	11.2666	9.97997	8.58689	10.3013	7.66802	9.59775	8.83679	9.85023	10.6768	8.91519	9.9981	10.544	10.8521	7.53772	9.2969	7.92596	8.9836	10.0063	9.55888	10.1703	9.17597	9.62471
25847	11.1216	11.0501	10.7949	11.0614	10.9202	11.2848	11.071	10.6152	10.9189	10.7569	11.0421	10.8672	11.0953	10.7994	11.33	11.0505	10.9945	10.9326	10.8473	11.241	10.8053	10.9317	11.2232	11.28	10.9465	11.0915	10.6531	11.0786	10.8499	11.4034	10.6869	11.3103	11.114	10.9686	10.6329	10.927	10.8719	10.9081	11.1894	11.244	10.8686	11.0651	10.459	11.0087	11.0278	10.7196	11.3303	10.9022	11.592
10900	6.74245	6.72505	6.91403	6.64651	6.55667	6.69285	6.72972	6.81846	6.73776	6.73751	6.71381	6.95448	6.80971	6.72572	6.71548	6.7832	6.70204	6.75459	6.81855	6.80281	6.80488	6.74658	6.79763	6.70106	6.77807	6.83682	6.63889	6.73482	6.74989	6.59286	6.76904	6.76467	6.64085	6.70202	6.81138	6.61359	6.75674	6.71876	6.83177	6.67538	6.93277	7.02075	6.97368	6.73179	6.66454	6.64248	6.77238	6.87368	6.69147
10903	11.168	9.50246	10.29	10.1012	10.1137	9.40474	9.59	8.54772	9.38155	9.00613	9.21413	9.49608	8.88351	9.77555	9.48432	9.34328	10.0242	9.83548	9.61729	8.78059	8.95477	9.14713	9.43804	9.25167	9.08162	8.63222	10.0512	9.46383	8.92811	9.30778	10.7851	10.6011	8.48918	8.61023	9.09183	9.62401	9.28597	8.87965	9.44868	8.12995	7.90294	9.86104	10.0587	9.31002	9.82702	8.68099	8.87758	9.23472	9.96137
10902	7.21277	7.29375	7.42793	7.35657	7.33442	7.22348	7.77691	7.08793	7.26986	7.20485	7.37871	7.86173	7.41391	7.09877	7.39134	7.54409	7.21056	7.31894	7.21445	7.31201	6.84266	7.18884	7.36051	6.96655	7.40196	7.61514	7.11322	7.58622	7.45137	7.40097	7.54729	7.21446	7.22477	7.45844	7.15389	7.2987	7.29507	7.20139	6.98648	7.33881	7.50274	7.3915	7.26105	7.31894	7.3891	7.34934	7.38617	7.56145	7.3097
10905	6.60241	7.19041	6.57356	7.15508	7.07227	6.69751	6.89976	6.2044	6.74511	6.51221	6.55615	6.99123	6.60946	6.566	6.65483	6.8914	6.48727	6.82655	6.12755	6.75621	6.60889	7.18288	6.65483	6.39205	6.70926	6.24328	6.7337	7.45876	6.86956	7.03971	6.7763	6.36544	7.03953	6.55042	6.91048	6.96349	6.94467	6.38159	6.7072	6.7833	6.69415	6.44093	6.64246	6.54648	6.88635	6.8188	6.51386	6.70084	6.84948
10904	10.8413	10.7056	10.7526	10.9141	10.2299	10.5624	10.1373	11.0626	10.2001	10.0462	10.7765	10.5504	10.0137	10.8319	10.259	10.2957	10.0351	10.0319	10.2321	10.3989	10.9964	10.6701	10.2836	10.8662	10.6776	10.8775	10.5844	10.2172	10.2066	10.1065	10.8914	11.1517	10.3305	10.0172	10.0397	10.2288	10.3919	10.318	10.602	10.4012	10.6653	10.518	9.51674	10.667	10.7567	10.4104	11.245	10.8542	10.5743
388135	7.37354	7.39109	7.30176	7.11586	7.08186	7.32603	7.43001	7.11484	7.32603	7.36189	7.23697	7.59743	7.54214	7.37962	7.59705	7.55727	7.22612	7.34154	7.35448	7.44363	7.43355	7.27438	7.32603	7.57799	7.30623	7.40424	7.36234	7.20637	7.3203	6.91465	7.20566	7.32603	7.02266	7.44067	7.47926	6.92821	7.47278	7.29905	7.43977	7.07161	7.67156	7.6218	7.54442	7.21885	7.08651	7.34404	7.11453	7.48182	7.23505
25851	7.11982	7.4122	6.59506	7.19552	6.74534	7.086	6.77514	7.02252	6.82742	6.85357	7.36097	6.8814	6.97231	6.69957	6.47457	6.98731	6.57716	6.97746	6.81744	6.83075	7.02639	6.74084	6.60176	7.03699	6.92416	6.71235	7.03538	6.44944	6.93832	6.93636	6.49056	6.77733	6.94573	6.78127	6.50217	6.94383	6.79322	6.66542	7.09793	6.58828	6.65692	6.85299	6.66313	7.10423	6.782	7.93054	7.12197	7.45341	6.50012
285556	4.79625	4.85564	4.91088	4.71611	4.85577	4.86134	4.79688	4.75753	4.88419	4.73584	4.75912	4.81221	4.79862	4.77674	4.73741	4.56172	4.89013	4.89865	4.92125	4.89289	4.94087	4.87883	4.79093	4.83697	4.7587	4.9082	5.19734	4.8161	4.80353	4.83108	4.76966	4.90106	4.94961	4.91264	4.94929	4.81768	4.78024	4.85978	4.92341	4.86036	4.76755	4.89013	4.83351	4.85173	4.85228	4.76104	4.73384	4.83843	4.82976
25850	5.67183	5.82915	6.05602	5.52382	5.63627	5.75451	5.29889	5.86836	5.62109	5.70803	5.54039	5.49352	5.41389	5.59186	5.28261	5.30703	5.83569	5.75686	5.41409	5.91102	5.90269	5.3156	5.65043	5.81885	5.5829	5.69993	5.60532	5.90803	5.83754	5.67683	5.89015	5.49822	5.42261	5.56593	5.71725	5.45828	5.65447	5.69481	5.55581	5.78562	5.17115	5.53787	5.64165	5.69721	5.73421	5.19979	5.79301	5.50247	5.8385
285555	6.50823	6.50028	6.60667	6.48736	6.38696	6.54381	6.49008	6.55018	6.38974	6.47441	6.35417	6.73985	6.48235	6.37132	6.69432	6.36688	6.46331	6.52891	6.59923	6.81028	7.26463	6.42398	6.5981	6.40375	6.47985	6.51033	6.42789	6.41255	6.45672	6.38354	6.81654	6.41706	6.22545	6.46679	6.67484	6.33324	6.62942	6.47206	6.55875	6.38668	6.46313	6.80512	6.62436	6.5693	6.43527	6.34352	6.46099	6.70565	6.35421
25853	9.88853	10.0553	9.96302	10.4907	9.93151	10.0098	9.76223	9.58308	9.87033	9.94316	9.75085	9.79787	9.66131	9.85889	9.9197	9.86887	9.50178	9.70495	9.29094	9.83479	10.0667	9.79706	9.82851	9.72485	9.76884	9.50856	9.73483	9.68045	9.71699	9.80996	9.35218	10.1309	9.87908	9.7685	9.55624	10.3766	10.0074	9.71954	9.77354	10.1705	9.65223	9.4256	9.62646	9.76948	9.83234	10.3752	9.78358	10.1332	10.1154
25852	5.69795	5.90594	5.57205	6.32856	5.82435	6.03314	5.75554	5.57763	5.65963	5.7816	5.7757	5.99101	5.66591	6.04256	5.4149	5.80669	5.43506	5.50613	5.24775	6.22705	5.08472	5.69932	5.46951	5.63066	5.63327	6.18713	5.799	5.91724	5.63524	5.49901	5.61317	5.92547	5.93911	5.8851	5.4533	5.76353	5.54553	5.56513	5.24651	5.55736	5.71101	5.33197	5.50032	5.22482	5.49345	5.50354	5.46707	5.62077	5.9327
25855	9.28658	8.64748	8.7963	8.7864	8.8856	9.08047	8.74924	9.17232	8.87865	8.64584	9.07224	9.38864	9.03478	9.03251	9.09166	8.7537	9.03281	8.80531	8.55509	9.12999	9.18416	8.74407	8.84387	9.1024	8.96382	9.13135	8.41527	8.69788	8.64507	8.81001	8.81855	9.00153	8.80603	9.33245	8.67967	8.56618	8.98248	8.97088	8.99276	8.90754	8.8679	9.41057	8.91699	8.37628	8.71292	8.8353	9.02049	8.74608	8.86733
25854	6.51444	6.34605	6.31303	6.33613	6.06694	5.9238	6.24665	6.49495	7.35221	5.84374	6.59492	6.60086	6.05825	5.8907	6.10266	6.88588	6.14456	6.50666	5.7307	5.7655	6.33488	6.05012	5.8212	5.85346	6.56378	6.55252	6.1035	7.69669	6.74203	7.50484	5.67916	6.25936	6.22919	6.34241	5.82566	6.06593	6.13098	6.19941	5.84572	6.18715	6.69274	5.7628	6.04249	5.62799	6.59634	6.8079	6.66224	6.19834	7.15424
285550	6.61431	7.1128	6.83796	6.57667	7.03882	6.7132	6.96362	6.9175	7.01325	6.99962	6.93987	6.84585	6.8279	6.86119	7.24325	7.24725	6.83657	6.8723	6.5597	6.71442	7.35412	6.7971	7.05667	7.31657	7.11367	7.18918	6.76085	6.9581	7.0196	7.4045	6.62882	7.03692	7.21412	7.30819	6.76864	6.85686	6.77418	7.29396	7.76407	6.98667	6.37713	6.98657	7.19156	8.07078	6.84651	6.90584	7.47483	7.60454	6.86565
25859	6.77271	6.79842	6.94174	6.69813	6.66483	6.82187	6.79085	6.62269	7.09506	6.83896	6.7358	7.02814	6.93556	6.84704	7.47164	7.04471	7.05668	7.29924	6.85382	6.89396	6.73004	6.95863	6.94191	6.82369	6.88093	7.07005	6.79272	7.22073	7.00476	6.55709	6.56964	6.8888	6.76547	6.72443	6.88832	6.56218	6.77204	6.74663	6.91159	6.91929	6.77305	6.8593	7.02647	7.07737	6.89013	6.95096	6.87154	7.43706	6.81792
25858	6.9972	7.09235	7.05865	6.66752	6.60025	6.98168	6.92061	7.14988	6.81892	6.82559	6.83949	6.83364	7.55279	6.93379	6.98083	6.43351	6.95054	7.04897	7.2396	6.9373	7.05094	6.62528	7.01913	6.85619	6.80102	7.04116	6.59188	6.441	6.98584	6.58925	6.83949	6.62162	6.42429	7.01242	6.76355	6.68024	6.49615	6.83949	7.00709	6.58485	7.23567	6.98987	7.00213	6.73692	6.71629	6.54704	6.69489	6.93237	6.72841
129446	4.82795	4.86902	4.82783	4.78539	4.73112	4.76885	4.82271	4.90713	4.86551	4.83967	4.74631	4.87908	4.88737	4.79689	4.89822	4.89021	4.92236	4.90255	4.73642	4.8257	4.77204	4.78539	4.77099	4.76909	4.79665	4.86388	5.33856	4.75394	4.76074	4.72506	4.65869	4.89035	4.62425	4.74838	4.68118	4.6872	4.78775	4.76205	4.75129	4.8193	4.79404	4.79936	4.78518	4.76575	4.80554	4.76078	4.66349	4.86001	4.7611
10894	5.76114	5.84194	5.79606	5.59647	5.63988	5.86699	5.61961	5.83498	5.66811	5.97245	5.76459	5.65139	5.9353	5.63753	5.6001	5.71673	5.87505	5.86325	5.74382	5.73649	5.97758	5.60808	5.80173	5.91851	5.80925	5.91851	6.26437	6.88822	5.82722	5.6787	6.28417	5.6888	5.89326	5.81721	5.87606	5.68521	5.57977	5.75694	5.81497	5.62068	5.75812	5.81094	6.28556	5.89737	5.69502	6.25259	5.98808	5.82235	5.74318
10895	5.15074	5.2642	5.33996	5.03521	5.08419	5.11845	5.21576	5.22861	5.00382	5.12631	5.0893	5.25049	4.97663	5.03887	5.1505	5.28098	5.09533	5.23319	4.84247	5.23635	5.17736	5.13282	5.03696	5.12351	5.15679	5.29729	4.93874	4.91658	5.09147	4.88526	5.09728	5.12157	5.05304	5.0781	5.45626	5.06654	4.93235	5.10241	5.34737	5.14373	5.09728	5.13373	5.11366	5.10975	5.09728	5.11892	5.05541	5.18461	5.00625
10896	5.24454	5.36274	5.35103	5.43697	5.33282	5.28534	5.44332	5.26585	5.36387	5.3002	5.18494	5.49258	5.40788	5.31066	5.54985	5.50877	5.34154	5.32419	5.25761	5.5173	5.33522	5.41482	5.21304	5.31206	5.3877	5.45386	5.38743	5.27958	5.36403	5.26498	5.28318	5.43184	5.26946	5.34	5.38066	5.26004	5.33003	5.37411	5.18816	5.24694	5.72667	5.31175	5.33462	5.23534	5.3283	5.35572	5.26229	5.43974	5.50807
641649	5.96829	6.19421	5.99141	6.04316	5.70639	5.96312	6.08237	6.27742	6.00543	6.07176	5.9173	6.34406	6.04023	6.12113	6.38594	6.15531	5.9943	6.04272	5.82252	5.81731	5.92799	5.92339	5.92873	5.83175	6.05024	6.21875	6.08243	5.81997	5.97514	6.07991	5.62218	6.15299	5.74192	5.91964	5.93509	5.87134	5.90537	6.04324	6.07812	5.89034	6.1177	6.35516	6.03581	5.92275	5.95096	6.1601	6.00689	6.15175	5.83812
23510	7.65417	7.40571	7.35101	7.52032	7.55658	7.52945	7.4909	7.56797	7.38098	7.45715	7.47286	7.8622	7.5302	7.57384	7.76748	7.48627	7.82531	7.32348	7.61552	7.46865	7.3125	7.42785	7.56424	7.57926	7.38247	7.6357	7.58859	7.53556	7.54902	7.33688	7.34174	7.51502	7.72069	7.63231	7.36506	7.47782	7.72334	7.5406	7.57966	7.49854	7.75371	7.80183	7.44852	7.43066	7.38778	7.61255	7.57939	7.32234	7.6089
10897	9.51072	9.21338	8.89906	8.90084	9.52144	9.56432	9.54963	8.64915	9.16744	8.48901	9.5216	9.30214	9.17551	9.50744	8.68935	9.7933	9.27736	9.28538	9.23404	9.67957	8.79232	8.8815	8.81198	9.40684	9.0324	8.96099	9.37543	9.44023	9.10003	9.70417	9.52999	9.46986	9.27784	9.70514	8.97502	9.31614	9.73115	9.43493	8.67437	9.46441	9.8385	9.64893	8.84083	8.32204	9.37685	9.5535	9.14578	8.78826	9.61287
23511	6.74521	6.53429	6.4834	6.95965	6.59983	6.59014	6.71511	6.53771	6.50573	6.3557	6.51561	6.81576	6.66669	6.70058	6.67652	6.72696	6.26247	6.47643	6.3787	6.7213	6.3456	6.52046	6.50511	6.26939	6.68387	6.62985	6.34823	6.48817	6.48533	6.51033	6.2111	6.53469	6.49128	6.59269	6.42568	6.46028	6.5365	6.5303	6.59681	6.57983	6.86814	6.73636	6.5417	6.47742	6.5304	7.00052	6.38733	6.80704	6.68357
10890	11.1276	11.0249	10.9399	11.3707	11.3337	11.177	11.1967	11.0325	11.0946	11.2442	10.7918	10.8938	11.2197	11.2551	11.5571	11.2752	10.8953	10.9394	10.6586	11.4394	10.6533	11.612	10.7131	10.7384	11.3694	11.1236	11.0577	11.462	11.0244	11.0829	11.1626	11.2491	11.0983	10.868	11.5339	11.0865	11.325	10.8949	11.1249	11.1198	11.4702	10.7048	10.9006	11.104	11.214	11.3557	11.0018	11.3967	11.2303
23512	9.67504	10.1398	10.4045	10.1234	10.1903	10.2295	9.90341	10.249	9.97332	9.21602	10.443	10.1255	10.0471	10.0273	10.0264	9.86976	10.0267	9.4985	9.55889	9.89505	9.52486	9.80997	9.98582	9.83037	9.37236	10.5624	9.92093	9.64961	10.226	10.1265	9.12815	9.7875	9.73884	10.0309	9.29536	10.3299	10.2339	9.7609	8.88559	10.5244	9.56417	9.87673	9.31917	9.84856	10.0416	10.2844	10.0413	10.2026	10.309
10891	6.07813	5.88588	6.11595	5.67995	6.99492	6.2618	7.20268	6.43278	6.0779	6.43599	6.08238	6.08914	6.50911	5.75551	7.2073	6.50204	6.99122	6.80078	5.76873	5.99606	6.90011	6.93265	6.70386	5.76591	5.8108	6.18518	6.0134	6.65279	6.56964	6.28125	6.29127	5.85954	7.121	6.20142	6.63344	7.3083	6.91738	5.99526	7.65855	6.28669	6.13524	6.25592	6.49032	6.72168	6.15854	7.80355	6.56615	6.93918	6.5602
23513	8.8511	7.6794	8.51461	8.22548	7.62491	8.54214	8.76274	8.51491	8.45978	7.81462	8.77356	7.68684	7.3355	8.49402	8.18674	7.86748	7.51659	7.87885	8.72844	8.27598	8.4614	8.22413	8.48173	8.48123	8.43668	9.5022	8.3448	8.24487	8.10992	8.19611	7.75155	8.42314	7.7971	8.59353	8.21736	8.15406	8.6746	7.94478	8.67664	8.55336	9.0376	8.89023	7.72166	8.20846	7.81958	8.15183	8.79216	8.63063	8.51801
10892	7.1133	6.86897	7.35644	7.17532	8.03056	7.43313	7.95562	7.35558	8.58665	8.47763	7.36194	7.91054	7.99942	7.72867	8.0591	7.78685	6.96326	7.00668	7.5387	7.61131	6.86531	9.12603	8.23429	7.2674	7.33816	7.31542	7.35783	8.21676	7.57714	7.11176	7.63356	7.63483	7.66362	8.04707	8.28738	7.90282	7.90972	7.93275	6.52587	7.24396	8.19318	7.13628	7.81213	7.39337	7.32656	7.09003	7.02184	7.2317	7.72232
23514	7.01198	6.50466	6.99884	6.34565	6.75066	6.62274	6.9121	6.96145	6.68794	6.70002	6.67488	6.87592	6.34651	7.29376	6.33197	7.26586	6.47177	6.46124	6.07961	6.4435	6.77271	6.5468	6.50779	7.09402	6.83259	6.93253	6.83668	6.86225	6.98398	6.67902	6.92469	6.90249	6.60207	6.52625	6.45965	6.45552	7.14055	6.54643	6.25889	6.76242	6.89979	6.36949	6.60177	6.64776	6.43752	6.48721	6.59248	6.36398	7.02799
10893	6.16734	6.11959	6.04307	5.93201	5.87321	5.94663	6.13133	6.3004	6.01209	5.92602	5.98458	6.19544	6.07852	6.0472	6.19581	6.22241	6.04722	6.01111	6.15514	6.02033	6.20826	5.94059	6.0172	6.10471	6.10808	6.32165	6.07078	6.03765	6.00474	5.84788	6.01212	6.02851	5.90301	5.96494	6.02209	5.8812	6.03068	5.94911	6.24238	5.97236	6.22932	6.25836	6.12977	5.90599	5.97678	6.06237	6.17938	6.22599	5.90446
23515	8.46831	9.31539	8.45174	8.83803	9.62509	8.21724	8.47774	8.22927	8.69685	8.95523	8.15815	9.15479	8.73999	8.80861	8.5452	8.87968	8.34563	8.29023	8.39882	8.69056	8.45526	8.13305	8.3203	8.48717	8.18389	8.47023	9.01888	8.16998	8.72149	9.07087	8.66129	8.97534	8.8071	8.63354	8.37664	8.70822	8.40834	8.49642	7.85404	8.23968	8.74412	7.66499	8.24044	8.50851	8.72255	8.93914	8.23508	8.45179	8.75454
23516	7.74039	7.73886	8.04527	8.16621	8.6935	8.11775	8.79395	8.26437	8.297	8.39261	8.33156	8.83593	7.95163	8.20251	8.27097	8.64913	8.02415	8.19742	8.26	8.55655	8.6076	8.47237	8.08615	7.69809	8.53977	8.11745	8.25087	8.48658	8.10854	8.06667	8.31383	8.26232	8.13854	8.07413	8.69035	8.20405	8.16521	8.27198	8.04868	7.99585	8.3952	8.02275	8.54651	8.17922	8.54893	8.16873	7.91607	8.64349	8.1858
23517	9.06299	8.90377	9.36569	9.57484	9.62049	9.10595	10.0429	9.46184	9.77035	9.08421	9.21128	8.71379	9.61368	9.24689	9.6878	9.95702	9.32719	9.44912	9.25314	9.97651	8.91445	9.66031	9.64739	9.0756	9.23222	9.17761	8.91736	9.7591	9.54813	9.53546	9.46042	9.62442	9.05199	9.54881	9.51251	9.32371	9.38836	9.06823	9.20301	9.58672	9.09859	9.44767	9.29783	9.41802	9.71763	9.26728	9.32144	9.62983	9.43577
23518	9.9335	9.9563	9.82558	9.69467	9.67729	10.1151	9.81242	9.54817	9.86611	9.47652	9.69864	9.99706	9.34446	9.94094	10.2259	9.82703	9.56193	9.85961	9.35677	9.84416	9.30294	10.4482	9.95564	9.51201	10.3442	9.77504	9.46634	9.98947	9.87533	10.1025	9.73799	9.76611	9.6225	9.96128	9.84384	10.0164	9.72016	9.93697	9.70623	10.5865	9.91324	9.73332	9.67793	10.247	9.97403	9.10647	9.69866	10.0566	10.0488
23519	5.36458	5.51631	5.35126	5.0433	5.29928	5.38281	5.25298	5.2673	5.36588	5.32391	5.39069	5.25376	5.33194	5.22325	5.35116	5.34565	5.72553	5.56827	5.49451	5.13612	5.4279	5.29558	5.33669	5.23234	5.31243	5.35802	5.29694	4.97722	5.30776	5.17167	5.21373	5.24589	5.2382	5.31243	5.51393	5.25513	5.22378	5.27235	5.55918	5.31645	5.33664	5.41742	5.16511	5.3853	5.54439	5.28216	5.35657	5.37893	5.08555
10898	9.35331	9.338	8.93046	9.39283	9.30212	9.41441	9.29691	9.01272	9.27446	9.17251	9.60217	9.17231	9.12294	9.41298	9.61842	9.08577	9.04196	9.0652	9.21742	9.54471	9.10239	9.60421	9.38415	9.57739	9.22136	9.54649	8.79098	9.28286	9.1119	9.56205	9.24517	9.05086	8.9999	9.57395	8.91213	9.21464	9.44689	9.23274	9.35024	9.27761	9.18261	9.30201	9.07723	9.49867	9.20682	9.72226	9.54665	9.44237	9.04477
129642	8.58751	9.84079	8.3511	10.0262	7.25176	7.9293	9.13842	7.71975	7.94509	8.2994	8.4514	9.91427	8.29791	7.9157	8.31302	9.10953	7.69163	8.55254	7.42936	8.54593	8.53146	8.4195	7.58538	6.96024	7.51186	8.82723	9.71509	8.15827	8.26139	7.95377	8.29229	9.53033	8.83877	8.04797	7.89338	8.31341	7.52154	8.5757	7.53206	7.89183	8.29309	8.90275	8.08655	8.60149	7.97616	10.4337	8.28397	8.1091	8.38155
401612	5.05117	5.08491	5.08787	4.95639	5.0344	5.08721	5.12763	5.05705	5.15109	5.03184	5.05598	5.12848	5.2132	5.1298	5.10271	5.09623	5.23113	5.27505	5.09328	5.09847	5.05549	5.08402	5.01751	5.11008	5.04023	5.15462	4.98301	4.98741	5.08588	5.01632	5.10879	5.08878	5.06145	5.08093	5.21022	5.1445	5.00286	5.1863	5.06605	5.0876	5.09638	5.06488	5.14967	5.04433	5.07318	5.04588	5.02275	5.14432	5.14772
10899	12.6038	12.3182	12.1864	12.4233	11.9842	11.922	12.1734	11.959	12.0507	12.0936	11.8947	12.1028	12.0933	11.8417	12.2029	12.1133	11.8428	12.0306	11.6405	11.9289	11.799	11.8085	12.1124	12.2353	11.7787	11.8802	12.0024	12.0687	11.954	12.1148	11.785	12.256	11.6886	12.2149	11.8064	12.0349	12.1756	11.7396	12.139	12.0234	12.1203	12.1413	12.2881	11.9568	12.0409	12.1667	11.9122	12.1349	11.8346
203197	6.80014	7.80262	6.75938	6.69	6.73034	6.75631	6.69092	6.69951	6.77299	6.82363	6.75996	6.29738	6.60111	6.87429	6.563	7.07414	7.17053	6.73565	6.0355	7.06156	6.8773	6.40557	6.50095	6.63289	6.63733	7.31895	6.6332	6.67546	6.76238	6.92158	6.76865	6.66184	6.30824	6.8846	6.47333	7.285	6.83338	6.51437	6.78234	6.95455	6.97331	7.13615	6.76521	6.92781	6.75766	6.75371	6.52076	6.97944	7.10096
203190	6.39733	6.48444	6.43129	6.38803	6.25422	6.4133	6.41547	6.43137	6.3204	6.26022	6.33916	6.62073	6.34833	6.41889	6.33197	6.23211	6.40046	6.32249	6.67105	6.43655	6.41287	6.40416	6.59479	6.44571	6.43995	6.61327	6.17464	6.35706	6.39741	6.22764	6.32624	6.361	6.27315	6.47328	6.56303	6.30631	6.45914	6.43107	6.33134	6.3232	6.66545	6.79955	6.57863	6.26395	6.32435	6.43109	6.34148	6.42152	6.30628
120071	7.60475	7.7462	7.69792	7.62676	8.26882	7.61409	7.67555	7.84881	8.55944	7.75061	8.52755	7.88936	7.78124	7.70318	8.09667	7.92221	8.02926	7.74587	8.31324	8.01164	7.67855	7.98066	8.56352	8.14377	8.3931	7.48011	7.54146	8.27876	7.83753	8.34801	7.72857	7.65897	7.29714	7.57415	7.56613	7.89927	8.44783	7.75424	8.16272	8.83493	7.73497	7.84172	7.7928	7.94483	7.79302	7.51216	8.62676	7.71067	7.71104
641638	11.977	12.0038	11.1822	11.727	12.1362	11.917	12.5966	11.9306	12.3808	12.6906	12.0486	10.953	12.2656	12.8656	12.0157	12.7308	12.1223	12.1131	11.7708	12.1947	11.8927	11.8109	12.0384	12.5282	12.088	12.107	11.416	11.4585	12.0981	11.9714	11.8042	12.4543	11.6441	12.071	11.6189	11.8313	12.5442	12.001	11.477	12.0653	12.4924	12.2055	12.0822	12.2105	11.997	11.6943	12.9805	12.4851	12.4485
23503	7.47047	7.51867	7.45805	7.27211	7.38994	7.63258	7.60044	7.68664	7.52777	7.44653	7.33698	7.74704	7.28792	7.48858	7.37048	7.3746	7.71748	7.41578	7.43394	7.05	7.3306	7.27414	7.70358	7.42251	7.31203	7.52224	7.50588	7.53577	7.35413	7.18761	7.67815	7.36701	7.57892	7.53052	7.51429	7.46444	7.30931	7.37335	7.75316	7.18071	7.54527	7.46903	7.45732	7.33404	7.41037	7.32511	7.12231	7.06914	7.43571
23500	7.28654	7.45152	7.55502	7.27154	7.13808	7.29289	6.87147	7.6264	6.87022	7.02809	7.18824	7.48968	7.31626	7.23093	6.97027	7.1821	6.97514	7.33845	6.97583	7.28731	7.27046	7.12231	7.12872	7.26843	7.67946	7.12589	8.36131	7.56554	7.37951	7.29205	7.58389	7.2195	7.29448	6.89442	7.47399	7.17676	6.99391	7.37728	7.40624	7.16195	7.55747	7.5394	7.68598	7.39019	7.08834	7.12712	7.16427	7.30449	7.05015
23506	8.73571	8.41328	8.06913	8.92227	8.49219	8.57266	8.50026	8.37507	8.20561	8.35451	8.49918	8.4958	8.2407	8.52165	8.62595	8.35357	8.38749	7.97104	8.2569	8.52736	8.63883	8.01913	8.28441	8.61267	8.64324	8.14045	8.77946	8.51184	8.35275	8.463	8.56468	8.26788	8.47811	8.14915	8.01803	8.32607	8.42436	8.29024	8.01977	8.38254	7.79674	8.28883	8.38646	8.89897	8.09937	8.60909	9.26533	8.24537	8.07515
90527	6.16706	6.08437	6.23107	6.0025	5.7423	6.10417	6.10783	6.07268	6.14777	5.94743	6.09824	6.35693	6.25969	6.16379	6.47301	6.29158	6.28305	6.32139	6.55272	6.13109	6.25004	6.0115	6.24081	6.03282	6.09443	6.34298	5.92013	5.7839	5.99944	5.85259	5.85073	6.20094	5.92587	6.16463	6.00182	5.93267	5.98704	6.07499	6.04666	6.03003	6.40168	6.25064	6.05385	5.86358	6.00339	6.44401	6.17107	6.22074	5.95225
23507	7.23302	7.20587	6.98718	7.26021	7.19921	6.96816	7.11385	6.84796	7.21764	6.72794	7.12709	7.07502	6.74562	7.02353	7.04467	7.1007	6.65495	6.79234	6.76648	7.19858	6.90386	7.26012	7.10932	6.84244	7.16932	7.2342	6.70705	6.70753	7.06989	7.1271	6.75784	6.72677	7.00935	7.03727	6.75956	7.12021	7.21834	6.97142	6.87233	7.26874	7.07983	6.71676	6.77085	6.96048	7.02296	7.05805	7.15983	7.01978	7.07869
23504	5.71185	5.96878	6.43749	5.29106	5.93286	6.05614	5.64861	5.60678	5.84714	6.17226	5.80302	5.65402	5.6927	5.66472	5.71808	5.4796	6.50105	6.50468	5.70203	6.09724	6.13295	5.80189	6.76651	6.09559	5.60788	6.20245	5.65248	5.72864	6.41894	5.84019	6.05743	5.77341	6.14779	6.0336	6.29826	5.99727	5.51003	6.07704	6.03801	5.81932	5.77784	5.81243	5.97084	6.14289	5.96651	5.58491	5.68007	5.76377	5.75266
90525	5.86379	6.37494	5.76204	6.4845	5.84777	5.6969	6.57204	6.05139	6.09669	6.32332	5.75705	6.76169	6.18695	6.06272	6.0939	6.399	5.80296	6.15247	5.89626	5.85783	5.54033	5.7999	6.41751	5.93391	5.92526	5.8474	5.82599	6.23019	5.89044	5.77484	5.74948	6.33334	6.46865	6.02918	5.8746	5.70949	6.02013	5.6846	5.6947	5.60857	6.50544	7.22105	6.66489	5.98017	5.69847	6.535	5.93839	6.16305	5.65994
23505	8.44706	8.54996	8.69964	8.79904	8.55202	8.31212	8.82768	8.78364	8.45604	8.09331	8.49358	8.72755	8.5668	8.57223	8.68727	9.02556	8.59092	8.60575	8.40146	8.32262	8.36203	8.67308	8.53506	8.19908	8.61433	8.31206	8.497	8.70973	8.42944	8.47453	8.44446	8.34394	8.45449	8.34543	8.65827	8.46367	8.45026	8.40867	8.6903	8.57816	8.71852	8.35858	8.35813	8.89927	8.48767	8.735	8.64936	8.52335	8.39944
23508	5.32243	5.53289	5.56575	5.35502	6.10118	5.6848	5.38724	5.44682	6.06372	5.82176	5.33314	6.25388	5.7368	5.35516	6.33903	5.94532	5.55355	5.72104	5.60741	5.40342	5.43	6.42149	6.36092	5.48194	5.44882	5.85275	5.63469	5.91484	5.71475	5.45908	5.40845	5.97003	6.26827	5.89742	6.42738	5.6949	6.11202	6.53195	5.6774	5.35691	5.62973	6.17888	6.07303	5.84305	5.43715	6.10442	5.70537	5.53837	5.41249
90529	5.86795	6.00046	6.20259	6.49744	6.61031	6.029	6.18169	5.8621	6.26381	6.19618	5.92331	5.90028	6.26064	5.95078	6.12455	5.94749	5.87968	6.13868	6.73336	6.21139	6.4031	6.54207	6.34284	6.25873	6.06194	6.26042	6.31198	6.1466	6.00371	6.23056	6.1549	6.14316	6.22615	6.14923	6.00383	6.01251	6.3309	6.18812	6.50033	6.41427	5.9575	6.33568	6.11942	6.49402	5.76364	6.35375	6.16947	6.20062	6.00439
23509	7.05698	6.80106	7.05772	6.51152	6.75336	6.86002	6.61265	7.34451	7.0575	6.73816	7.11231	6.89528	6.77584	7.21524	6.98256	6.79671	6.71932	6.87768	6.96332	6.93187	6.70452	6.88295	6.68536	6.86301	7.16088	6.81118	6.60515	6.48661	6.7403	7.01285	7.08449	6.91315	6.26952	6.50924	6.56172	6.55089	6.86241	6.68392	6.76825	7.23878	6.78295	6.69617	6.73252	6.87011	7.03393	6.79941	7.01266	7.13081	6.83369
202051	6.4111	6.50729	6.44708	5.89413	6.41551	6.38491	6.63358	6.33049	6.91762	6.54028	6.70165	6.36755	6.69665	6.22442	6.70006	6.40888	6.54679	6.69699	6.70923	6.47685	6.694	6.40727	6.54763	6.79801	6.2402	6.51684	6.20582	6.24494	6.68496	6.27145	6.38948	6.69252	6.48182	6.8161	6.37022	6.49357	6.22732	6.3982	6.36604	6.46391	6.3298	6.54098	6.30471	6.46295	6.62264	6.33105	6.5203	6.51562	6.31493
202052	5.72865	5.72503	5.65149	5.66504	5.75745	5.69861	5.76506	5.85441	5.92056	5.83964	5.71817	5.74044	5.86492	5.68259	5.78225	5.95609	5.97544	5.89481	5.98515	5.80516	5.75777	5.77724	5.8636	5.73416	5.72349	5.87179	5.87496	5.77684	5.741	5.71086	5.83757	5.71159	5.85989	5.92208	5.86295	5.7427	5.90241	5.78051	5.79281	5.62829	5.78187	5.83244	5.91667	5.84473	5.71202	5.75847	5.89371	5.71895	5.75845
120065	6.38664	6.30126	6.69567	6.13214	6.28174	6.48734	6.30272	6.21974	6.37589	6.60051	6.35148	6.49198	6.35216	6.17011	5.9961	5.87578	6.59961	6.68801	5.77887	6.92164	7.22152	6.42173	6.51844	6.75477	6.3456	6.54328	5.96749	6.3028	6.45296	6.16469	6.73975	6.42244	6.38213	6.45201	6.7129	6.42792	6.41115	6.648	6.31423	6.4394	6.21905	6.76037	6.78594	6.59496	6.37059	6.06483	6.62094	6.60295	6.54166
120066	5.95133	5.83292	5.91596	5.61001	5.85613	5.90566	5.94014	5.83942	5.76752	5.99533	5.7557	5.95886	5.81187	5.798	5.82374	5.80585	5.82143	5.73098	5.96681	6.20435	5.93227	5.86226	5.96377	6.09347	5.78321	5.98793	5.65125	5.88779	5.91874	5.60284	5.96925	5.68639	5.71661	5.92405	6.01231	5.717	5.92813	5.86289	5.94168	5.65147	6.12293	6.20004	5.92611	5.69216	5.66094	5.69462	5.65423	5.95418	5.86576
23533	6.57748	6.49671	6.56387	6.36507	6.35696	6.55623	6.77716	6.82528	6.41076	6.86552	6.46964	6.60503	6.56516	6.57953	6.42109	6.45505	6.6361	6.45585	6.75673	6.87361	6.51643	6.34177	6.41411	6.67383	6.38418	7.03659	6.42478	6.53015	6.39341	6.15119	6.67799	6.40095	6.66066	6.68183	6.58317	6.25787	6.52691	6.4285	6.5213	6.36288	6.77099	7.07579	6.71502	6.36907	6.35116	6.47969	6.36311	6.23663	6.39232
138255	5.03034	5.0615	4.94953	5.0518	4.92271	5.01632	5.00061	4.95677	4.99583	4.96321	4.98601	5.00676	4.92972	4.954	5.03277	5.06335	4.96441	5.09607	5.49698	4.97039	4.98208	4.95301	5.11195	4.9641	4.95863	5.17746	5.01361	4.84268	4.9994	4.90526	4.95133	4.99019	4.89767	4.99708	5.00663	5.02617	4.98531	5.05454	4.98282	5.01295	5.06604	5.0045	5.07719	4.99113	4.88761	5.11829	4.95101	5.01356	4.99059
23534	9.04425	8.75311	8.77345	9.18001	8.78682	9.21784	8.72079	9.09259	8.69926	8.664	9.45845	8.65204	8.69297	8.89019	9.3734	8.70712	8.59341	8.28656	9.66854	8.87896	7.70243	9.34812	8.84097	9.30082	9.07564	8.92298	8.73262	8.70797	8.97369	9.29226	8.76284	8.68635	8.97494	8.85293	8.87567	9.2198	9.28492	9.06882	9.45023	9.00196	8.63052	8.79261	8.68907	9.74095	9.10214	9.4758	9.33799	9.18022	8.47542
10870	8.09311	7.38198	7.01061	6.94041	7.68902	7.61115	7.3438	7.52489	7.42179	8.14864	7.82935	7.55573	8.16787	7.8495	7.35269	7.70117	8.21179	7.2591	7.16351	7.65898	7.85073	7.42472	7.16272	8.61168	7.40197	8.13805	7.26504	7.32068	7.80737	7.08614	7.59382	7.12089	7.85577	7.94422	7.27545	7.07437	7.58735	7.26948	7.26007	6.90105	8.53747	7.45783	7.27462	7.15242	7.24084	7.09794	7.35428	7.0593	7.89055
23536	9.15973	8.90542	8.85277	9.29709	9.37568	9.0047	8.97321	9.02755	8.52207	8.49471	8.86352	8.84931	8.59274	8.21864	8.20821	8.56192	8.52786	8.76521	8.90483	9.31848	8.24862	8.56932	8.44751	8.73908	8.61493	8.75124	8.89103	8.51756	8.5754	9.32255	8.8437	8.76477	9.0408	8.94795	8.69411	9.15539	9.08235	8.81031	8.50453	9.44482	8.22223	8.75315	8.29792	8.90482	8.50917	9.07641	8.72704	9.08751	9.22369
10871	6.77178	6.67305	6.44883	6.58173	6.48948	6.5859	6.57098	6.64343	6.59273	6.64942	6.69921	6.82241	6.92439	6.80053	7.02808	6.68327	7.11934	6.52787	6.83637	6.90105	6.72115	6.69403	6.65331	6.81366	6.77996	6.91243	6.74756	6.48774	6.72791	6.31522	6.76672	6.71906	6.79579	6.73274	6.82711	6.31338	6.85853	6.79547	6.69878	6.4538	7.14296	6.91483	6.92354	6.59706	6.51245	6.64297	6.63417	6.73708	6.4479
23530	7.30395	8.52349	8.34922	9.83128	8.77404	8.00701	8.63391	8.5123	8.72589	8.15623	8.23495	9.26084	8.60889	9.35219	8.97161	8.85248	8.82953	9.12041	7.3717	8.47876	8.51089	8.37535	8.55006	8.12343	9.17076	7.87387	8.58214	9.21758	8.54032	9.31942	8.82393	8.3811	8.32873	8.65244	8.90322	9.16727	8.6989	8.07722	10.1963	8.77612	8.89855	7.76161	8.70641	8.42547	9.2623	8.8767	8.40521	8.49633	8.78712
10873	8.47836	7.93751	7.82872	7.24408	8.11704	7.95991	8.15924	7.99007	9.31691	7.71478	8.19024	7.65386	7.79972	7.94629	8.70474	7.80443	8.04921	8.61008	7.85597	8.0095	8.20448	8.3282	9.30543	8.1837	7.91065	7.73019	7.93639	8.86773	8.9936	8.29258	8.30497	7.17627	7.65933	7.84984	7.9594	8.36666	8.48166	8.28828	8.3875	8.31025	7.2855	7.97258	7.39802	7.86813	8.37743	7.88195	8.23024	6.84059	8.43857
23531	9.50667	9.22234	10.0575	8.85206	10.0495	9.84366	8.96088	9.88627	9.73773	10.4927	9.73726	8.38726	9.99809	9.90849	9.71638	9.79538	10.101	9.64594	10.118	10.2709	9.2611	10.3372	9.28102	9.78448	9.68718	9.55555	9.57673	10.0099	9.68213	9.74578	9.7709	9.20434	10.2281	9.67211	9.62	9.94092	9.76909	10.1881	9.36035	9.86944	9.35201	9.74674	9.74818	9.6517	10.0677	9.52624	10.0623	9.55476	9.68546
10874	7.75511	9.18608	7.11633	11.2099	7.24234	8.10513	11.3925	9.71717	6.23488	7.63654	6.0186	7.79347	8.94586	11.2876	9.84674	10.2924	8.25858	10.4565	5.71371	6.9798	8.79741	6.28439	8.88977	7.26942	6.47505	8.68218	9.4107	9.28414	8.40861	8.39277	6.67854	11.499	8.36009	6.55529	10.9466	9.92109	8.31827	10.761	5.89805	5.98521	11.1247	10.7431	8.20545	6.69373	9.38115	10.7606	9.53859	8.43789	8.81958
23532	6.01823	6.36848	6.15613	5.91286	5.72932	5.95585	6.0578	6.0021	5.92865	6.01734	6.33804	5.98978	6.02566	6.45293	6.09642	6.07119	6.55358	6.13406	7.04655	6.04565	6.06136	5.92181	6.23455	6.6186	6.02463	6.08098	6.58725	5.9746	6.0354	5.82951	6.01695	5.90937	5.81525	5.90154	6.14191	5.93653	6.72143	6.75365	6.2185	5.97712	6.22635	6.1632	5.92366	6.23033	6.04956	6.01702	6.54736	6.18078	6.00716
10875	8.02196	7.22869	6.78856	7.22076	7.47494	8.07565	8.73617	9.07666	7.47709	8.0522	9.08516	6.56067	8.93144	8.64534	8.21489	8.2881	9.88959	8.9821	8.34418	9.16788	8.21116	9.03382	10.1977	9.38103	7.4235	8.96283	7.21072	9.35783	7.77809	7.19508	9.03482	7.16491	8.03993	7.99502	7.2096	7.39632	7.76638	6.66177	7.86999	7.13589	9.25387	6.64541	7.10565	7.71127	8.31498	6.60547	7.33602	7.31017	8.52999
10876	4.91142	4.94247	4.93128	4.84598	4.86393	4.91689	4.91902	4.89172	4.95449	4.86326	4.88509	4.94174	4.89246	4.90842	4.94955	4.9124	4.90424	5.05195	4.9192	4.97888	4.90327	4.87578	4.92189	4.88669	4.89457	5.00748	4.85859	4.83377	4.9144	4.84564	4.91091	4.90133	4.91067	4.92714	4.96301	4.89065	4.89025	4.9445	4.89886	4.88765	4.91853	4.98883	4.99218	4.87314	4.90466	4.91518	4.88865	4.95963	4.88554
10879	5.74405	6.28423	6.32684	5.49348	5.74214	5.74048	5.72973	5.58822	5.91575	5.68778	5.60421	5.67347	5.46544	5.25829	5.48978	5.24438	5.86123	6.02171	5.40488	5.75282	6.33744	5.44569	6.01793	5.86601	5.65048	5.87288	5.54829	5.5116	5.78419	5.6155	5.87468	5.59067	5.63695	5.85047	6.40723	5.78321	5.6012	5.72294	5.71811	5.70847	5.60888	5.79138	5.98699	5.67818	5.68121	5.54283	5.54334	5.61529	5.42837
23538	6.79521	6.92076	7.13459	6.56027	6.68228	6.72093	6.91578	6.75029	6.71215	6.81898	6.73844	6.69043	6.58942	6.50131	6.80329	6.41001	6.64048	6.80137	6.61056	6.97607	7.11919	6.60472	6.73675	6.83762	6.86157	6.88841	6.79017	6.62151	6.90345	6.52201	6.94599	6.76975	6.65651	6.74436	7.23934	6.87641	6.95515	6.61059	7.34645	6.76281	6.84928	6.96813	7.05968	6.82408	6.83121	6.70244	6.79903	6.82419	6.7523
23539	6.5464	6.66667	6.45517	6.73762	6.32502	6.4202	6.46478	6.65679	6.44542	6.49904	6.43303	6.90906	6.83073	6.81437	6.76169	6.64487	6.45181	6.45503	6.59059	6.49494	6.20959	6.52385	6.6064	6.26606	6.76149	6.58583	6.47277	6.5552	6.44671	6.30368	6.37688	6.6902	6.03556	6.42239	6.31583	6.25317	6.39888	6.2788	6.51601	6.37069	7.20381	6.83877	6.80188	6.15273	6.49119	6.70557	6.33576	6.57816	6.60329
90523	5.51786	5.66733	5.84853	5.40612	5.53633	5.54405	5.64525	5.42168	5.51137	5.61273	5.44829	5.53456	5.33583	5.35944	5.51499	5.19131	5.49889	5.70877	5.55052	5.58141	5.91267	5.53982	5.66563	5.48691	5.59335	5.61162	6.55945	5.52479	5.60894	5.42683	5.75505	5.45681	5.51418	5.61347	5.66946	5.63215	5.52488	5.5603	5.759	5.53995	5.4749	5.67384	5.62403	5.57682	5.4395	5.42789	5.46327	5.57866	5.40094
90522	6.9005	6.77324	6.79553	7.08972	6.59805	6.74476	6.9229	6.84559	6.98873	6.82366	6.79277	6.84198	7.03192	6.87244	7.20455	6.92513	6.80254	6.77991	6.87357	6.9442	7.10614	7.08924	7.02568	7.04849	6.88048	6.76278	6.8471	6.93631	6.81165	6.72385	6.78014	6.98154	6.83891	7.08997	6.71472	6.63877	7.09968	6.90257	6.89758	6.96727	7.10604	7.35771	7.11693	6.62495	6.84544	6.93914	6.915	6.97671	6.92223
23524	9.63371	9.24486	10.0512	9.71344	9.65053	9.70293	9.44937	9.85331	9.34915	9.5306	9.92208	10.055	9.36127	9.69173	9.58153	9.483	9.1018	9.33431	9.32995	9.13485	9.53299	9.28814	9.34643	9.15504	9.61814	10.0069	9.34102	9.57642	9.4712	9.4762	9.62897	9.44028	9.27077	9.57909	9.57105	9.60806	9.4286	9.72965	9.68101	9.76898	9.53103	9.78313	9.40933	9.74064	9.82488	9.46717	9.22165	9.53139	9.51263
10881	5.73163	5.68942	5.73048	5.77406	5.79933	5.71085	5.72346	5.72943	5.79719	5.69272	5.74801	5.82369	5.69994	5.67244	5.68815	5.67628	5.84941	5.63259	6.36871	5.81542	5.84802	5.67122	5.70891	5.68526	5.73565	5.69325	5.68532	5.61791	5.63619	5.67364	5.6598	5.68034	5.56491	5.69856	5.74265	5.6755	5.83169	5.72315	5.77181	5.81047	5.88616	5.85671	5.80255	5.59827	5.61749	5.70272	5.66476	5.72767	5.56028
10882	6.40454	6.74584	6.73981	6.30862	6.34047	6.61114	6.58773	6.42623	6.39719	6.41745	6.38018	6.38114	6.33625	6.32428	6.59086	6.10478	6.65818	6.50508	6.83606	6.61472	6.95115	6.20463	6.72111	6.62144	6.34327	6.38364	6.3669	6.21974	6.50573	6.36294	6.31103	6.27336	6.36572	6.34378	6.66174	6.26366	6.59314	6.94493	6.95835	6.39302	6.32207	7.12048	6.47236	6.5526	6.26385	6.17496	6.30937	6.32818	6.31014
23522	7.18674	7.45212	7.10376	7.19391	7.39881	7.12747	7.58108	7.1468	6.98022	7.38233	7.29579	7.72165	7.1928	7.07161	7.39042	7.34927	7.11653	7.28634	7.35842	7.13522	7.38283	7.28195	7.27634	6.88923	7.16608	7.03873	7.18827	7.50578	7.29965	7.25201	7.21409	7.30564	7.27127	7.0688	7.179	7.44529	7.34325	7.34937	7.11051	7.02371	7.16763	7.04858	7.34536	7.26931	7.16803	6.92869	6.75745	6.88807	6.72929
23523	8.75185	8.66309	8.79155	8.99474	8.63928	8.70507	8.84155	8.98398	8.75183	8.70111	9.09378	9.16938	8.9295	8.85575	8.9096	8.77537	8.50136	8.63039	9.13707	8.35599	8.58332	8.71334	8.63059	8.68928	8.91355	8.89645	8.85277	9.16829	8.9369	8.71344	8.62383	8.7532	8.61259	8.64855	8.63374	8.6559	8.91968	8.9884	8.85545	8.68502	8.80057	9.08823	9.02376	8.76525	8.94351	8.84565	8.67259	8.65182	8.65389
10880	6.55597	6.50991	6.32989	6.48215	6.45123	6.33465	6.58049	6.52562	6.5739	6.26106	6.43144	6.59038	6.87479	6.44041	6.46179	6.68556	6.40778	6.65906	6.5821	6.56762	6.26169	6.51662	6.40883	6.48825	6.51266	6.59786	6.43587	6.51602	6.43292	6.16014	6.44791	6.54448	6.35345	6.56591	6.54182	6.39051	6.20321	6.39708	6.50246	6.36268	6.8562	6.46066	6.43137	6.33155	6.41178	6.48392	6.34976	6.61929	6.5265
23520	6.53452	6.76738	6.64618	6.62066	6.44874	6.48667	6.51105	6.53991	6.62812	6.39787	6.48884	6.94183	6.58274	6.57839	6.64828	6.94397	6.53704	6.61536	6.3852	6.56895	6.53604	6.47773	6.55416	6.3927	6.53713	6.60967	6.43994	6.50653	6.55474	6.35986	6.41461	6.53638	6.4025	6.62148	6.47216	6.42801	6.35527	6.50137	6.68444	6.51551	6.83564	6.87051	6.69808	6.52361	6.63299	6.50753	6.55125	6.71699	6.54619
10885	9.26019	9.22087	8.6697	8.71835	9.39585	9.08772	9.01867	8.72355	9.4258	8.48112	9.08246	8.45431	8.96957	9.20491	9.20085	9.16976	8.2829	8.95119	8.89782	9.36186	8.89557	8.94733	9.34916	9.63297	9.04425	9.43851	8.21616	8.65318	9.02492	9.18558	8.17889	8.3449	8.30414	9.37923	8.4743	8.92022	9.28	9.03994	8.69758	9.41115	9.10131	9.20824	8.28711	9.06713	9.30562	8.71504	8.88427	9.09968	8.90056
23521	12.9931	13.2401	12.6571	13.1231	13.267	12.9518	13.5369	12.7219	13.5019	13.5689	13.0636	13.125	13.6429	13.2537	13.5258	13.4798	13.1035	13.1131	12.918	12.8774	12.9506	13.3504	13.6566	13.2495	13.1585	12.8923	13.0575	13.1265	13.1744	13.228	13.0481	12.8213	13.0654	13.3976	13.1777	13.1681	13.4193	13.0499	13.1042	13.2201	12.9601	13.1195	13.4898	13.201	13.209	13.3214	13.3334	13.18	13.1319
10886	5.26075	5.63397	5.48166	5.11691	5.07051	5.28165	5.21692	5.20674	5.19754	5.28632	5.08228	5.1981	5.17866	5.17413	5.11387	5.06028	5.44342	5.5913	5.11561	5.50332	5.85098	5.13039	5.52516	5.59185	5.30072	5.20622	5.0106	5.0015	5.15446	5.28125	5.36318	5.16653	5.13572	5.25682	5.26457	5.35603	5.19892	5.18757	5.56471	5.29676	5.13121	5.39283	5.29093	5.41328	5.30898	5.07801	5.17012	5.1735	5.20042
138240	4.90317	5.00625	5.05447	4.78029	4.93727	4.99211	4.89417	4.80567	4.98772	4.86289	4.80344	5.06182	4.87625	4.87337	4.76661	4.90864	5.19213	5.12673	4.94891	5.03291	5.1002	4.93043	5.07619	5.02808	4.83775	5.00114	4.70874	4.88546	4.92148	4.96183	4.97383	4.88206	5.11047	5.00479	5.05148	4.91514	4.89634	4.96723	5.12532	4.8913	4.80859	4.98332	5.06571	4.91157	4.92745	4.87178	4.87254	5.00378	4.93822
10884	9.37093	8.74852	9.30279	10.2731	10.2408	8.92714	9.81516	9.4412	10.1149	9.47603	9.58145	9.19534	9.9871	10.2639	9.6816	9.60828	9.32214	9.60446	9.07788	9.90732	9.05822	9.67602	9.69133	9.17216	9.79801	10.5589	9.28625	9.56696	10.1616	9.81595	9.59908	9.84436	10.0219	10.1085	10.1085	9.87063	10.2559	9.74959	9.79413	9.56747	9.89604	9.68747	9.35223	9.36015	10.2249	8.63455	9.23813	9.55282	9.61169
138241	8.59761	9.10314	8.71314	9.25963	8.67792	9.18942	9.20596	8.12921	9.23111	9.67282	8.7454	8.64132	9.458	8.67417	8.91494	9.33121	9.12656	8.92716	8.30456	8.89946	8.51071	8.66571	9.18141	9.14138	8.45753	8.23453	8.40821	7.9756	8.51563	8.72825	8.00255	9.29736	8.47513	9.23868	8.69199	9.65791	8.8679	8.18474	8.33102	9.0152	8.19098	9.027	8.16554	8.69944	9.03668	9.89938	9.19691	8.72011	9.89827
90506	5.57571	5.69998	5.576	5.57569	5.47616	5.60497	5.67049	5.57242	5.51404	5.57861	5.60461	5.73067	5.55735	5.55161	5.76734	5.39716	5.5175	5.76109	5.55304	5.75342	5.69029	5.55057	5.62898	5.59554	5.48594	5.74245	5.39083	5.36272	5.476	5.35939	5.5488	5.67377	5.65409	5.60147	5.58755	5.46483	5.57216	5.58015	5.56927	5.73558	5.47238	5.82351	5.53662	5.51435	5.5382	5.56407	5.46534	5.72048	5.66617
285704	7.14598	8.37063	8.1896	7.03825	9.73321	7.25608	6.79222	7.81937	8.9399	7.31681	7.39748	7.33787	8.99343	7.22196	7.63571	7.60147	7.59108	8.38398	7.57583	8.95188	8.90059	7.09158	10.4313	9.4207	9.94169	7.63253	7.52015	8.43114	10.2037	10.7878	8.33955	7.39875	8.0201	7.90516	7.20187	8.81356	10.3814	7.95854	7.4717	9.51813	7.46781	7.57591	7.91809	8.48553	9.28016	7.7247	10.3322	7.16844	7.12008
90507	6.86294	7.31499	7.34338	6.6839	6.89917	6.97757	7.38197	7.04151	7.27794	6.76706	7.04464	6.72035	7.24646	6.89599	7.15924	7.23356	7.23911	6.92711	7.44414	6.75664	7.53205	6.62981	7.3904	7.2293	6.85127	7.13538	7.06547	6.96593	7.30948	7.55905	6.95618	7.33534	7.06773	7.2734	7.18266	7.04111	7.10058	6.90244	7.49532	7.5507	6.76697	7.63655	7.05505	7.39928	7.12993	6.72603	7.16119	7.38643	6.99307
10888	4.99573	5.04066	5.23184	4.98358	4.94723	5.01791	5.05481	4.97304	5.11191	5.12761	4.91583	5.00912	5.02583	4.96421	5.14437	5.05695	5.10703	5.46827	5.32813	5.02265	5.31674	5.04399	9.64025	5.0667	5.00148	5.10404	4.86282	4.92862	5.17726	4.93973	5.01613	4.95672	5.08225	5.07447	5.14315	5.04924	5.11977	5.21969	5.36362	5.03904	4.90111	5.24859	5.045	5.10905	4.94966	4.96064	7.75034	5.01513	5.04942
23528	8.10309	8.03502	8.69105	8.41792	8.78984	8.79329	7.93456	8.48005	8.14438	9.38231	8.49197	8.10815	8.05576	8.60279	8.12286	8.24101	8.53977	8.06568	8.19671	8.21067	7.11867	8.22986	8.04675	8.53581	8.62236	8.68843	8.53726	8.54765	8.5108	8.65678	8.3199	9.20981	8.74087	8.30174	8.36259	8.14672	7.92609	9.09636	7.77	8.0333	8.65075	8.2181	8.64986	8.51731	8.571	8.8592	8.39825	8.07869	8.21134
401647	6.96396	7.44165	7.02905	7.23478	7.06013	6.978	6.85094	6.97241	6.97329	7.25581	6.99908	7.22466	7.0924	7.31742	7.05335	7.21751	7.05113	6.97033	7.83387	7.19501	7.46374	6.91819	6.96614	7.176	7.18967	7.21517	7.02305	6.99466	6.95439	6.92156	7.07375	7.29365	7.17458	6.91207	7.14256	6.91456	7.01803	7.19488	7.25931	7.06575	6.98855	7.41334	6.82658	7.84171	7.14291	7.30452	7.06682	7.14753	6.91876
23529	7.54503	7.58621	7.73065	7.90515	7.4212	7.75323	7.67776	7.75723	7.61877	7.62655	7.70897	8.05688	7.8813	7.77111	7.96648	7.7955	7.72158	7.92994	8.05345	7.63955	7.5374	7.73101	7.58933	7.7284	7.64571	8.50069	7.62557	7.52267	7.50706	7.40398	7.65839	7.84264	7.75773	7.72473	7.77097	7.44537	7.81863	7.91053	7.65335	7.50429	7.81394	8.04334	7.82039	7.70792	7.64058	7.84563	7.53123	7.73096	7.5987
23526	9.16696	7.63845	7.98905	7.61587	8.36958	8.53072	8.00102	8.31156	8.26224	8.42832	8.7787	7.88181	8.43682	9.072	8.75582	8.36621	8.84763	8.18715	8.46928	9.10782	8.57137	8.5325	8.41641	8.90377	8.34258	8.26739	7.76201	8.14644	8.21136	9.31526	8.20095	7.7555	7.91456	8.10512	8.20352	8.15097	8.40891	7.82547	8.02809	9.04404	8.5837	8.61472	7.56049	8.5122	8.13761	7.75959	8.51319	8.47203	8.36921
137075	6.32308	5.94021	6.14854	6.52968	6.42922	5.89822	6.33165	6.54438	6.32416	5.83606	8.13134	6.18074	6.59813	6.3659	5.66178	6.29266	6.59253	6.08127	6.62039	6.40156	7.39064	6.57321	6.18274	5.89438	6.71139	5.63666	6.29397	6.93001	5.89107	5.83472	7.57146	6.57925	5.98979	6.28696	7.41467	6.30047	6.04986	5.81334	6.51584	5.89058	6.26687	6.692	5.81383	7.08185	5.85747	5.6592	5.99605	6.73368	6.33738
23527	8.57244	8.51564	8.40841	8.86269	9.04866	8.3726	8.45207	8.33969	8.36628	8.51291	8.50025	8.7886	8.83652	8.58262	8.28168	8.55459	8.48723	8.27207	8.3409	8.66884	8.24596	8.61257	8.3765	8.33983	8.30017	8.57611	8.73622	8.44414	8.42519	8.71371	8.60327	8.62013	8.75467	8.49535	8.76815	8.56317	8.70265	8.1618	8.18883	8.47619	8.52293	8.01038	8.21332	8.47267	8.46542	8.38462	8.52454	8.43789	8.81254
129607	10.1409	7.38996	6.07929	8.71114	8.78216	8.96432	7.9925	8.72962	7.32687	8.13934	8.9805	10.1642	8.58258	9.30195	7.86475	7.86127	10.3975	8.87368	10.3803	9.2581	9.80924	7.55101	7.77499	9.18746	8.43422	10.6282	7.04124	7.25813	8.94828	10.2841	8.82272	7.72024	9.30494	10.558	8.0254	7.70602	9.27336	10.1728	8.28742	9.28208	11.5729	7.63249	8.16686	8.13438	10.0535	8.99938	8.83312	8.27161	9.32364
255798	6.88126	7.13122	6.92226	6.85329	6.78193	7.01409	6.98996	6.97248	6.90518	6.82968	6.97681	6.99933	6.92577	7.01827	6.98907	6.83341	7.01959	7.2696	7.23047	6.86301	6.93001	6.91228	6.99742	6.77252	6.90098	7.12449	6.72314	6.50168	6.98585	6.57664	6.83576	6.99186	6.90923	7.12389	6.85188	6.92704	6.93441	7.02969	7.00131	6.9874	6.95851	6.91695	7.05202	7.00837	6.91031	7.01215	6.91646	7.09023	6.91673
10859	8.31887	8.34149	8.44188	8.01779	7.70549	8.3825	8.12423	8.28826	7.97717	8.24933	8.01674	8.0555	8.06343	7.95561	8.50181	7.67327	8.42126	8.69152	9.12032	8.23659	8.77707	8.14303	8.45287	8.41199	7.79926	8.77436	7.9027	7.80839	8.03832	7.57992	8.24147	8.05455	7.85046	8.06106	8.40387	8.29533	8.04322	8.40256	8.58518	7.98482	8.37313	8.45974	8.26691	8.25135	8.01781	7.85913	8.00916	8.20521	8.04293
23559	9.36392	9.2413	9.5587	8.95244	9.33124	9.10226	8.99131	9.40724	9.40242	9.36847	9.28288	9.05045	9.31622	8.4317	9.05144	8.9325	9.67783	9.64044	9.23395	8.87711	9.14636	9.32607	9.60693	9.77844	9.00561	9.55886	9.23395	9.32254	9.3325	8.9821	9.03236	9.50192	8.91391	9.06986	9.17402	9.30393	9.49451	9.5098	9.36169	9.48185	8.84013	9.21318	8.88006	9.55173	8.92936	9.97128	9.71069	8.75633	9.16955
10858	7.38169	7.6518	7.45907	7.1857	7.12575	7.3601	7.5344	7.37575	7.38104	7.24244	7.37357	7.58383	7.81027	7.58158	7.71403	8.28574	7.68568	7.83283	7.53825	6.86781	6.98567	7.46966	7.35174	7.16899	7.48196	7.55952	7.47113	6.85969	7.48035	7.01399	7.01685	7.4024	7.12341	7.46534	7.50363	7.27398	7.24454	7.2901	7.53385	7.32806	7.46292	7.65403	7.56802	7.27183	7.48382	7.4127	7.36055	7.92709	7.55006
10855	7.90126	7.63263	7.1116	7.31292	7.9102	7.20623	7.00144	7.31935	7.40667	7.74222	7.10216	8.56763	8.86393	7.19201	7.3144	7.86759	7.7744	8.22363	7.36815	7.74481	7.46682	6.23998	6.71977	7.53102	6.71725	9.30533	7.86549	7.92809	8.03969	6.96585	7.44175	7.04544	8.49368	8.20501	7.76009	7.18591	7.97172	7.39459	7.36896	6.81108	9.14695	7.78728	7.41864	6.58717	7.06715	7.37419	6.92638	6.60737	7.38013
10857	11.4923	11.4115	11.3123	11.6209	11.25	11.3501	11.2759	11.2024	11.4959	11.2747	11.1962	11.022	10.868	11.6295	11.8529	11.3899	11.514	11.1206	11.0487	11.2956	11.5461	11.7239	11.5592	11.6442	11.9125	10.5431	10.9697	11.4608	11.3401	11.8847	11.5685	11.645	11.5147	10.9727	11.1264	11.8815	12.0567	10.866	10.6345	11.3706	11.2904	10.7555	11.3148	10.9273	11.6781	11.5381	11.8943	11.2453	11.6933
202018	7.5957	7.63148	7.3959	7.97941	7.76826	7.5464	7.83087	7.78129	7.85074	7.66227	7.60595	8.10626	7.68131	7.4333	7.72778	7.88251	7.5724	7.65518	7.59896	7.49374	7.42864	7.70801	7.74642	7.38068	7.64366	7.86399	7.50535	7.98114	7.59146	7.71697	7.6979	7.78551	7.93966	7.54094	7.59988	7.82997	7.7066	7.56511	7.64471	7.37966	8.2991	7.67213	7.76575	7.8155	7.75596	8.11869	7.52419	7.55782	7.73305
10856	10.6142	10.062	10.0632	10.8271	10.3876	10.5592	10.5408	10.4006	10.7119	10.1448	10.2684	10.1924	10.531	10.5777	10.5762	10.6491	10.0651	10.5149	10.1552	9.75245	10.0747	10.7143	10.6556	10.147	10.2241	10.5276	9.58062	10.2776	10.6324	10.5087	10.1549	9.75961	10.2971	10.9018	10.336	10.3872	10.4346	10.41	9.95671	10.7346	10.2718	11.1141	10.4692	10.005	10.6142	10.3788	10.3187	10.5723	10.4373
23552	6.95032	6.73071	6.73173	6.83475	7.0922	6.83341	6.82294	6.97008	6.97699	7.01005	6.89912	6.88304	6.9614	7.1269	7.1488	6.96712	7.03358	6.83108	6.82827	7.11671	7.03534	6.83943	6.97023	6.84087	6.92374	6.64236	6.93459	7.23705	6.88538	6.75542	6.78447	6.964	6.78188	6.82742	6.84527	6.90006	6.89543	6.83323	7.01579	6.90495	7.18141	7.10168	6.98854	6.82186	6.80593	7.02283	6.89177	6.91799	7.03006
23551	6.40898	7.94637	6.53633	6.55117	6.23395	6.3461	7.00719	6.87276	6.20595	6.46086	6.35496	6.51269	6.40017	6.32019	6.26005	6.55028	6.24006	6.44433	6.02436	6.43661	6.21512	6.51258	6.80242	6.65949	6.05997	6.46622	6.58316	6.89624	6.52718	6.08811	6.51619	6.27612	6.03473	6.09633	6.68225	6.26431	6.44774	6.28368	6.44762	6.12322	6.5273	6.7655	7.08821	6.34165	6.03781	6.69621	6.06527	6.14487	6.18692
10850	5.97146	6.12399	6.00869	5.85435	5.82533	5.84374	6.16762	6.2866	6.14832	6.12186	6.09935	6.33027	6.4522	6.03525	6.3279	6.87797	5.93979	6.38618	6.11242	5.84473	5.8855	6.03825	5.84429	5.83203	6.11984	6.27805	5.93195	5.69664	5.92897	5.87489	5.85085	6.14872	5.74394	6.03437	6.02087	5.7669	5.83897	5.92946	6.0119	5.90831	6.16457	6.26723	6.01412	5.80301	6.08564	6.16808	5.82329	6.08033	5.99063
23554	8.40183	8.47966	8.46751	9.18348	9.67858	8.7274	8.83123	8.21338	8.4642	8.23429	8.63802	9.13279	8.98369	9.39734	8.94431	8.80427	9.04619	7.99796	7.54119	9.45831	9.78371	9.36091	9.39543	9.21873	7.95386	7.89958	8.48932	8.77521	8.70308	8.92822	8.4824	7.91743	8.56585	8.07441	8.55237	8.68251	8.72195	8.31843	8.93242	7.96126	7.30909	7.47234	7.78344	9.58267	8.19123	7.55584	9.12483	8.11383	7.91032
85569	5.64295	6.00302	5.74167	5.57321	5.44893	5.58905	5.68657	5.57751	5.69682	5.55926	5.52209	5.5624	5.49746	5.46851	5.59573	5.55312	5.68001	5.99804	5.85254	5.79315	5.99905	5.54446	5.74781	5.65695	5.66311	5.83912	5.50013	5.38887	5.7205	5.32286	5.61081	5.73874	5.63746	5.65516	6.08752	5.61146	5.5447	5.61899	6.0755	5.60461	5.68097	5.95494	5.77381	5.6408	5.54306	5.60562	5.51939	5.74201	5.51384
23553	5.68577	5.86451	5.777	5.74443	5.55263	5.71245	5.71802	5.81848	5.65778	5.75866	5.65321	5.73623	5.64823	5.807	5.70196	5.72081	5.91002	5.76025	5.93595	5.72169	5.92901	5.70208	5.70797	5.71997	5.75529	5.88573	5.70412	5.68249	5.72986	5.64545	5.77931	5.71878	5.66179	5.56689	5.82742	5.77868	5.74736	5.73335	5.95719	5.73426	5.79353	5.81076	5.80386	5.64356	5.70466	5.70096	5.70239	5.70451	5.57211
23556	7.03269	7.72311	8.66703	8.07132	8.65291	6.96581	8.67382	7.17227	9.20267	8.19755	7.6798	7.50306	8.26542	7.38252	8.42755	8.56898	7.59943	7.63482	7.91343	8.58285	7.8891	8.58383	8.0327	8.01217	7.78818	7.72444	7.62826	8.24132	7.68195	7.95463	8.08214	8.01418	7.28403	8.15623	8.40395	9.10041	8.52032	8.24209	7.69582	8.16087	8.3163	7.37131	8.01999	7.7136	7.38078	7.87419	7.93155	7.78167	7.92684
150209	8.71432	7.46623	7.87094	7.89456	8.21576	7.64356	7.84847	7.4229	8.66143	7.92841	8.41727	6.99852	7.74238	7.82518	7.81897	7.61637	7.15392	7.92049	7.70064	8.59821	7.51797	8.02197	9.03744	8.07156	8.22396	7.08838	7.14668	8.27602	8.19558	8.4811	8.11372	7.38643	6.94026	7.21951	7.70302	7.94009	8.20737	7.99556	8.0882	8.25718	7.13389	7.60672	6.96688	8.65809	7.69543	7.06864	8.49683	7.77459	7.97808
23555	8.06172	10.0282	8.1324	9.39907	9.33152	8.35862	9.38004	8.36389	8.64042	8.82324	8.03406	9.66316	9.01169	9.06416	9.0232	9.19018	8.4752	8.52086	8.97671	8.0527	8.39295	8.91599	8.33001	8.67908	7.7372	7.39691	9.06933	8.88906	8.65079	8.64954	8.34813	9.0789	9.39084	8.81521	8.64383	8.86459	8.73097	8.41352	8.18829	8.35199	7.11892	8.48328	8.38531	7.44875	8.44908	9.02813	7.78423	8.33571	8.33987
23558	8.70398	8.76846	8.76518	9.3378	9.02196	8.82263	8.50648	8.49146	8.30175	8.49457	9.22997	9.01244	9.02432	8.68005	8.51473	8.83992	9.37493	8.56005	8.54424	9.09778	9.04512	8.53069	8.42349	8.42725	8.65069	9.27894	9.11486	8.88433	9.06583	8.68014	8.91746	9.22167	9.24365	8.57749	8.58016	9.00612	8.85376	9.32252	8.4504	8.64693	8.93797	8.92643	8.52927	9.12897	8.58851	9.0419	8.92878	8.84769	9.05028
23557	9.79802	9.70391	9.70401	9.66809	9.45616	9.50982	9.66749	9.4576	9.78831	9.91806	9.6225	9.50608	9.73164	9.45035	9.82398	9.69164	10.1407	9.78597	9.55408	9.50322	9.49617	9.79742	9.99382	10.2008	9.37836	9.6845	9.72225	9.98663	9.60929	9.68428	9.50999	10.2263	9.33014	10.1519	9.39612	9.84038	9.68679	9.92719	9.6784	9.77405	10.124	9.85452	9.8824	9.54327	9.71996	9.63837	9.50883	9.62214	9.75978
23550	6.95963	6.56233	6.56947	6.97658	6.69647	6.60395	6.91557	6.8081	6.90575	6.71905	6.88541	6.72897	6.97357	6.80411	6.89521	6.90664	6.81125	6.66398	6.88036	6.79052	7.13978	6.63943	6.83408	6.88595	6.93461	6.63875	6.68871	6.8022	6.66418	6.49502	6.41905	7.00279	7.10423	6.81624	6.93489	6.55532	6.98288	6.5378	7.02676	7.13552	6.82819	7.1208	6.70619	7.20002	6.65026	6.68522	6.87227	6.89975	6.84392
202020	6.63195	6.31101	6.75785	6.35686	6.34232	6.45942	6.80304	7.5067	6.20421	6.42701	6.52109	7.32335	6.2623	6.27121	6.76568	6.85641	6.88527	6.39702	6.40831	5.84409	5.88255	6.25926	6.23914	6.06032	6.23816	7.02583	6.64572	6.25354	6.16992	6.42558	6.3094	7.09539	5.80968	6.13126	6.17746	6.19021	5.93453	6.11648	6.36606	6.35686	6.08238	7.06519	6.10185	6.36164	6.46828	6.75765	6.25197	6.48998	6.28421
23549	10.2522	10.1649	9.62832	10.2919	9.75759	10.0646	9.80523	10.1895	9.70142	9.52413	10.2402	9.87899	9.43821	9.93397	9.80306	9.82544	9.57629	9.40778	9.76228	10.0031	9.81383	10.1339	9.86681	9.84145	10.2201	9.79974	9.2024	9.69949	9.78557	10.0923	9.84877	9.52861	9.47694	9.96873	9.52308	9.94412	9.68708	9.73665	9.96793	10.1205	9.92032	9.77025	9.16929	9.88629	9.93495	9.55586	10.386	9.89087	10.2504
23548	6.36324	7.75724	7.46684	8.90154	8.80441	7.18979	8.03274	8.09978	8.6293	8.42695	7.45669	7.82865	8.56164	8.25261	7.87523	7.96305	8.46924	7.52125	7.17011	8.32704	7.9731	8.01693	8.2013	7.92411	7.77056	8.03423	8.54443	8.44401	8.06871	8.21603	8.25435	7.86821	7.94547	8.25273	7.739	7.69551	8.43113	7.94612	7.72748	8.19186	7.898	6.98319	7.32815	7.47979	8.14563	8.46562	8.44251	8.51722	7.68796
10869	6.44604	6.03252	6.16575	6.11854	6.43854	6.24377	6.31193	6.1924	6.33382	6.06974	6.2794	6.77178	6.32717	6.2111	6.2524	6.53878	6.07794	6.3681	6.80766	6.50751	6.24377	6.29688	6.30308	6.57524	6.21299	6.602	6.16023	6.20715	6.11053	6.15024	6.27618	6.18283	6.42121	6.34039	6.18163	6.12625	6.31254	6.29532	6.18773	6.14536	6.20051	6.55464	6.3228	6.08369	6.11488	6.24838	6.1264	6.22227	6.3605
10868	7.81645	7.42992	7.47516	7.59785	7.34613	7.7654	7.17494	7.61771	7.41065	7.18948	7.46856	7.61255	7.41105	7.46249	7.33889	7.76897	7.43727	7.43797	7.22299	7.37338	7.14075	7.15954	7.46849	7.46745	7.37865	7.64883	7.33483	7.59459	7.4035	7.43746	7.25532	7.3645	7.30834	7.31757	7.14041	7.46509	7.37648	7.33145	7.22746	7.46716	7.43761	7.48324	7.37762	7.52573	7.41729	7.56702	7.46311	7.4447	7.65762
10867	7.70228	7.65975	7.37567	7.81204	7.48197	7.54761	7.67839	7.69658	7.54304	7.49574	7.6134	7.75554	7.61595	7.84003	7.74151	8.02077	7.66955	7.56544	7.76707	7.62995	7.60695	7.51343	7.60352	7.618	7.77965	7.71075	7.85164	7.47426	7.43808	7.68324	7.55514	7.73393	7.92852	7.46895	7.57051	7.25304	7.62129	7.57234	7.55985	7.62475	7.95473	7.68627	7.90584	7.45893	7.58989	7.92387	7.48468	7.80049	7.53903
10866	10.9855	9.67189	8.6928	9.5693	9.62245	10.0857	9.89345	9.46882	9.49379	8.98356	9.77957	7.07195	10.1077	9.67467	9.15846	10.215	10.0106	9.56362	9.72924	8.56072	7.87162	8.83011	8.14133	9.95892	9.48643	10.958	9.09228	9.29295	9.72727	9.12299	9.49707	9.4778	9.12073	10.3216	9.05942	9.4501	9.62583	9.67561	8.35587	8.67547	10.5495	9.92537	9.91807	8.02392	8.79907	9.36039	8.37908	8.59708	10.1684
10865	6.84701	6.02744	6.14981	6.30515	6.23109	6.45295	6.43634	6.50619	6.30564	7.01511	6.51269	6.40267	6.42	6.37495	6.63416	6.09544	6.86904	6.42297	6.60223	6.45908	6.56427	6.49003	6.39445	6.5585	6.38316	6.60589	6.25136	6.65049	6.40946	6.29376	6.00358	6.39518	6.45212	6.26207	6.19366	6.39243	6.86543	6.6201	6.81774	6.35516	6.57457	6.9806	6.62294	6.02941	6.49663	6.45859	6.53167	6.26634	6.39405
23543	8.20628	8.31655	8.39781	8.95131	8.83974	8.50422	8.49429	8.48475	8.65337	8.93998	8.51539	8.75572	8.52383	8.68809	8.91823	8.73646	8.64696	8.68733	9.03738	8.14866	9.06396	8.85126	8.93428	8.65765	8.95862	8.58234	9.24507	9.26669	8.58426	8.83517	8.72772	8.71697	8.90246	8.595	8.50637	8.90281	8.86124	8.96273	8.47972	8.63667	8.94463	8.85767	8.89381	8.85547	8.89542	8.78084	8.74632	8.07284	8.92529
10864	6.31431	6.40939	6.29769	6.24168	6.06869	6.19338	6.39961	6.27151	6.23789	6.28346	6.20642	6.56143	6.36321	6.5311	6.38193	6.40308	6.19481	6.39119	6.37812	6.33042	6.33924	6.21764	6.31398	6.10753	6.31281	6.3782	6.16645	6.10108	6.24507	6.078	6.25675	6.30142	5.99937	6.21596	6.2144	6.07085	6.2141	6.17222	6.34832	6.17475	6.45103	6.43563	6.33504	6.17152	6.21401	6.25374	6.18698	6.35503	6.18159
23542	6.16285	6.21437	6.02851	6.07484	5.93835	6.09253	6.15855	6.12322	6.0873	5.96948	6.05413	6.1257	6.05429	6.15243	6.67724	6.10432	6.03147	6.15433	6.28319	6.18568	6.10636	5.97278	6.01212	5.99704	6.11345	6.2367	5.97255	5.78005	6.02841	5.97991	5.87248	6.18281	5.98946	6.05417	5.98669	5.88184	6.12062	5.95488	6.3303	6.02825	6.2706	6.18409	6.08946	6.14173	6.17432	6.09272	6.03838	6.1701	5.94315
10863	6.14839	6.0755	6.06703	5.89132	6.08892	6.24541	6.1254	6.2818	6.05823	5.98673	6.0591	6.02519	6.4908	6.0797	6.19454	6.53719	6.47045	6.50257	6.19976	6.07919	6.17232	6.21702	6.06282	6.14225	6.00062	6.47056	6.20889	6.54309	6.07087	5.95369	6.30401	5.91086	6.02888	6.02819	6.1557	6.14811	6.07362	6.05058	6.60326	5.79592	6.10637	6.14899	6.32839	6.02053	5.99043	5.89383	5.93569	6.03488	6.15961
23541	6.05231	6.27864	6.09144	6.08589	6.01846	6.04884	6.21926	6.12673	6.08754	6.23697	6.0853	6.20333	6.16748	5.90717	6.17568	6.1163	6.37792	6.37894	6.70867	6.03066	6.163	6.07079	6.13072	6.11112	6.03846	6.25984	6.14003	5.87782	6.08405	6.00739	6.01705	6.17462	6.14335	6.20153	6.2476	6.01642	5.88862	6.19569	6.25012	6.01845	6.22462	6.27818	6.31236	6.10862	6.14413	6.0663	6.08976	6.22786	5.95
10861	5.70132	5.82935	5.64995	5.74676	5.55078	5.69711	5.78004	5.84256	5.89339	5.71234	5.74149	5.80589	5.92917	5.92479	6.1005	6.05296	5.76447	5.90501	6.24234	5.57846	5.53563	5.67301	5.69255	5.51262	5.65161	5.92832	5.63343	5.43176	5.67708	5.57207	5.49006	5.79387	5.52143	5.75649	5.72774	5.56141	5.49182	5.72671	5.8465	5.66128	5.93532	5.90035	5.86845	5.65143	5.79106	5.89386	5.59687	5.91762	5.64268
23547	7.95874	8.47843	8.18861	7.79168	7.78004	7.99477	8.38815	8.16426	8.23212	8.11075	8.1293	8.46052	8.71533	8.33527	8.79017	8.73577	8.53093	8.64111	7.29536	7.39913	7.69112	8.20159	7.97438	7.39934	7.97173	8.56354	7.81805	7.2536	8.29252	7.63254	7.81559	8.27055	7.86008	8.20624	8.20559	7.84158	7.03034	8.01476	8.34667	7.94848	8.31066	8.13626	8.05054	7.98142	8.31274	8.33478	8.01385	8.70164	8.26035
23546	6.16651	6.47018	6.35675	6.46964	6.0642	6.11612	6.17672	6.11843	6.24744	6.04557	6.03181	6.46786	6.19374	6.17187	6.30137	5.95084	6.16979	6.123	7.02761	6.49174	6.15031	6.03417	6.20007	6.08245	6.10778	6.14436	6.04639	6.08481	6.13898	5.87474	6.15081	5.98703	6.15889	6.18186	6.15947	6.35959	6.24485	6.01854	6.37993	6.06561	6.41434	6.61459	6.33303	6.02897	6.01693	6.26237	6.0699	6.20175	5.96929
23545	8.4553	8.1833	7.67669	8.75209	7.79928	7.9431	7.61216	8.29839	7.69354	7.73004	7.8694	7.73378	7.21985	8.25301	6.88994	8.06026	7.54315	7.52342	6.55294	8.51398	7.27734	8.67717	7.3821	7.55603	7.73619	7.23575	7.42541	8.25867	7.56192	8.28871	7.97859	7.71931	7.78209	7.68927	7.76954	8.08223	8.25732	7.44044	7.17959	7.96392	6.59209	7.19689	7.64472	7.55822	8.01291	7.71659	7.58737	6.73656	7.76247
23544	6.77674	6.87693	6.80992	6.70737	6.51522	6.79607	6.85598	6.6429	6.82211	6.84606	6.69651	6.9359	6.90988	6.94121	6.95462	7.07324	6.73162	6.78342	7.20582	7.04971	7.41284	6.78729	7.72877	6.84434	6.80915	6.80205	6.55634	6.6481	6.71913	6.62508	6.72844	6.64001	6.54599	6.87696	6.87821	6.47379	6.79345	6.70046	7.38489	6.66422	6.91961	7.18228	6.85186	6.92228	6.64407	6.81499	6.74637	7.04196	6.6719
150223	9.79567	9.21885	9.36166	9.19882	9.51484	9.73188	9.56922	9.22798	9.9672	8.6374	9.46296	9.00165	9.85161	9.84169	9.60966	9.32676	9.60588	9.42196	9.47078	9.86043	9.5229	9.20955	9.75552	9.85421	9.24913	9.4578	8.95603	9.11749	9.68047	9.44337	9.04598	9.56568	9.18833	10.1583	9.34268	9.65482	9.83706	9.44032	9.44561	9.22863	9.39489	10.0433	9.14101	9.32961	9.59657	9.3893	9.87661	9.32554	9.82055
285733	5.62229	5.71162	5.59333	5.56475	5.64841	5.60158	5.59585	5.57231	5.6696	5.59975	5.57069	5.48673	5.59219	5.55111	5.4939	5.40585	5.63195	5.58468	5.94423	5.74368	5.662	5.43867	5.6674	5.64851	5.48437	5.54895	5.41827	5.46351	5.66506	5.44298	5.57827	5.60143	5.59988	5.72262	5.63727	5.58433	5.50691	5.666	5.65687	5.58433	5.57278	5.65934	5.5492	5.5654	5.53523	5.5116	5.68774	5.59262	5.55169
10838	8.71107	8.95547	8.68307	8.5715	8.30962	8.85859	8.32974	8.7904	7.25532	8.25453	8.51922	8.25997	7.69383	8.67249	8.92022	8.101	8.70269	8.14816	7.8504	8.24052	8.71409	7.7103	7.87216	9.06385	9.09681	8.32264	8.54329	8.45992	8.43419	9.26762	8.45015	8.486	8.33387	8.09226	8.79934	9.08007	9.34776	8.67461	8.15699	8.13061	8.3224	8.45801	9.13239	8.43396	8.86568	8.03536	8.80279	8.23083	8.2212
285735	5.32541	5.44785	5.48586	5.1778	5.284	5.48724	5.34252	5.32672	5.32532	5.38452	5.28938	5.35696	5.32694	5.31693	5.31362	5.26805	5.50465	5.43896	5.50995	5.34473	5.42263	5.47765	5.4089	5.30469	5.25351	5.48913	5.08071	5.23079	5.36372	5.12888	5.3546	5.32969	5.20094	5.39253	5.63537	5.32287	5.45395	5.34832	5.38151	5.33541	5.11529	5.42189	5.28996	5.35974	5.34891	5.27072	5.30712	5.34683	5.23006
23576	10.5525	10.4627	10.2675	10.8809	10.9313	10.2659	10.5388	10.3221	10.3819	9.84003	10.4392	10.9489	10.4017	10.4394	10.8228	10.7136	9.56459	10.2662	10.7404	10.4159	10.3912	10.4585	10.1837	10.6084	10.6157	9.99405	10.1953	9.67654	10.3251	10.7567	10.3139	9.99076	10.5302	10.4953	10.1473	10.4162	10.7724	10.5051	10.2074	10.5569	9.62398	10.1047	10.1801	10.6597	10.4749	10.5425	10.6361	10.6384	10.3325
10846	5.42991	5.38127	5.36919	5.37818	5.58502	5.47396	5.93073	5.49773	5.37458	5.66033	5.34409	6.06836	5.36322	5.37137	5.29894	5.34894	5.59246	5.49353	5.5186	5.51917	5.38292	5.43086	5.3305	5.39765	5.4982	6.41235	5.72707	5.35254	5.78032	5.41677	5.41403	5.42346	5.53752	5.45984	5.59875	5.44845	5.21919	6.605	5.34426	5.3335	6.10771	5.28879	5.67919	5.43649	5.34762	5.57521	5.38531	5.34652	5.40237
10845	8.40665	8.33371	8.12632	8.68332	9.63698	8.67293	9.14221	8.61046	9.26763	8.48097	8.31005	9.02587	9.30554	8.80288	8.58587	9.09775	7.67044	7.96847	8.35659	8.40674	7.18779	9.20358	8.77042	8.98243	8.65963	9.34461	8.57654	8.34418	8.90425	9.04105	8.51545	8.97656	9.0476	9.31184	8.87704	8.79948	9.07363	8.66331	7.55847	8.96988	8.75139	7.7352	8.457	8.52591	8.94086	8.62406	8.76889	9.13344	9.52369
10844	8.6369	8.68174	8.16196	8.63225	8.60333	8.46337	8.8091	8.84001	8.75462	8.7055	8.67323	8.70219	9.01973	8.62947	8.9086	8.99296	8.54281	8.46436	8.52211	8.36284	8.86814	8.6161	8.76204	8.43701	8.85486	8.67699	8.72678	8.70638	8.74457	8.53065	8.51483	8.65333	8.62409	8.76439	8.62537	8.73995	8.90714	8.81476	8.58838	8.86389	8.73846	8.90883	8.66272	8.18864	8.55336	8.45038	8.52797	8.88374	8.43377
10849	8.91731	8.2791	8.73128	8.49673	8.07905	8.71198	8.72993	9.08059	8.31415	8.38234	8.80414	8.28014	8.75856	8.92347	8.96907	8.4328	8.23718	8.44135	7.93474	8.84182	9.1479	8.92789	8.85369	9.16303	8.90465	8.47232	7.60523	8.3651	8.76134	8.37553	8.60233	8.29351	8.19835	8.78432	8.33087	8.55151	9.06788	8.3175	8.76935	9.12294	8.68766	9.38491	8.93888	8.72457	8.55837	8.4764	8.88192	8.8878	8.3585
10848	7.57497	7.4917	7.70142	8.5948	7.88571	7.84798	8.37478	7.61841	7.62871	8.34599	7.87559	7.59415	7.73423	7.80601	7.47507	7.64846	7.40654	7.41892	8.56782	6.91273	7.78303	8.24112	8.00573	7.62908	7.4777	7.41581	8.67126	8.04353	8.05697	6.87997	7.7952	8.31455	8.56417	7.70139	7.80083	7.86554	7.79973	8.9047	7.41913	7.18136	7.29603	8.67366	8.12705	8.51185	7.26853	8.17327	7.85076	7.11123	7.68255
10847	6.92789	7.04372	7.02118	6.95461	6.92716	6.89282	6.88309	6.88962	6.82548	6.81732	7.02966	7.04999	6.88604	6.81463	7.07179	6.8529	6.87282	6.9976	6.97656	6.91936	7.00495	6.82438	6.92761	6.95117	6.88197	6.91013	6.73525	6.99464	6.9572	6.66895	7.04423	6.88852	6.88778	6.93096	6.84419	6.80332	6.94851	6.87949	7.12753	6.80613	6.9518	7.22858	7.0796	6.83503	6.87791	6.88369	6.7459	6.91087	6.88947
23569	5.33813	5.44249	5.45469	5.44379	5.25494	5.36124	5.42475	5.57424	5.5239	5.40884	5.38519	5.44549	5.5205	5.48144	5.58068	5.49989	5.38742	5.56315	5.8042	5.36218	5.43989	5.33433	5.39238	5.36436	5.39627	5.40705	5.35379	5.29766	5.36009	5.23088	5.37652	5.40742	5.32804	5.4054	5.34267	5.32548	5.35013	5.33832	5.50303	5.40512	5.46213	5.47705	5.38107	5.37371	5.3895	5.40885	5.33957	5.49431	5.36621
23568	9.80735	10.0356	9.65965	10.3361	9.71857	10.0359	9.72491	9.81404	9.21763	9.85044	9.71671	9.6804	9.42084	9.87087	10.0601	9.67355	10.0495	9.66914	9.86823	10.0545	10.0784	9.88734	9.27266	9.8947	10.1839	9.55116	10.2448	10.0751	9.88757	10.3323	10.2186	9.81206	10.1121	9.87102	10.0255	9.88032	9.93659	10.0598	9.86092	10.2437	10.4726	9.41792	10.1118	10.1596	10.0343	10.2087	10.0148	10.2887	9.94244
23567	7.23637	7.25553	7.59387	7.12434	7.12257	7.07093	7.16541	7.31405	7.20887	7.14577	7.15716	7.18325	7.35107	7.03509	7.56405	7.20035	7.46597	7.34774	7.37585	7.31269	7.53774	7.2363	7.24641	7.20697	7.33627	7.72713	7.23567	7.57113	7.32147	7.23089	7.48204	7.20938	7.06311	7.25062	7.19988	7.19662	7.13003	7.17652	7.10114	7.32904	7.39757	7.41171	7.29324	7.40573	7.25255	7.19696	7.24148	7.44471	7.22407
23566	7.26289	7.56685	7.89132	7.1023	7.08046	7.28844	7.2613	7.28086	7.41345	7.28218	7.1772	7.32359	7.39896	7.20178	7.34347	7.53619	7.54407	7.63826	7.58571	7.04317	7.2852	7.28763	7.3808	7.14586	7.17699	7.43597	7.08713	6.76718	7.30316	7.05628	7.09176	7.30782	7.00106	7.39801	7.5208	7.24262	6.93006	7.14287	7.31336	7.13181	7.29422	7.17278	7.49636	7.19768	7.2692	7.21054	7.11593	7.36005	7.14139
285740	4.97635	5.09197	5.00075	4.92814	4.89667	5.01099	5.05752	4.93907	5.07783	5.05023	4.87171	5.05039	5.01742	4.94093	5.02537	4.90706	4.97556	5.08635	5.09687	5.08675	5.15291	5.00437	5.12538	5.00049	5.04534	5.24117	5.00949	5.02397	4.97135	4.91446	5.04271	5.04223	4.94885	5.07024	5.08822	5.00059	4.97012	5.03125	5.08276	4.99868	4.99366	5.10701	5.13916	5.03727	4.95962	5.00756	4.98779	5.05453	5.00347
10842	6.16614	6.31746	6.20783	5.82866	6.01538	6.06313	6.19759	6.10762	6.04155	6.02221	6.00865	6.22349	6.07446	6.0297	6.09192	6.17543	6.22576	6.34904	6.13237	6.26718	6.50518	6.14866	6.33587	6.0131	6.09625	6.2919	6.00669	6.03017	6.08895	5.78797	6.09377	6.03975	5.90612	6.12663	6.31063	6.04319	6.11216	6.17658	6.35622	6.12157	6.18814	6.39954	6.22582	6.09871	6.06116	6.15191	5.94803	6.09352	6.18093
23564	10.036	8.96555	8.32854	9.88307	8.19292	9.10489	8.66473	9.53049	9.02125	9.2087	8.91547	8.28897	8.15727	8.97471	9.23408	7.92052	9.18099	8.32714	9.15294	8.60608	9.42992	9.07657	8.9475	9.50319	9.2415	8.39541	9.03621	9.02803	8.9962	8.52555	9.16178	9.8628	8.37369	8.10598	8.78417	8.40275	9.24099	8.4846	8.49948	8.94384	8.57269	9.267	9.02538	9.26714	8.87843	8.1594	9.54892	9.04715	8.2277
10841	6.63863	6.66432	6.48946	6.63091	6.42099	6.64135	6.59555	6.69291	6.56353	6.52341	6.56353	7.055	6.8961	6.81973	6.9773	7.02857	6.53447	6.71778	6.82234	6.53144	6.4564	6.55103	6.48058	6.57067	6.67255	6.71283	6.62122	6.4362	6.56733	6.33579	6.41644	6.71215	6.29695	6.61262	6.41516	6.34572	6.34043	6.51288	6.68279	6.41389	7.04222	6.77482	6.6284	6.27869	6.5138	6.69023	6.40517	6.85731	6.53459
23563	7.53799	8.10232	6.8418	8.61511	8.64085	6.97744	8.21176	6.96712	6.6499	6.38765	6.81391	7.36758	6.50118	7.37541	7.47347	9.30357	6.52774	7.51072	7.02667	6.76109	6.7379	6.54903	6.57461	6.8179	6.56225	7.10608	7.15289	7.39834	7.39654	7.26206	7.35901	6.72823	6.5544	7.01789	7.41207	7.71748	7.05145	7.5698	7.04216	6.57018	6.8108	7.50771	6.84086	6.65181	6.73898	6.97087	6.56246	6.81158	6.86453
10840	6.34302	7.18685	6.30496	6.94459	5.89399	5.98829	7.00774	6.48887	6.12271	6.21	6.22842	6.38951	8.23733	6.4847	6.28571	9.2314	6.12541	8.02328	6.21064	5.97368	5.65786	6.2496	6.0498	5.8615	6.26031	6.09918	6.69935	7.38742	6.44556	5.98567	6.34398	5.8957	8.66662	6.77902	6.73087	7.9445	6.97236	6.26241	8.19093	6.45922	6.88697	6.79606	6.76294	5.86155	5.94701	6.93958	6.08675	6.42902	6.061
340602	5.19169	5.20252	5.48522	5.18858	5.08392	5.31398	5.20117	5.07074	5.18161	5.22624	5.11746	5.2405	5.11995	5.08015	5.10524	5.11114	5.20529	5.21316	5.57374	5.26577	5.41903	5.1563	5.22693	5.28491	5.17212	5.30243	5.08475	4.99736	5.24213	5.04506	5.2983	5.08851	5.17673	5.23118	5.43101	5.2066	5.21125	5.14573	5.09591	5.12713	5.25686	5.37377	5.26001	5.24533	5.19342	5.06923	5.12514	5.20529	5.20529
23562	6.95719	6.86192	6.66939	6.67669	6.58399	7.26326	6.62786	6.69921	6.77304	6.59741	6.86137	6.84386	6.93772	6.90475	6.94986	7.00205	6.52559	6.69543	6.62111	6.67586	6.54198	6.67479	6.51275	6.59097	7.19013	6.68956	7.02497	6.60428	6.68684	6.6201	6.49159	6.68716	6.61721	6.72356	6.83422	6.75399	6.72423	6.83624	7.09452	6.78191	6.93916	7.03059	7.01019	6.52662	7.04382	6.66698	6.63865	6.81356	7.35076
23560	9.75183	9.72279	8.98742	9.27789	9.88793	9.58524	9.70836	9.66708	9.83057	9.54579	9.70399	9.50265	9.65251	10.3969	9.43783	9.82996	9.46976	9.50332	9.58532	10.1093	9.14511	9.92274	9.53109	9.76626	9.83357	9.17977	9.34489	9.62123	9.69312	9.98249	9.6934	9.93128	9.41163	9.89669	9.30577	9.58807	9.9803	9.70515	8.71109	9.86132	9.86992	9.07073	9.40139	9.67677	9.94059	9.54347	9.57331	9.94275	9.57858
729420	5.3151	5.32579	5.47351	5.2764	5.33043	5.35174	5.37195	5.29388	5.34854	5.35889	5.2584	5.37956	5.47165	5.19674	5.33654	5.3927	5.2487	5.48129	5.39568	5.694	5.34748	5.43236	5.32091	5.44014	5.32131	6.07106	5.29366	5.27086	5.3073	5.08808	5.41188	5.41871	5.90098	5.41307	5.59917	5.38074	5.35638	5.40342	5.36409	5.34812	5.42795	5.31713	5.58661	5.32678	5.32645	5.34334	5.31482	5.39376	5.45846
203111	4.87942	4.96381	4.98988	4.88574	5.56424	4.89405	4.90055	5.26713	4.95579	4.80335	4.9029	5.19812	5.8928	5.03845	5.0897	5.49054	5.40451	5.30562	4.71333	4.70644	4.79219	4.90839	4.80345	5.16435	4.92509	5.02683	5.01874	4.78642	5.347	5.01522	4.95498	5.26533	4.75385	5.01002	4.96443	5.04616	5.60364	5.00388	4.84513	4.88902	5.01146	4.88766	4.87821	4.75664	4.9917	4.93663	5.00956	5.0802	5.46133
112942	6.85569	7.54776	7.10777	7.73741	8.06664	7.43659	8.10017	7.66813	7.9004	9.05103	7.95615	8.04855	8.1636	7.49507	8.037	8.09169	7.99203	8.05667	7.37957	8.42664	7.45856	7.99149	8.1593	7.96185	7.48267	8.42294	8.34485	7.99329	7.86315	7.81794	7.66434	8.11047	8.22125	8.7958	7.94363	8.33379	8.23439	8.49278	8.14985	8.94957	8.72084	8.50752	7.90254	8.38071	7.5242	8.65243	8.55874	8.46016	8.22006
389073	4.87937	4.85183	4.87862	4.84773	4.88809	4.92492	4.86299	4.90107	4.89106	4.96854	4.85171	4.91463	4.9399	4.85271	4.91425	4.85044	4.92301	4.98219	4.90621	4.96565	4.87429	4.85658	4.89511	4.93279	4.87306	4.98744	4.82724	4.81011	4.88103	4.81625	4.89845	4.90232	4.85157	4.98034	4.90519	4.87697	4.87585	4.92759	4.84157	4.83243	4.91647	4.9199	4.91102	4.87543	4.88887	4.88866	4.8041	4.94009	4.89861
389072	6.62209	6.47877	6.75309	6.70249	6.69748	6.42468	6.6178	6.75692	6.22034	6.69942	6.75876	6.46477	6.38468	6.5066	6.42891	6.59322	6.19381	6.36724	5.98693	6.64838	6.23225	6.7827	6.5265	6.73078	6.84758	5.9823	7.66384	7.27897	6.72207	6.84759	6.48861	6.50686	6.77485	6.22369	6.23266	6.61509	6.56855	6.51315	6.47512	6.55196	6.21524	6.34975	6.90307	6.83804	6.42549	6.06655	7.21472	6.42349	6.68595
219938	6.2791	6.38668	6.52325	6.16165	6.30352	6.22774	6.46061	6.2049	6.44885	6.3249	6.31894	6.40952	6.41261	6.32396	6.24972	6.41491	6.28998	6.42073	6.37513	6.34183	6.49321	6.32382	6.29261	6.29686	6.32467	6.53945	6.27817	6.26729	6.43841	6.16967	6.37654	6.33932	6.17645	6.35575	6.44392	6.24492	6.1948	6.26131	6.39808	6.28857	6.5657	6.42341	6.40489	6.36665	6.35494	6.20461	6.14645	6.30437	6.3115
203102	8.30366	7.00107	7.02319	6.60766	6.6698	6.97144	6.87943	6.98141	7.31292	7.3976	6.8389	6.54828	6.73264	6.77043	7.06641	7.05598	7.19646	7.44542	7.13428	6.98468	7.12768	6.38847	7.03391	7.16074	7.03156	7.14407	6.70774	6.79067	7.34672	7.44062	7.06576	6.85868	6.84022	6.91007	6.99555	7.18571	6.71017	7.06613	6.84735	7.12978	6.7747	7.31973	7.12678	7.41366	7.00709	6.54333	7.02112	6.81029	6.76688
203100	5.60534	5.4151	5.44763	5.1638	5.17257	6.15245	5.43981	5.52496	5.44347	5.62636	5.73604	5.45778	5.46659	5.37461	5.44868	5.21864	5.96214	5.51915	5.6113	5.75888	6.03587	5.30591	5.38397	5.54898	6.19242	6.20448	6.17571	5.74189	5.78133	5.31965	5.6161	5.501	5.54578	5.33265	5.82894	5.29876	5.79427	5.62135	5.37871	5.4533	6.20994	5.65899	6.51448	5.47662	5.46279	5.01504	5.71079	5.37917	5.57296
112937	4.55909	4.5818	4.51675	4.48026	4.48547	4.51886	4.53994	4.54494	4.54391	4.56061	4.5304	4.58156	4.55466	4.53838	4.54125	4.54811	4.57055	4.57298	4.58427	4.49329	4.50511	4.50592	4.48898	4.51203	4.53755	4.5783	4.53333	4.48754	4.53542	4.49995	4.5537	4.55165	4.51808	4.51896	4.57635	4.49505	4.49401	4.53203	4.50145	4.4941	4.62153	4.54432	4.58116	4.5186	4.51076	4.53389	4.48686	4.56468	4.57509
112936	7.89048	7.88632	7.65685	7.51738	8.03432	8.00767	7.94165	7.75748	8.02182	7.64874	8.11551	8.14707	7.69775	7.90426	8.2333	7.83517	7.87132	7.97601	7.90039	8.00461	7.93133	7.68155	7.85063	8.33542	7.92991	7.99383	7.90883	7.75069	7.984	8.36114	7.86808	8.09121	8.06659	7.96266	7.75034	7.79978	8.49663	7.97487	8.19036	8.01522	7.76109	7.84049	7.77289	7.58593	7.98411	8.02282	7.73718	7.70207	7.93089
112939	7.42574	7.53031	7.18844	7.61779	7.25426	7.38895	7.42712	7.52668	7.42779	7.30207	7.45933	7.76685	7.66853	7.59902	7.94285	7.7192	7.38749	7.31141	7.53238	6.96271	7.02493	7.29442	7.17242	7.34771	7.4617	7.63023	7.49413	7.15393	7.18095	7.40938	7.08765	7.52474	7.22446	7.36169	7.23635	7.1191	7.12121	7.3837	7.51438	7.21513	7.67039	7.7237	7.43832	7.18988	7.55306	7.45739	7.2152	7.62991	7.35153
389084	11.7493	12.322	12.4161	10.9099	12.0107	11.9534	11.7392	12.0852	12.3131	11.8597	11.7652	11.2072	11.4197	11.3066	9.61791	11.4007	12.1475	12.1434	12.0024	11.3043	11.9402	11.6066	11.796	11.7354	11.5584	12.1227	11.2566	10.5379	12.1302	11.7252	11.6219	11.6007	11.8988	11.9208	12.1192	12.1032	10.4574	12.0429	11.9998	12.2805	10.7475	11.2762	11.3377	11.9416	11.9977	10.7542	11.4396	11.6067	11.4365
145501	6.31103	6.21759	6.43681	6.20605	6.11656	6.29344	6.22479	6.17579	6.30939	6.19768	6.16857	6.22903	6.06789	6.25144	6.1769	6.16865	6.18442	6.27697	6.77559	6.26661	6.27857	6.14237	6.53354	6.25121	6.21189	6.40679	6.16012	6.44024	6.18544	6.15413	6.32444	6.1262	6.15645	6.25829	6.1757	6.05951	6.22507	6.32451	6.14456	6.22061	6.29275	6.26454	6.25977	6.25312	6.29692	6.15874	6.18708	6.1705	6.27917
286827	6.8747	6.82623	6.98551	7.03353	7.79105	7.1533	6.96867	7.05259	7.20528	7.72939	7.08182	6.67374	7.01404	7.24678	6.9216	7.02183	7.42195	6.98725	7.0726	7.2877	7.1966	7.18015	7.24542	7.16113	7.28638	7.39103	7.39453	7.15922	7.19741	7.45178	6.92256	7.32508	7.56894	7.87033	6.96895	7.17971	7.44617	7.515	6.65692	7.39375	7.91976	7.08153	7.44726	6.99359	7.36603	6.98208	7.5798	6.73135	7.39481
286826	6.19942	6.78841	7.77845	6.96536	7.14378	6.76732	7.11694	6.58301	7.04187	6.69344	6.77078	6.53664	7.008	7.10273	6.38529	6.91047	6.58454	7.00607	6.56526	7.57476	5.73357	7.17438	7.01128	7.20437	7.04996	6.73412	6.40626	6.5177	6.96903	7.06084	6.73968	7.34338	6.54398	7.56322	6.61002	6.9217	6.86745	6.93362	5.94735	6.92404	6.91002	6.74856	7.06303	6.55119	6.94876	6.87412	6.34668	7.03969	6.92801
145508	5.76878	5.78336	6.09308	5.60031	5.67412	5.9405	5.85942	5.93879	5.50421	5.52906	5.46714	5.61527	5.65245	5.92379	5.73554	5.61399	5.5761	5.70705	5.32744	5.72522	5.50147	5.61265	5.5763	5.63481	5.54517	5.73051	5.41592	5.74819	5.72864	5.38835	5.69755	5.50732	5.40997	5.67741	5.59009	5.68942	5.63703	5.56957	5.43707	5.41856	5.5555	5.6613	5.68015	5.3659	5.52903	5.6761	5.34927	5.45419	5.74257
286828	7.34828	7.3999	7.65607	7.04128	7.28601	7.4357	7.34421	7.36948	7.33254	7.30628	7.31539	7.46623	7.29107	7.28975	7.40439	7.30057	7.33206	7.48886	7.41609	7.4012	7.60373	7.33036	7.23528	7.34554	7.38046	7.32864	7.2265	7.21277	7.42372	7.21403	7.45703	7.27731	7.22612	7.42478	7.5832	7.40045	7.26243	7.3683	7.45622	7.32599	7.32693	7.41579	7.46922	7.35819	7.3728	7.20295	7.43169	7.52128	7.39486
219931	6.90809	6.65939	6.71757	6.53866	6.74442	6.76693	6.62953	6.78188	6.57496	6.57984	6.62663	7.02747	6.63311	6.71401	6.5137	6.66565	6.69746	6.81727	6.85835	6.68083	6.77303	6.61071	6.65247	6.70368	6.72355	6.7648	6.61836	6.85815	6.69568	6.49543	6.92971	6.69205	6.73821	6.71835	6.88302	6.64568	6.71626	6.71209	6.6742	6.50125	6.68922	6.84619	6.72531	6.59638	6.74219	6.56727	6.49106	6.37673	6.52361
90594	5.46659	5.3739	5.58298	5.07741	5.04804	5.61028	5.15272	6.11881	5.35407	5.44183	5.41415	5.32725	5.35268	5.21974	5.0186	5.26791	5.49589	5.26043	5.80922	5.53116	5.73687	5.26012	5.45763	5.85691	5.17636	5.4062	5.35457	5.45863	5.28527	5.00184	6.05313	5.24988	5.19952	5.21125	5.56927	5.26458	5.29035	5.20231	5.26177	5.73481	5.01633	5.32617	5.14956	6.69777	5.40001	5.28145	6.12051	5.38695	5.44862
112950	8.43118	8.57294	7.72372	8.40624	8.26826	8.19462	8.20868	8.0565	8.41518	8.08922	8.52326	8.02954	8.17607	8.22478	8.19927	8.25451	7.94059	8.04339	8.37294	8.32182	8.36635	8.08786	8.17355	8.31811	8.08136	8.32011	8.50212	8.15434	8.13509	8.27598	8.17779	7.96425	8.56817	8.51367	8.15886	8.0891	8.35216	8.57357	8.03932	8.41956	8.47254	8.204	8.00257	8.65567	8.2794	9.33494	8.33874	8.52707	8.20835
100288198	5.20533	5.23643	5.27361	5.17628	5.13471	5.2207	5.26944	5.17153	5.18086	5.2287	5.26819	5.31978	5.24671	5.22101	5.20312	5.27236	5.22781	5.38151	5.16145	5.29451	5.23473	5.27921	5.23108	5.23204	5.23009	5.44326	5.18626	5.14317	5.21271	5.02374	5.27554	5.20718	5.19931	5.27839	5.27136	5.24508	5.22195	5.24231	5.19853	5.2544	5.28585	5.33072	5.24629	5.20716	5.19943	5.23862	5.27976	5.43847	5.25415
90592	7.09365	7.1771	7.47727	7.24531	7.01088	7.16569	6.6411	7.56242	6.67082	7.02069	6.70987	7.38281	6.70793	6.75616	6.67296	6.50522	6.96398	6.49218	6.74634	6.55583	5.95174	6.45145	7.0263	6.60291	6.59545	6.68757	6.69403	7.83015	6.96534	7.17558	7.40665	6.19436	6.66184	6.49492	6.16811	6.71325	6.49414	6.45791	5.79047	7.1898	6.21922	6.35601	6.29007	6.97633	7.03746	6.80144	7.01093	6.29477	6.9639
139378	5.56065	5.31344	5.53555	5.3939	5.31829	5.44475	5.26795	5.29674	5.2267	5.46173	5.25812	5.43045	5.33288	5.28099	5.38426	5.3456	5.24122	5.22407	5.3044	5.51109	5.51625	5.49053	5.37835	5.43051	5.25184	5.61485	5.2214	5.23678	5.87081	5.22747	5.32038	5.20251	5.22079	5.33146	5.36901	5.29698	5.32931	5.32335	5.44236	5.28784	5.39704	5.63612	5.39076	5.27583	5.34318	5.19032	5.21845	5.22184	5.3543
219927	9.96696	9.49611	9.29133	9.22938	10.1339	9.93169	9.94336	9.654	10.5896	9.96489	10.063	9.61874	10.6635	10.2825	10.4133	10.0322	10.1322	9.94436	9.99459	10.6287	9.71662	10.0017	10.0343	10.3022	10.0546	10.1677	9.20319	9.79605	9.81723	9.66644	9.91636	10.2714	10.2024	10.3472	9.80956	10.1808	10.6965	9.42316	9.66889	9.96199	9.81183	10.0627	9.61626	9.22623	10.1134	9.52712	9.31959	9.27472	10.2905
90580	7.33619	7.472	7.45344	7.70225	7.66558	7.54845	7.51151	7.28269	7.64687	7.25397	7.56374	7.32603	6.90753	7.56487	6.84113	7.10204	7.31079	7.14747	7.27012	7.52225	7.30912	7.29747	7.61955	7.66441	7.38319	7.28518	7.3035	7.46728	7.35437	7.56008	7.2604	7.66259	7.47288	7.35073	7.25604	7.47984	7.45839	7.25151	7.14529	7.94962	7.12423	7.6425	7.49506	7.4988	7.26175	7.33117	7.26463	7.52523	7.53578
219988	8.83088	8.07679	8.00546	8.27764	8.96275	8.65083	8.36786	8.33473	8.63968	8.0208	8.87453	8.4368	8.87435	9.20048	8.14651	8.6607	7.96842	8.75736	8.29105	8.48162	8.7222	8.95955	8.22181	7.87292	8.70815	8.83103	8.00414	9.05991	9.01511	8.43851	8.70119	8.51831	8.65617	8.25525	8.72389	8.88112	9.32313	9.33148	8.36465	8.8072	8.85798	7.71741	8.53594	8.33891	8.60766	8.18649	8.79364	8.85824	8.63688
90589	5.42599	5.5485	5.40633	5.34693	5.32961	5.44093	5.38839	5.37896	5.39196	5.42201	5.43022	5.34095	5.50714	5.38862	5.45319	5.4618	5.49196	5.56851	5.42943	5.35512	5.40932	5.38362	5.42798	5.21976	5.3628	5.37844	5.42848	5.13229	5.43755	5.31668	5.35253	5.30542	5.31733	5.42967	5.50685	5.2923	5.28997	5.36683	5.40396	5.29229	5.3895	5.58921	5.34039	5.31171	5.29186	5.44011	5.39865	5.47699	5.31791
90586	6.56791	6.41434	6.51145	6.56531	6.38494	6.55382	6.65335	6.69067	6.6083	6.51554	6.38482	6.72865	6.77165	6.53846	6.79371	6.94493	6.52682	6.66763	6.33883	6.564	6.45358	6.5066	6.74302	6.43726	6.51007	6.5158	6.41885	6.24562	6.52759	6.43126	6.41332	6.4385	6.42332	6.41991	6.60487	6.32651	6.53572	6.49534	6.6567	6.4795	6.86618	6.73179	6.43084	6.4129	6.46488	6.33781	6.47865	6.62319	6.4918
128553	6.7304	6.76693	6.88638	6.75243	6.53302	6.63096	6.79457	6.80683	6.62604	6.47906	6.29467	6.87178	6.78286	6.8443	6.9575	6.55653	6.72071	7.07362	6.77385	6.89436	6.90447	6.44124	6.69963	6.65027	6.81545	6.91184	6.82313	6.4831	6.62652	6.57455	6.72895	6.8025	6.87393	6.76502	6.81616	6.82891	6.71148	6.73955	7.53969	6.7094	6.47271	6.94873	6.96465	6.69224	6.81759	6.93207	6.63276	6.42084	6.65557
219990	4.89365	5.2041	5.00371	4.7673	4.78698	4.90162	4.85701	4.82521	4.91989	4.84867	4.89432	4.89573	4.86157	4.81706	4.85565	4.696	5.00897	5.04743	4.94839	4.97092	5.28236	4.81625	4.97519	4.87755	4.92979	4.94076	4.7563	4.74675	4.93786	4.89008	4.94355	4.86494	4.89573	4.88908	4.97004	4.91735	4.77082	4.90118	5.18522	4.859	4.84444	5.02475	4.95158	4.96176	4.88327	4.8871	4.92327	5.07312	4.76328
219995	4.93368	4.91927	4.92197	4.88641	4.92485	4.8698	4.96711	5.0004	4.94857	4.86115	4.92248	4.97047	4.83129	4.88343	5.02714	4.95875	4.98743	4.89845	5.26165	4.89884	4.85742	4.87773	4.9183	4.95397	4.86317	4.89931	4.86222	4.88364	4.84492	4.81424	4.78786	4.92099	4.84732	4.84869	4.88277	4.88598	4.85312	4.86747	4.95776	4.89159	4.99521	5.24268	4.97658	4.88834	4.88786	4.83061	4.84535	4.88207	4.85884
112970	7.42754	6.69293	6.46252	6.81495	7.19773	7.0175	6.64213	6.48451	7.06067	6.62128	7.12356	6.53669	6.56957	6.81454	7.06345	7.04179	6.45429	6.79924	6.40007	7.15446	6.46018	6.89229	6.87796	7.28553	6.70016	6.75322	6.6546	6.99433	6.77399	7.11557	6.60401	6.49337	6.8963	7.09184	6.64503	7.20853	7.37156	6.93157	6.69508	6.83692	6.764	6.44683	6.51296	6.96946	7.1758	6.52689	6.874	6.85053	7.2169
497634	5.64831	6.2557	6.04231	5.71823	5.64643	5.79218	5.84714	5.76472	5.73827	5.79204	5.73731	5.93543	5.831	5.79575	5.81886	5.52563	5.70634	5.94139	6.15507	6.04735	6.15595	5.67848	5.93569	5.95633	5.70851	5.86787	5.56596	5.61004	5.74272	5.49676	5.93955	5.92897	5.72197	5.79952	5.85541	5.69095	5.84113	5.70683	6.49121	5.63738	5.94157	6.42216	5.91125	5.86956	5.74855	5.74524	5.58381	6.04039	5.68315
139341	7.74518	9.08784	8.59035	8.99858	8.70652	9.39284	8.52402	8.57393	9.19339	9.16534	8.71112	8.12009	9.01389	9.53185	10.0174	9.14601	10.0794	8.94186	8.6688	9.32652	8.9816	9.0465	8.98352	9.73045	9.43345	8.91305	8.64757	9.7695	9.18833	9.86619	8.78187	8.86917	9.1178	9.81321	8.93822	9.81134	9.25483	9.79577	10.111	9.7354	9.60515	8.52074	9.04348	8.99789	9.25574	8.89901	10.0594	10.5028	10.1069
497661	8.16743	8.35368	8.14778	8.24259	9.8106	8.34166	9.70205	8.52074	9.71329	9.74432	9.14252	9.26458	10.0028	9.01463	9.56151	9.60256	9.3029	8.78931	9.59871	9.32182	8.7794	9.99942	9.42235	9.10453	8.47821	9.27448	9.37974	9.05663	9.24949	8.98999	9.08177	8.85557	9.78518	9.70702	9.21219	9.40981	9.61771	9.57999	8.9755	8.60413	9.40289	8.30154	8.89781	8.50586	8.54301	9.48583	9.00166	8.78899	9.19972
100190938	4.90157	4.77322	4.91217	4.89189	4.73191	4.9157	4.84474	4.99424	4.84615	4.94419	4.79389	4.94625	4.85105	4.87854	5.04669	4.93305	4.7789	4.93451	5.02278	4.79574	4.67322	4.78536	4.75463	4.79042	4.80154	4.99322	4.8249	4.75057	4.81795	4.73495	4.67118	4.92334	4.71707	4.83297	4.69657	4.65713	4.79263	4.8398	4.75378	4.78962	4.79346	5.00014	4.73631	4.72193	4.91563	4.87065	4.8298	4.81856	4.89647
85509	5.28561	5.33567	5.22943	5.2179	5.23157	5.27544	5.28832	5.27398	5.27406	5.24662	5.24857	5.39196	5.29077	5.34241	5.42755	5.27325	5.27624	5.29324	5.57296	5.32913	5.37109	5.21825	5.34422	5.23679	5.34596	5.29549	5.25747	5.24851	5.26594	5.1709	5.27515	5.35896	5.11137	5.28559	5.25897	5.17928	5.21487	5.19032	5.35552	5.25921	5.38625	5.50266	5.41059	5.1857	5.2849	5.31544	5.23907	5.29471	5.26448
207107	5.30806	5.22442	5.19781	5.26048	5.11521	5.19678	5.11784	5.25321	5.24508	5.17468	5.19782	5.23172	5.48682	5.44199	5.44125	5.3532	5.16586	5.28475	5.19071	5.10778	4.91878	5.28798	5.21484	4.99034	5.22498	5.45811	5.24956	5.01678	5.12038	5.09119	5.15892	5.76914	5.04954	5.33868	5.15358	5.13973	5.03731	5.12149	5.36381	5.13171	5.31662	5.26388	5.18138	5.13762	5.32912	5.22812	5.15017	5.32228	5.25544
100190939	6.09073	5.88311	6.05621	6.23174	6.03524	6.03828	6.07011	6.30506	5.90995	6.10917	6.03292	6.12159	5.9373	6.27135	6.16724	5.96856	5.74555	5.9722	6.06092	6.07548	6.16112	5.88095	6.03368	6.13041	6.2734	5.98051	6.36489	6.18624	5.92936	6.55983	6.30356	5.98532	6.00586	5.78898	5.79336	5.88495	5.99816	5.94297	6.18598	5.94578	6.38364	6.39644	6.08284	6.30196	6.02176	6.12816	6.43485	6.54013	6.1684
90550	9.01426	9.9125	8.98046	9.41664	8.9196	8.69311	9.57851	9.51111	9.55371	9.33987	8.72621	9.9298	9.23284	9.37543	9.39619	9.71439	8.788	9.19166	8.89003	8.57945	8.69154	9.30488	8.8524	8.84073	8.92708	8.47685	9.3371	9.36864	9.16476	8.72577	9.04354	9.50062	9.30275	9.58225	9.22494	9.30629	9.26298	9.38636	8.85159	8.82761	9.01788	8.94727	9.1757	9.12228	8.79694	9.07848	8.24058	8.67127	8.44095
219970	6.21105	6.30704	6.22605	6.0956	5.9327	6.25823	6.22261	6.1893	6.26281	6.22299	6.09285	6.23214	6.30556	6.13312	6.24337	6.19003	6.18386	6.56483	6.21426	6.48565	6.18911	6.20383	6.17125	6.34786	6.18008	6.50012	6.19755	6.17025	6.21771	5.69867	6.17807	6.14703	6.82925	6.23118	6.23475	6.21803	6.18958	6.18859	6.30645	6.18571	6.32266	6.48195	6.44281	6.18108	6.2615	6.20494	6.13671	6.28951	6.16615
219972	9.11763	8.31449	7.88951	7.7941	8.52607	8.72278	9.12119	9.36728	7.76775	9.60366	9.25683	7.33167	9.15702	8.66858	8.14912	8.70633	9.8406	9.28936	9.02136	8.81662	9.03762	9.03792	9.06133	9.38347	8.14001	9.07568	8.56126	9.3111	8.57886	8.12361	9.5288	7.85037	8.89591	8.54503	8.12474	7.91236	8.11714	7.96754	8.75928	8.02225	9.1136	8.18706	8.93083	8.16845	8.70077	7.74784	8.27047	8.14962	9.02993
390354	13.5511	13.8437	13.3551	13.5113	13.7808	13.655	13.8883	13.6924	13.8353	13.9624	13.6333	13.7011	13.8449	13.8793	13.8437	13.839	13.5805	13.6142	13.5337	13.8673	13.6624	13.6279	13.7819	13.8045	13.691	13.0948	13.6229	13.7168	13.612	13.7477	13.6963	13.7875	13.6628	13.7176	13.4855	13.7075	13.8093	13.4118	13.6967	13.9483	13.7967	13.5708	13.866	13.7398	13.7694	13.7645	13.9007	13.724	13.651
145553	6.84035	6.88655	6.62534	6.80266	6.96435	6.97704	7.19936	7.00607	7.54308	7.1261	6.76682	6.90294	7.40437	7.09858	7.15565	7.12027	7.51056	6.98415	6.90314	6.40778	6.50202	6.98333	7.2386	7.07336	6.64494	6.86216	7.00488	6.80012	6.86149	6.5322	6.74529	7.35953	7.04455	7.32171	6.65584	6.78847	7.09489	6.60925	6.80982	6.72983	7.28414	7.03054	6.54802	6.4289	6.84787	7.4817	7.11197	6.48013	7.16538
392555	5.47188	5.57809	5.71633	5.32904	5.31211	5.43798	5.57384	5.4453	5.43154	5.3271	5.43682	5.3713	5.443	5.43303	5.40825	5.35761	5.65563	5.93729	5.52851	5.40701	5.43015	5.33024	5.39695	5.40617	5.37675	5.61487	5.16019	5.24691	5.38391	5.22963	5.33019	5.45346	5.40201	5.45364	5.528	5.40294	5.23477	5.40522	5.58516	5.402	5.46219	5.49886	5.4237	5.47479	5.46735	5.52063	5.4222	5.70334	5.44869
389123	5.85271	6.06617	5.86564	5.85583	5.79068	5.78694	5.94157	5.91741	5.92785	5.80785	5.78788	6.02018	6.37706	6.08407	5.99692	6.10819	5.93667	6.24351	6.27359	5.82854	5.8278	5.88954	5.87143	5.79291	5.8586	5.97268	5.73373	5.53007	5.83237	5.68794	5.74484	5.87568	5.72257	5.86735	5.91002	5.79733	5.76193	5.80506	5.91797	5.83606	6.14909	5.88968	5.90163	5.78958	5.816	6.05993	5.95022	5.90021	5.7785
389124	5.57261	5.65194	5.53804	5.59488	5.37086	5.5269	5.63656	5.65803	5.53391	5.44428	5.55602	5.57665	5.56503	5.60945	5.63189	5.56154	5.47664	5.72628	5.56464	5.52384	5.50111	5.43877	5.49259	5.41895	5.52102	5.63151	5.46358	5.39472	5.55302	5.48869	5.40107	5.55401	5.42632	5.55759	5.56365	5.4522	5.50368	5.52715	5.665	5.4773	5.57408	5.67915	5.6709	5.52474	5.56103	5.52525	5.51576	5.73918	5.47758
35	8.58266	8.05283	8.02395	8.46112	8.18537	7.91219	8.10724	8.20816	8.44325	7.89839	8.03462	9.04323	8.81021	8.08193	8.56186	8.69416	7.90675	8.32835	8.21506	7.65075	7.68856	8.0532	8.26303	7.95316	7.87771	8.23427	7.66187	7.77782	8.13901	8.16524	7.97923	7.88096	8.44354	8.57593	8.17315	8.38229	8.29735	7.92746	8.7357	7.95878	7.8796	8.23974	7.90298	7.80752	7.91231	7.71332	8.02924	8.05396	8.07523
115861	6.83803	6.82462	6.8113	6.7461	6.59283	6.77759	6.87184	6.84006	7.01992	6.76806	6.78698	6.79507	6.58499	6.87675	6.99055	6.42044	6.64131	6.56772	8.24336	6.83503	7.11684	6.55177	6.79143	6.7358	6.89442	6.90099	6.71571	6.73008	6.66072	6.51772	6.76174	6.70129	6.44887	6.5891	6.92793	6.7675	6.94586	6.60338	7.01084	6.93824	6.65129	7.2363	6.74165	6.7049	6.67374	6.73213	6.56896	6.59798	6.60155
36	7.10789	7.94655	7.36302	6.58871	7.56169	7.01793	7.56675	7.76991	8.67535	7.51001	7.21587	7.59774	7.50825	7.73843	8.09401	7.77983	7.55568	7.7693	6.67548	7.24185	7.74843	7.73099	7.8498	7.23479	7.9139	7.41791	6.86425	7.46478	7.59565	8.25941	7.88663	7.08824	8.32322	7.8758	7.74918	7.85606	8.44703	7.27048	8.41845	7.57998	6.88705	7.03037	7.24611	6.7708	7.31541	6.42177	6.80204	7.90033	6.96535
33	5.18106	5.21181	5.30824	5.19582	5.2332	5.18114	5.23192	5.1597	5.24204	5.23481	5.19602	5.23691	5.15438	5.16748	5.2515	5.14493	5.28667	5.29522	5.47748	5.32597	5.26203	5.19556	5.24645	5.17859	5.21831	5.31746	5.22129	5.12538	5.22753	5.16331	5.2019	5.18219	5.16979	5.26632	5.31145	5.17099	5.17237	5.19209	5.23968	5.23428	5.32686	5.36094	5.21041	5.25427	5.22109	5.18895	5.15967	5.25024	5.14508
34	9.98277	10.5218	8.91971	9.29805	10.8764	8.97177	10.6441	9.69443	10.2683	9.49833	10.1473	10.57	10.9966	9.89375	10.3636	10.7734	9.90523	10.1552	9.94712	10.0887	10.1737	10.8835	10.6346	10.3906	10.4961	10.2444	9.97108	9.85141	10.1013	11.0228	9.59053	9.29925	10.3335	10.3872	9.84236	10.6054	9.81592	9.86357	10.599	10.3985	10.2826	9.48392	9.34808	10.2047	10.0988	9.60817	10.5982	10.0497	10.3443
39	9.98594	9.96365	9.66183	10.5493	9.40073	10.221	8.9263	8.98198	9.71289	9.44928	9.82673	9.15761	9.97883	10.1633	9.19959	9.52531	8.66509	9.65297	10.4777	9.94075	9.1775	9.92949	9.65419	9.02426	10.005	9.42953	9.34561	9.96774	9.48828	9.72825	9.97352	9.78836	9.55581	10.0679	9.18075	10.1145	10.1285	10.3774	8.50224	10.0365	9.35344	9.32657	9.55345	9.41529	9.70919	10.0906	9.06084	9.8569	10.1874
37	11.4375	10.468	10.9288	11.1195	11.2065	10.7076	11.4564	11.1816	11.2059	10.8992	11.2104	11.1993	11.085	11.0976	11.0251	11.093	10.2657	10.9196	11.5512	9.73143	10.4569	11.1111	11.6344	10.5524	10.5308	10.8575	11.0189	11.1488	10.9482	10.3651	11.2058	10.8451	11.0526	11.0535	11.3082	10.9707	10.4947	11.1832	10.8877	10.1099	10.8388	11.24	11.1412	10.5674	10.5429	10.119	11.0157	10.316	10.5731
150197	5.82969	6.34379	6.05352	5.75891	5.71377	5.85666	5.9206	5.65527	5.91811	5.84424	5.71979	5.8133	5.83155	5.76046	5.61597	5.54375	6.01189	6.12303	6.00777	6.1377	6.13754	5.69852	5.90682	6.03932	5.87679	5.99791	5.62594	5.77929	5.91511	5.73801	5.84094	5.84998	5.79442	5.97907	5.94869	5.81625	5.70891	5.76535	5.91636	5.8108	5.83644	6.00838	5.9704	5.85218	5.71572	5.68914	5.76552	5.7007	5.81365
38	8.65841	8.6685	8.67148	8.5434	8.75632	8.72476	8.95669	8.98553	9.0181	8.62897	8.96906	8.87769	9.47857	9.10449	9.3459	8.9418	8.89658	9.14571	8.34981	8.83507	8.29602	8.78282	8.52281	8.9055	8.8934	8.99432	8.41	8.81745	8.89393	9.25519	9.20807	8.48532	8.91631	9.25308	8.85842	8.65834	9.24172	8.88304	8.98242	8.95169	9.3465	8.90079	8.71069	8.71765	8.87661	8.61997	8.96043	8.77266	8.91417
43	5.52	5.56864	5.4634	5.7946	5.42173	5.48517	5.56246	5.73347	5.54632	5.4168	5.79427	5.69141	5.60428	5.60044	5.58931	5.68219	5.43053	5.46542	5.83359	5.47325	5.52273	5.5192	5.45938	5.47793	5.53502	5.55951	5.57103	5.46493	5.53071	5.41518	5.50189	5.60171	5.54335	5.54576	5.49943	5.35157	5.47892	5.54392	5.5641	5.38637	5.78938	5.75864	5.57965	5.38319	5.53189	5.50664	5.47719	5.62032	5.57568
41	6.79786	7.03222	6.94901	7.01221	6.73688	6.78201	7.08453	6.95192	6.9278	6.99142	7.02193	7.31044	7.24754	7.03357	7.19282	6.96269	6.93466	6.95178	6.68879	7.13753	7.19374	6.9337	7.18241	7.38992	7.46962	7.3358	6.91046	7.03332	7.02189	6.8529	7.0813	7.00002	7.13314	7.04209	7.14941	6.91164	7.08126	6.90162	7.10739	7.08976	7.04706	7.51054	7.32677	7.64356	6.93329	6.83335	6.85985	7.54075	6.99629
40	6.45793	6.55914	6.91453	6.45765	6.85033	6.69123	6.56863	6.59057	6.74757	6.58021	6.72642	6.63356	6.75978	6.46013	6.67865	6.73006	6.52698	6.58842	6.61177	6.55033	6.89922	6.55177	6.51205	6.67256	6.72521	6.87658	6.25247	6.13446	6.51176	6.59595	6.73071	6.48132	6.347	6.7361	6.83783	6.51987	6.57532	6.52384	6.73649	6.4529	6.55089	6.72035	6.90604	6.59054	6.41808	6.50799	6.45535	6.58959	6.3569
389114	5.18226	5.24161	6.25778	5.34344	5.04835	5.41416	5.10326	5.46296	5.87974	5.23739	5.12036	5.29173	5.04767	5.24201	5.16079	5.10837	5.2349	5.15712	5.24666	5.22166	5.14924	5.13234	5.71059	5.31116	5.18416	5.16635	5.34205	6.27362	5.41225	5.34967	5.4432	5.24988	4.99297	5.06405	5.2302	5.12447	5.07458	5.16348	5.29705	5.58898	5.27905	5.64399	5.58068	5.14673	5.05539	5.44737	5.91657	5.1467	5.86191
389119	6.93803	6.89268	6.77817	6.75182	6.62373	6.78204	6.90318	7.07951	6.66824	6.61344	6.66826	6.79921	6.75653	6.87055	7.50563	6.61536	6.49408	6.7225	7.10259	6.65214	6.89153	6.74675	6.7633	6.86751	7.01631	6.66399	6.84898	6.55728	6.65087	6.72877	6.61464	7.08151	6.42266	6.67275	6.68223	6.57856	6.91769	6.70607	7.27363	6.58099	6.90788	7.2829	6.86442	6.80096	6.7442	6.96412	6.72414	6.83656	6.58606
145581	5.56925	5.564	5.60529	5.28893	5.27992	5.43396	5.42623	5.44152	5.35138	5.54018	5.39752	5.34942	5.25379	5.26894	5.18711	5.26616	5.41445	5.48799	5.48632	5.61967	5.77967	5.21922	5.45844	5.55899	5.43786	5.46275	5.10337	5.52028	5.37544	5.33802	5.37832	5.31878	5.22657	5.72635	5.63796	5.22974	5.26535	5.4131	5.68638	5.38311	5.38197	5.6188	5.62771	5.45418	5.51185	5.18379	5.20333	5.44836	5.20658
145567	6.35973	6.21759	6.16989	5.9762	6.22822	6.36101	5.28238	6.7211	5.9303	7.28472	6.43908	5.73249	6.04803	6.94858	5.54938	5.64788	6.86068	6.19227	7.00707	6.50292	6.2669	5.97065	6.15999	6.82952	6.80702	7.47078	7.67934	6.43803	6.40716	6.62738	6.77584	6.28865	6.84469	6.50522	6.70179	6.10693	7.27207	7.47361	5.97145	5.90742	6.59788	6.28548	7.13403	6.55156	6.58491	5.85201	6.33074	6.3119	6.25491
81285	6.061	6.09082	6.0523	6.0118	5.93831	5.97963	6.00171	6.04087	6.05382	5.96669	5.99411	6.04541	5.95427	5.96912	6.03814	6.03325	6.05332	6.297	5.9184	6.16393	6.06079	5.99633	6.14319	6.07374	6.01946	6.17565	5.93434	5.99563	6.14484	5.83956	6.23008	6.13556	6.05102	6.06074	6.19362	6.04965	6.15541	6.14776	6.22882	5.95834	6.08401	6.0302	6.17364	6.19266	6.00848	5.96547	5.91794	6.16255	6.031
22	8.41874	8.33599	8.16631	8.08512	8.69285	8.39505	8.21043	8.43699	8.39105	8.80207	8.2205	8.05602	8.79513	8.60481	9.33014	8.20434	8.42213	8.40484	7.77381	8.26063	8.68517	7.93512	8.49348	8.81583	8.84272	8.3544	7.97837	8.07053	8.36751	9.00415	8.22156	8.24326	8.33085	8.04636	8.46076	8.86445	9.11578	7.91237	8.41587	7.91878	7.9157	8.87016	8.41682	8.14664	8.75286	8.15501	9.04964	7.87134	8.78208
23	10.6549	9.82328	10.0693	10.0459	9.91428	10.3088	9.86488	10.5095	9.9214	9.6165	9.99175	9.48129	9.2334	10.1733	10.0257	9.96192	9.67662	9.48289	9.97906	9.80249	9.92352	9.9304	9.98622	10.0857	10.34	9.84574	9.85556	10.0241	10.0287	9.81749	9.97122	9.92292	9.8959	10.0875	9.82813	9.95759	10.0987	9.94932	9.52053	10.0936	9.91045	10.0082	10.2107	10.0471	9.92936	9.95201	9.68953	10.0126	9.89975
24	7.36033	7.61601	7.64534	7.32239	7.23135	7.46237	8.68888	7.14552	7.43539	7.30166	7.23758	7.29471	7.24866	7.22586	7.33233	7.08904	7.24114	7.45058	7.48907	7.37207	7.35878	7.08697	7.50615	7.23515	7.34172	7.44101	7.49384	6.94072	7.40079	7.13831	7.53469	7.17634	7.20244	7.45716	7.5227	7.25386	7.36387	7.32889	7.63436	7.23055	7.13941	7.45816	7.44534	7.46076	7.33897	6.80283	7.19917	7.31052	7.16196
284185	5.93735	5.89711	5.73453	5.88148	5.49973	5.72893	6.04786	5.99029	5.87859	5.80977	5.76955	6.09864	6.05406	6.21691	6.38938	6.19471	5.69372	5.78286	5.87564	5.50403	5.61403	5.87912	5.79022	5.47094	5.86483	6.02472	5.82632	5.48428	5.75162	5.62922	5.47787	6.00961	5.57233	5.73442	5.77541	5.75152	5.5897	5.71759	6.11019	5.90642	6.21659	5.89706	5.69297	5.46255	5.78753	6.02731	5.59881	5.99435	5.586
25	10.8809	9.94155	10.1818	10.4089	10.0986	10.4709	9.48967	10.0402	9.79948	9.9743	10.1719	10.0282	9.5997	9.87315	9.81205	9.80129	9.98719	10.024	9.94666	9.96325	9.96462	9.77309	9.96801	9.93833	10.2536	9.8282	10.4403	10.7413	10.1833	10.4227	10.0825	9.58986	9.85439	9.56207	9.82785	10.5756	10.736	10.2983	9.87115	10.4984	9.97936	9.85978	10.278	10.1435	10.3165	9.97052	10.0075	9.67641	10.3195
284186	8.85511	8.87661	8.81654	8.75398	8.39222	8.67296	8.86804	8.72275	8.60124	8.67088	8.56625	9.08013	8.93715	8.81188	9.20603	8.94622	8.53287	8.55412	8.77962	8.70819	8.75748	8.6551	8.74854	8.46144	8.78977	8.83255	8.78756	8.69076	8.71113	8.33483	8.79368	8.68838	8.50539	8.60112	8.46427	8.51663	8.76179	8.63807	9.00593	8.64702	9.10371	9.02783	8.93888	8.63455	8.71578	8.81939	8.69712	8.86784	8.48168
26	9.70668	11.5663	9.7167	10.5735	10.6704	9.99986	10.8217	9.92835	10.0018	9.68063	10.7119	10.2124	10.2566	9.78491	10.3496	10.2135	9.26631	10.2242	9.67688	10.3187	10.5073	10.7858	10.4264	10.25	9.49938	5.88455	10.2018	10.3583	9.53212	10.1542	10.4335	10.5014	9.91984	8.70966	10.5069	10.9085	10.1077	9.14274	11.3265	10.2884	5.57342	11.2879	8.79467	10.7918	9.73027	11.5173	10.4291	9.95994	9.55193
27	7.52011	7.18853	7.86393	7.52973	7.48156	7.60648	7.21531	7.52744	7.22711	7.50655	7.41685	7.39458	7.17478	7.24923	7.33196	7.29772	7.32868	7.21988	7.30832	7.50062	7.54824	7.26353	7.17346	7.52954	7.53232	7.41991	7.84416	7.40672	7.48407	7.5798	7.50098	7.58909	7.47223	7.13956	7.20187	7.08775	7.73396	7.57385	7.35379	7.46663	7.33627	7.70013	7.74154	7.24603	7.22569	7.2879	7.37585	7.14505	7.21552
28	7.44011	7.4923	7.33354	7.38055	7.15342	7.24428	7.27532	7.07456	7.34014	7.09104	7.24403	7.35265	7.32063	7.42332	7.60977	7.45761	7.24367	7.50894	7.45233	7.20575	7.09311	7.13164	7.2087	7.10186	7.2525	7.41422	7.09414	7.18102	7.28038	7.05698	6.97708	7.34425	7.2403	7.21054	7.32584	7.20093	6.69725	7.21291	7.30902	7.12589	7.08906	7.26264	7.15786	7.10309	7.28365	7.51826	7.07197	7.27494	7.2157
29	9.67642	8.68643	8.9509	9.44561	9.22589	8.93896	9.12767	9.12494	8.76316	8.74702	9.07959	9.15594	8.93407	9.02085	9.02676	9.1732	8.59746	8.91601	9.04683	8.59835	8.49626	9.04945	8.79186	8.69945	8.94402	8.63272	8.94344	8.89575	9.02743	8.64845	9.22351	9.07171	9.00712	8.86409	8.81503	8.82059	8.73823	9.05764	9.08041	8.54388	8.82864	8.76427	9.19243	8.69788	8.69719	8.6081	9.06459	8.51601	8.73234
114799	7.2168	7.63551	7.15932	7.14801	8.01198	7.19535	7.73142	7.17968	7.59917	7.73753	7.1454	7.8263	7.49328	7.50089	7.76625	7.58233	7.03725	7.19906	7.10643	7.04572	6.67472	7.64384	7.43167	6.95073	6.93361	7.92519	7.13698	6.73328	7.46261	6.92425	7.02144	7.15381	7.65788	7.58276	7.33987	7.53182	7.45015	7.8211	7.05193	6.9711	7.69244	6.95905	7.17979	6.89695	7.34741	7.59053	7.1623	7.1467	7.09227
30	9.57104	9.1751	9.47361	9.51829	8.52842	9.34861	9.29406	9.30197	10.0742	9.58661	9.33191	9.59266	9.30054	9.3981	9.33239	9.31175	8.34414	9.02298	9.24358	8.95334	8.86143	9.9204	9.50055	9.5261	8.98559	9.23642	9.04812	9.57614	9.05379	9.26775	9.08072	9.41242	10.0503	9.32578	9.29603	8.93733	8.93166	9.1074	9.06638	8.95119	9.07577	10.2494	8.94148	9.55654	9.35558	9.0888	9.21237	9.26065	9.11628
114798	5.18503	5.22888	5.35488	5.12604	5.22539	5.14762	5.18262	5.10652	5.26352	5.22469	5.1541	5.30827	5.15807	5.0796	5.18651	4.85848	5.25747	5.31503	5.39119	5.39826	5.65947	5.21348	5.28264	5.49177	5.23734	5.33676	5.09375	4.85468	5.27646	5.00967	5.41599	5.211	5.25803	5.26561	5.42816	5.23883	5.23216	5.25916	5.33686	5.26505	5.14557	5.3929	5.30719	5.24854	5.1857	4.94251	5.22232	5.26709	5.02705
32	6.98355	6.81467	6.85285	6.88472	6.37137	6.8798	6.64053	7.00409	6.65339	6.63807	6.67737	6.66275	6.76601	6.46764	6.8996	6.85765	6.96925	7.06179	6.94332	6.90757	6.96919	6.88933	6.70948	6.86889	6.71335	6.66349	6.80707	7.10891	6.62339	6.8304	7.08611	6.72911	6.68056	6.70128	6.93029	6.75171	6.74755	6.54767	7.07047	6.77684	6.60406	7.03927	6.83479	7.0677	6.55728	6.52493	7.05335	6.88968	6.53336
114796	6.05654	5.91177	6.04837	5.91676	5.87764	5.96349	6.07968	6.1074	5.81961	5.97261	5.91443	6.38419	6.05919	6.01413	6.25254	6.15975	5.96954	6.0243	6.16619	6.24728	6.44786	5.98645	5.92719	6.24694	5.96954	6.2778	6.08293	5.98536	5.90471	5.88846	6.08705	5.83212	5.80853	5.81618	5.96889	5.86628	5.8261	5.76177	5.93575	5.83434	6.17005	6.21951	6.10684	6.30552	5.89187	6.27853	6.02426	6.1042	5.84441
31	9.64359	9.68687	10.168	9.86376	9.27725	9.87059	9.30031	9.21844	9.50242	8.92747	9.73373	9.75118	9.08942	9.81023	9.66269	9.31399	9.06502	9.41359	9.45299	9.83272	9.28201	9.5826	9.66265	9.49423	9.75847	9.29559	9.31589	9.95933	9.45124	9.9283	9.6899	9.25423	9.28174	9.70085	9.28055	10.3269	10.0241	9.89621	9.137	10.0293	9.44133	10.1586	9.72758	9.87527	9.61962	9.40721	9.39462	9.58895	9.85585
728264	6.223	6.2457	6.46646	6.26645	6.05956	6.46702	6.21618	6.64951	6.16094	6.23081	6.07064	6.51585	6.12271	6.21018	6.35846	6.29491	6.23545	6.17058	6.79736	6.25823	6.35189	6.1392	6.49083	6.08264	6.46383	6.22748	6.53484	7.73029	6.21773	6.20836	6.81112	6.23159	6.33858	6.11297	6.54488	6.19079	6.19049	6.3517	6.70468	6.15523	6.29671	6.65431	6.55897	6.46246	6.37257	6.34702	6.17307	6.11986	6.12158
388011	5.85109	5.89052	6.01502	5.92695	5.78054	5.91405	5.93446	6.03742	5.80456	5.88133	5.85055	6.00791	5.75058	5.88584	5.82823	5.87195	6.03369	5.89049	6.06764	6.04275	5.95411	5.86071	5.89722	6.03924	5.90085	6.23679	5.88339	5.9294	5.98721	5.7948	6.03312	5.85958	5.70921	5.89054	5.92457	5.79374	5.80834	5.81984	5.81627	5.83816	5.8459	5.95035	5.91574	5.82472	5.84385	5.93517	5.78033	5.88071	5.7431
139411	5.35504	5.3793	5.34244	5.31991	5.27982	5.31844	5.36879	5.29041	5.37482	5.36258	5.31253	5.36221	5.34923	5.32469	5.4533	5.35915	5.3392	5.35797	5.26427	5.44555	5.42498	5.57197	5.34154	5.3256	5.40594	5.38622	5.27093	5.64298	5.29527	5.24441	5.38086	5.35923	5.33817	5.33366	5.33002	5.37152	5.3437	5.37767	5.37075	5.35963	5.3509	5.42866	5.5017	5.42633	5.27389	5.53446	5.294	5.45761	5.33335
19	9.51373	7.50705	7.92724	7.78848	8.55825	8.58342	9.19494	8.97898	8.26008	9.72521	8.808	6.80227	8.11324	9.20491	8.79855	8.10557	9.09749	8.54702	8.95052	8.48843	9.51461	8.45622	9.25566	8.53839	8.48772	8.91065	9.61766	9.46974	8.77966	8.5128	9.00376	8.18784	9.46652	8.40051	9.26973	8.87064	8.91243	9.09461	7.73969	7.88691	9.48579	8.32696	9.5079	8.29743	8.89811	8.28461	8.84194	6.93087	9.02281
100288238	4.72657	4.73012	4.81284	4.68391	4.70674	4.74569	4.70687	4.67223	4.75817	4.69015	4.75069	4.78938	4.69133	4.70586	4.69506	4.70173	4.73316	4.76553	4.75753	4.78847	4.79675	4.72052	4.69757	4.74352	4.71711	4.86097	4.69269	4.71862	4.7782	4.6988	4.77331	4.71421	4.72507	4.78486	4.78031	4.77004	4.72225	4.74116	4.78788	4.72656	4.72552	4.7834	4.73102	4.75996	4.73093	4.72804	4.71441	4.69427	4.79384
18	8.64483	6.67506	8.77106	6.13841	9.29951	7.00912	5.99678	7.75289	9.52225	7.05291	8.51697	5.99153	7.08305	7.01059	7.96379	6.67823	7.88127	7.48744	7.84638	7.02075	9.10033	6.92856	8.84097	9.17391	8.28149	5.90927	6.52814	7.79033	7.4453	9.60415	7.90828	7.27831	7.80369	6.09148	7.87279	7.12738	7.81886	6.64631	7.85425	10.2754	5.82195	6.80168	6.02428	9.06259	8.67919	5.98121	9.26499	7.51624	7.1532
15	5.59564	5.80284	5.6972	5.56375	5.65165	5.56059	5.61256	5.5937	5.63962	5.6637	5.61844	5.81884	5.52685	5.5522	5.52742	5.38359	5.64439	5.59003	5.88092	5.87105	5.71517	5.56102	5.68696	5.59582	5.63561	5.63391	5.59502	5.7032	5.77183	5.55703	5.56947	5.72401	5.57946	5.64957	5.8044	5.54461	5.7919	5.6079	5.61615	5.57381	5.6577	5.81088	5.69058	5.47898	5.67653	5.60063	5.6724	5.77979	5.4663
16	10.2722	10.1104	9.94418	10.0285	10.5042	9.95173	10.0406	10.1952	10.1316	9.62244	10.2457	9.9086	9.76672	10.3336	10.0027	10.0031	10.2384	10.0998	10.163	9.7521	9.52049	9.83273	10.0588	9.97547	9.94664	10.4866	9.57086	10.0579	10.2449	10.0639	10.3887	10.5814	10.0135	10.226	9.83575	10.3197	10.0126	10.3563	10.2006	10.6	10.6205	10.1702	9.70803	10.2191	9.95176	10.0937	10.0264	10.0354	10.0714
13	5.54121	6.08404	5.72899	5.5347	5.63188	5.50746	6.13978	5.69709	5.77224	5.94921	5.53846	5.79251	5.53784	5.58271	5.55268	5.70912	5.55873	5.6048	7.23381	5.93575	6.12807	5.61013	5.67186	5.87537	5.61841	6.36933	5.64335	5.71323	5.56197	5.47758	5.72816	5.68729	6.07112	5.85454	6.14759	5.52025	5.60428	5.58138	6.40035	5.52611	5.70671	5.70361	5.73934	5.72899	5.57614	5.33782	5.83926	5.76814	5.44209
14	9.79054	9.45916	9.49422	9.98311	9.82234	9.71114	9.71508	9.83082	9.51401	9.32575	9.87575	9.96167	9.39867	9.81905	9.64126	9.8241	9.42716	9.24992	9.24502	9.67503	9.40665	9.81624	9.45555	9.5878	9.94439	9.58338	9.41393	9.65629	9.60347	9.66051	9.51728	9.63092	9.67107	10.0017	9.48821	9.31781	9.62643	9.36183	9.58338	10.0325	10.0518	9.44668	9.55898	9.47767	9.42932	9.12426	9.83127	9.69631	9.87503
12	7.06057	7.59642	7.66997	6.76731	6.42892	7.24224	9.46231	7.84564	6.65319	7.21664	6.95994	7.36104	7.37443	6.81701	7.11852	6.47189	6.71983	8.82063	6.93997	6.95121	7.24561	6.85814	7.15177	6.66921	7.12919	7.04925	7.8008	8.24297	7.42693	6.9215	7.16003	8.33955	7.58011	7.21315	8.5902	7.37789	7.20024	6.4224	10.0678	7.03132	7.35233	7.71066	8.65287	7.55833	7.06914	7.91291	6.88225	7.7582	6.54157
21	5.99669	6.16498	5.85482	5.89061	5.92926	6.00005	5.95309	6.06503	6.0197	5.96838	5.78171	6.71252	6.05527	6.06194	6.32711	6.26693	5.782	6.06144	5.75808	5.58737	5.32434	5.85193	5.69783	5.58236	5.91757	6.06401	5.87341	5.79923	5.85444	5.89121	5.76294	6.02308	6.71585	5.88388	5.59517	5.66059	5.49971	5.68967	5.99297	5.87446	6.41593	6.39304	5.90686	5.76563	5.96347	6.70017	5.65612	6.03053	6.23027
20	7.11354	7.02804	6.9868	7.27673	7.00905	6.97464	7.28904	7.0423	7.00542	7.12649	7.29427	7.36648	7.22062	7.2945	7.21619	7.33195	6.96615	6.87103	7.05968	7.10731	7.45354	7.18802	7.11452	7.23981	7.31837	7.06357	7.32008	6.88261	7.09391	6.78529	6.89018	7.09041	6.85358	6.84727	6.87382	6.91428	6.87528	7.23747	7.13445	7.15196	7.14552	7.17908	6.94759	7.1619	7.00334	7.16341	7.00678	7.18665	7.20824
402665	7.22309	7.37192	7.42298	7.02201	7.0653	7.13686	7.49981	7.49754	7.46237	7.26432	7.27775	7.40518	7.51699	7.77415	7.65974	7.53097	7.27389	7.37721	7.0975	6.91701	6.70785	7.24943	7.50367	7.04105	7.27177	7.45057	7.08829	6.93987	7.16343	6.85923	7.02243	7.39545	6.8323	7.24566	7.0899	7.06284	6.91905	7.01492	7.52668	7.23782	7.60478	7.2363	7.34692	7.11975	7.27813	7.13083	7.14708	7.51807	7.07769
128439	7.68567	7.21056	7.72279	7.22678	7.51267	7.75947	7.1109	8.30738	7.94975	7.68541	7.87869	7.628	6.85303	7.52781	7.39035	7.03701	7.33873	6.88264	7.09756	7.90333	8.12679	7.57646	7.96546	8.31469	8.01886	7.14644	7.13565	7.34821	7.14074	7.35325	7.19161	7.59929	6.98698	6.95972	7.19124	7.15764	8.13006	7.0312	7.91927	8.38252	7.51403	7.68311	7.02538	8.07986	8.00523	6.9515	8.06446	7.99021	7.23546
441108	4.81323	4.93232	4.89299	4.7311	4.88568	4.88398	4.9411	4.99139	4.93192	4.76963	5.19457	5.18827	5.18284	5.07394	4.90646	5.05701	5.41272	5.20817	4.86461	4.79318	4.87946	4.91538	4.80514	4.80531	4.93551	5.20583	4.80021	4.75047	4.85333	4.95213	4.85425	4.85316	4.84813	4.98872	5.00951	4.82024	4.81955	4.83284	4.9683	4.78906	4.9814	4.86916	4.77185	4.85235	5.10689	4.805	4.81233	4.90659	5.03685
389136	5.40067	4.88275	4.88752	4.89099	5.00482	5.80108	4.75694	5.16226	4.73286	7.15692	5.24717	4.80084	4.8391	5.11629	4.74172	4.75535	5.16648	4.93165	5.38523	4.92446	5.28156	5.38843	5.29036	5.17903	5.39179	5.17185	7.20857	5.30748	5.35883	4.91416	5.1651	5.21042	5.69022	4.92415	5.35063	5.06626	4.93307	5.80791	4.98191	4.96011	5.2518	5.3116	6.06674	4.99665	5.04383	5.33104	5.41821	4.82646	5.12324
728294	7.4575	7.44516	7.30269	7.34418	7.55913	7.63158	7.57428	8.35791	7.84279	7.50698	7.57155	8.17024	7.54464	7.95543	7.98323	7.9527	7.22284	7.36165	7.92643	7.42673	7.04797	7.40956	7.59205	7.29791	7.82085	7.75415	7.83171	7.96387	7.61885	7.6134	7.74015	7.52217	7.34826	8.06878	7.46513	7.48389	7.43987	7.69684	7.64386	7.7839	7.77241	8.11043	7.52756	7.54308	7.70871	7.46014	7.15657	7.75367	7.38908
139420	4.57099	4.66683	4.61782	4.61228	4.60092	4.59863	4.63739	4.57361	4.66884	4.58501	4.60953	4.59151	4.66245	4.67591	4.64142	4.63356	4.67321	4.69022	4.60625	4.65206	4.60805	4.61125	4.58774	4.61035	4.59627	4.72693	4.61239	4.59188	4.61006	4.57657	4.63743	4.63244	4.53931	4.61768	4.69736	4.57478	4.56996	4.56732	4.58658	4.64909	4.62958	4.63505	4.62307	4.56307	4.59796	4.65495	4.61035	4.6451	4.61394
342898	6.4648	6.57962	6.68361	6.50977	6.36377	6.48632	6.37168	6.39206	6.4125	6.54748	6.36299	6.53482	6.4907	6.38742	6.38984	6.45256	6.52109	6.56327	6.7793	6.63873	6.77736	6.34662	6.46136	6.45924	6.51733	6.62257	6.32156	6.36613	6.56165	6.17348	6.46195	6.63049	6.22315	6.44068	6.44507	6.25015	6.53438	6.37519	6.47169	6.33242	6.60644	6.73476	6.58474	6.42122	6.31303	6.39011	6.43662	6.57606	6.43931
342897	7.93228	8.59443	8.51717	7.5148	7.91293	7.98694	7.86313	7.69628	8.085	7.913	8.0646	7.6022	7.54472	7.44408	8.02477	7.35717	8.43101	9.04257	8.12459	8.22895	9.5225	7.5928	8.99487	8.41947	7.73731	8.59807	7.59672	6.80726	8.45991	7.46778	8.16909	8.17735	7.81677	8.3574	9.35261	8.10122	7.14163	8.27192	8.5536	7.98256	7.46737	8.78548	8.30389	8.16339	8.16273	7.82928	7.92383	7.93396	7.87485
439949	6.0634	5.96157	6.15023	5.45718	6.59241	6.35092	6.10615	6.5286	6.84609	6.1072	6.23507	5.55035	6.11892	6.50375	6.3682	6.19109	7.22924	6.42164	5.31999	5.50427	6.28246	6.159	7.02305	6.55014	6.24588	6.22099	5.14828	6.31981	6.53957	6.36799	6.00315	6.26248	5.89459	6.62936	5.9255	6.17866	6.71103	6.14402	6.35814	6.41346	6.33932	6.67835	6.01224	6.5165	6.31961	5.24497	6.2793	5.77116	6.17331
10	7.94019	8.41164	8.74236	8.34727	9.72993	8.05399	10.2808	9.05904	10.025	8.26506	8.80409	9.93667	10.2968	8.88086	10.3314	10.6434	10.1163	9.88327	7.41505	8.46672	9.30679	9.8857	9.39033	7.86691	9.03069	7.3714	7.42898	9.56024	8.85921	8.88002	8.87334	8.54897	7.39975	8.2967	10.0461	9.94158	8.28502	9.39188	9.93093	8.08676	7.26569	8.70722	8.93271	8.39839	8.73111	7.17679	7.58809	8.78307	8.79376
439951	6.37056	6.20139	6.43825	6.24829	6.19305	6.44861	6.30624	6.44834	6.58437	6.24905	6.23063	6.33841	6.32211	6.57207	6.16768	6.0509	6.31777	6.10015	6.67734	6.20227	6.34325	6.19769	6.35254	6.14589	6.25345	6.76727	6.24905	6.09894	6.42579	6.08767	6.30619	6.36284	6.03943	6.32397	6.42061	6.34207	6.15191	6.39021	6.44012	6.27846	6.46364	6.48199	6.25653	6.27029	6.30535	6.47304	6.06659	6.21311	6.06379
728283	6.27542	6.4769	6.65347	5.9876	6.18212	6.3267	6.2714	6.15519	6.23768	6.28052	6.19324	6.27382	6.34497	6.21686	6.29407	6.26829	6.4265	6.4766	6.42057	6.37954	6.51318	6.34622	6.30897	6.19469	6.01304	6.32581	5.89828	5.86985	6.16483	5.7555	6.311	6.11766	6.15107	6.37402	6.2273	6.12473	6.16934	6.18245	6.30935	6.28673	6.64219	6.36688	6.21296	6.26451	6.2527	6.24929	5.97131	6.33774	6.02882
389125	5.74267	5.76676	5.73239	5.60376	5.48923	5.72541	5.82821	5.72329	5.56721	5.55036	5.67955	5.80032	5.51101	5.52571	5.65434	5.59871	5.8191	5.6586	6.30908	5.72134	5.9572	5.43855	5.78691	5.8075	5.70393	5.71977	6.00355	5.66531	5.53037	5.54605	5.65016	5.60707	5.52418	5.73274	5.60902	5.40824	5.54666	5.47783	5.62418	5.55723	5.60594	6.0696	5.80366	6.15126	5.5549	5.67003	5.60698	5.63071	5.51382
283025	4.67561	4.80578	4.74087	4.60822	4.66579	4.65033	4.69291	4.69655	4.83871	4.62792	4.66162	4.73498	4.74019	4.63606	4.71942	4.66096	4.80319	4.95058	4.73682	4.75981	4.76721	4.68644	4.70104	4.7281	4.69744	4.71761	4.63763	4.57024	4.65911	4.57028	4.6571	4.74742	4.7203	4.68763	4.78736	4.6493	4.60521	4.74388	4.75304	4.66004	4.70583	4.7685	4.6764	4.82015	4.70877	4.66585	4.66355	4.75684	4.75525
389161	6.45009	6.45177	6.42785	6.38584	6.39026	6.45213	6.49867	6.37289	6.38609	6.42046	6.40912	6.59343	6.496	6.48345	6.47807	6.58349	6.40767	6.54942	6.48972	6.5593	6.42751	6.48403	6.47515	6.51299	6.49482	6.41528	6.40679	6.38923	6.405	6.35939	6.51621	6.43865	6.31924	6.44412	6.51601	6.39422	6.44832	6.39371	6.47777	6.36235	6.66015	6.64112	6.61949	6.4443	6.40467	6.38394	6.40438	6.53382	6.42307
353497	5.91294	6.07177	5.8631	5.87348	5.71101	5.76641	5.88899	6.01401	5.86501	5.8666	5.85984	6.40948	6.10592	5.99358	6.6013	6.32288	6.00105	6.04503	6.65006	5.83043	5.88611	5.89452	5.88899	6.01769	5.90787	6.04721	5.95519	5.83421	5.83237	5.82832	5.8488	5.92169	5.71174	5.80172	5.86067	5.52254	5.74852	5.77512	5.95976	5.78314	6.36967	6.10357	6.09852	5.85749	5.74172	6.00636	5.79377	5.8853	5.81569
115817	8.72304	9.47744	8.86718	8.99702	9.35672	9.19144	10.0225	8.775	8.85707	8.47436	9.3304	9.34397	9.32673	8.78748	8.79628	9.25298	9.0851	9.63574	9.79433	8.79328	9.0058	8.73131	9.40317	9.05118	9.37641	9.38994	9.10333	9.11284	8.91873	8.05997	9.36244	9.7198	10.0245	9.77022	9.50593	9.20852	9.26104	9.02274	9.64478	8.68119	9.64611	9.42845	9.15094	8.86381	9.46859	9.07251	8.41941	9.55233	8.93766
402682	6.47644	6.52625	6.42111	6.49708	6.25022	6.31474	6.49748	6.48885	6.56328	6.13966	6.33232	6.60884	6.36358	6.45621	6.72868	6.72569	6.45643	6.32653	6.88765	6.70532	6.44551	6.39136	6.55702	6.98895	6.51815	6.74521	6.17572	6.13535	6.39417	6.16418	6.3469	6.36635	6.12079	6.65161	6.352	6.32086	6.46384	6.4612	6.41093	6.30966	6.72456	7.04761	6.36047	6.35816	6.21421	6.3536	6.63584	6.63515	6.33715
81	10.6703	9.5294	9.35236	10.7015	10.009	9.91191	9.66284	10.4609	9.4282	9.19964	10.2322	10.1698	9.83996	9.81526	9.60521	9.69416	9.50982	9.70481	9.56739	9.0228	9.77205	10.2669	9.48071	9.59896	9.64094	9.77577	9.85346	10.0093	10.193	9.83074	9.5097	10.3438	9.83335	9.6494	9.49498	9.54798	9.80754	9.99647	9.42844	9.69727	9.83788	10.5686	9.80776	9.9141	10.015	10.4398	9.98522	9.83998	10.2402
86	10.6368	10.4265	10.1326	10.7004	10.2239	10.5952	10.3854	10.1308	10.2974	10.2066	10.4403	9.97831	10.6296	10.7168	10.3365	10.1592	10.2892	10.0007	10.0717	10.6823	9.89771	10.6907	10.3691	10.6334	10.3619	10.3849	9.8593	10.0778	10.328	10.5306	10.3585	10.7514	9.90559	10.4231	9.88131	10.1915	10.4886	10.1066	9.53122	10.4202	10.261	9.78543	9.94058	10.0346	10.3286	10.3613	10.6454	10.4567	10.751
115811	6.51408	6.59784	6.33639	6.68893	6.36366	6.42301	6.77617	6.60865	6.56365	6.53833	6.48138	6.95074	6.81189	7.10312	7.0438	7.51574	6.53167	6.80672	6.84136	6.17672	6.02815	6.581	6.48703	6.096	6.52184	6.54467	6.50146	6.52401	6.49464	6.20492	6.30403	6.83095	6.31156	6.48796	6.4271	6.30706	5.97182	6.50373	6.64634	6.41061	6.9369	6.51728	6.80408	6.30692	6.32982	7.04332	6.26675	7.02815	6.49947
87	10.0778	9.7907	9.71647	10.2878	9.99354	10.1726	9.82499	10.1056	10.1072	10.3585	10.0125	9.99118	10.0549	10.0402	9.78182	10.2094	9.6691	10.1251	10.5412	9.43407	9.55536	9.89218	10.0044	9.63616	10.4872	10.1342	10.9622	10.5958	10.1727	9.98556	9.97539	10.4982	11.3706	9.86976	10.12	10.0711	10.1601	10.5209	9.98094	9.59241	10.7913	10.2625	10.7862	9.8122	10.1628	10.9173	9.85837	9.31476	10.3366
144809	4.88562	4.94314	4.98899	4.81653	4.84999	4.93364	4.92556	4.87323	4.91741	4.87579	4.94525	5.00432	4.91852	4.90382	5.01453	4.94691	4.90737	5.12955	5.20334	4.97676	4.97138	4.98035	4.87535	4.92828	4.88966	5.04432	4.82574	4.89457	4.83181	4.80291	4.90044	4.99975	4.88939	4.93226	4.91082	4.91166	4.85951	4.844	4.90314	4.89519	5.02166	5.00215	4.84692	4.84377	4.85156	4.92788	4.8491	4.91344	4.87961
284161	5.5845	6.05947	6.18242	5.46538	5.87449	5.69428	5.73455	5.68858	5.91608	5.79926	5.67676	5.67279	5.66162	5.55029	5.56169	5.53382	6.12478	5.81177	5.42971	5.77184	5.81674	5.67791	5.73362	5.75242	5.44401	6.25394	5.62858	5.5263	5.78552	5.67261	5.84117	5.62344	5.68552	5.66751	5.787	6.08108	5.65698	5.70635	6.04212	5.81669	5.495	5.66846	5.66595	5.64731	5.65103	5.72681	5.85886	5.62482	5.63031
439921	6.90145	7.34405	6.72323	7.96545	6.85775	7.28121	7.09439	7.23987	6.65284	8.45222	7.53743	7.11123	6.93561	7.43336	7.15704	6.83629	7.16873	7.195	7.87972	7.48725	7.66585	6.85754	7.16134	7.70122	7.59234	6.94602	9.10557	7.57404	7.03777	7.77745	7.28658	7.60771	7.78824	6.89336	7.94125	6.94272	6.90117	8.2142	7.29872	7.43663	7.47947	7.74455	7.98571	7.16623	7.11233	7.6029	7.30205	7.03205	6.97648
283011	5.27065	5.35516	5.33707	5.23801	5.29309	5.30268	5.24669	5.31694	5.33333	5.26865	5.32871	5.39204	5.23459	5.30499	5.22883	5.32895	5.4525	5.31289	5.21746	5.36111	5.37063	5.27928	5.3417	5.37712	5.29292	5.30294	5.21501	5.22541	5.23923	5.31192	5.36629	5.26028	5.23788	5.4346	5.46715	5.39764	5.26464	5.23151	5.30739	5.24646	5.30092	5.26225	5.26698	5.31416	5.24096	5.24611	5.33176	5.32249	5.29333
136051	7.18336	7.0736	6.81263	7.07547	7.06923	7.19692	7.00632	7.12568	7.04941	6.6463	7.19094	7.08564	7.00779	7.2533	7.38796	7.10968	7.1343	6.94613	6.51081	6.92231	6.66922	7.0931	6.89963	7.20323	7.27695	7.19317	6.89281	6.77111	6.86222	7.06451	6.97515	6.99723	6.8266	7.12057	6.5482	6.90094	7.03833	7.00017	6.63402	7.21056	7.28297	6.68868	6.896	7.10819	7.04886	7.11497	7.25575	7.39909	6.84936
70	6.68142	6.56217	6.45317	6.3766	6.42646	6.61965	6.50375	6.6116	6.60632	6.65866	6.61625	6.77744	6.61129	6.67141	6.87864	6.46499	6.54647	6.288	7.04674	6.5769	6.59699	6.57761	6.78563	6.46982	7.04805	6.37257	8.8147	7.37331	6.62303	6.83742	6.7362	6.95006	6.57039	6.5858	7.16239	6.46802	6.59947	6.93608	6.81115	6.70175	6.77813	6.61366	7.35592	6.88366	6.18041	6.92732	6.49711	6.3826	6.25178
71	13.515	13.1526	13.4865	13.594	13.6903	13.4886	13.5125	13.4318	13.5057	13.3863	13.5462	13.772	13.6437	13.6462	13.5841	13.6922	13.3066	13.2666	13.2637	13.4763	13.3551	13.4886	13.5716	13.2413	13.7301	13.5455	13.5273	13.6857	13.4763	13.3799	13.4715	13.4275	13.5121	13.5313	13.5513	13.5015	13.5844	13.62	13.3077	13.5874	13.5972	13.733	13.6313	13.3839	13.3101	13.4071	13.6032	13.4579	13.629
72	8.82143	9.56038	9.07586	9.44408	9.92348	9.6726	7.69766	10.139	8.62518	9.04136	9.2158	8.83327	8.54945	8.84976	10.0743	9.17524	10.1703	9.46003	9.92298	8.51021	9.29442	8.64896	11.2887	9.0139	10.9408	7.7724	8.42495	12.6534	9.31188	11.4385	10.4862	9.93356	10.1816	8.75558	10.0866	9.5827	9.40307	9.33314	10.4649	10.4986	9.31493	9.46151	11.1194	10.8268	9.46353	10.0505	8.14628	8.14636	10.7786
439931	5.63263	5.63131	5.66627	5.6545	5.62395	5.69871	5.66696	5.57639	5.63206	5.66071	5.54913	5.96122	5.60474	5.6384	5.78948	5.7169	5.59683	5.69855	6.001	5.6765	5.74884	5.57332	5.68127	5.6951	5.66915	5.65419	5.6504	5.71767	5.53941	5.62866	5.71296	5.68529	5.58165	5.63177	5.6018	5.63542	5.69149	5.7122	5.71448	5.60058	5.81425	6.1362	5.7209	5.63154	5.64895	5.76809	5.51508	5.62845	5.64513
59	11.7591	11.849	11.3911	11.6947	11.6451	12.1608	10.6694	12.4006	11.1159	12.6434	12.1644	11.0598	11.2338	11.7961	11.9991	11.6177	12.2646	11.8106	12.5601	11.1064	11.9499	11.6304	11.9112	11.8207	12.6782	11.0958	13.009	12.8786	12.1007	12.5095	12.4766	12.6854	12.5444	10.8642	12.305	11.9145	11.6317	12.6025	12.3229	12.1525	12.192	12.2611	13.0505	12.2623	11.8821	12.5027	12.3468	11.1445	11.5938
128486	8.30544	8.20575	9.29056	8.07716	8.55543	8.42638	8.21849	8.68542	8.93014	8.05425	8.62579	8.05913	8.49726	8.4097	8.46663	8.20561	8.38986	8.3394	8.0767	8.78459	8.77707	8.47378	8.51984	8.31127	8.74438	8.29488	8.05934	8.25128	8.14312	8.45249	8.68728	8.383	8.28698	8.20519	8.30725	8.24456	8.45911	8.26149	8.0282	8.97672	8.305	7.97326	7.97299	8.1186	8.82489	7.93497	8.43361	8.74364	8.57385
58	5.19317	5.25179	5.24925	5.39909	5.1436	5.10052	5.15578	5.1679	5.36739	5.2294	5.2493	5.21061	5.29986	5.23645	5.64166	5.21165	5.10588	5.07598	4.99597	5.20699	5.40418	5.24796	5.25361	5.18613	5.22413	5.23639	10.5047	5.19454	5.2365	5.14309	5.05283	5.2737	5.35558	5.22269	5.20439	5.24304	5.31934	5.22391	5.46375	5.24837	5.24521	5.27071	5.14347	5.15208	5.29712	5.17646	5.23721	5.21857	5.14112
128488	7.95049	8.15178	8.16824	7.88282	7.81807	7.9881	7.90615	7.85841	7.9765	8.03852	7.8066	8.24225	8.06471	7.82473	7.77576	7.84427	7.98255	8.49059	7.85477	8.13827	8.35611	7.88729	8.25687	8.10386	7.86158	7.97272	7.66361	8.05238	8.13315	7.64997	8.18343	7.82056	7.87734	8.11459	8.20362	7.76168	7.90899	7.94537	8.03153	7.69753	8.55729	8.4376	8.29882	8.0116	7.80426	7.83662	7.85065	8.05089	7.82159
56	6.90031	7.12967	7.19879	6.66155	6.67868	6.87987	6.96516	6.62357	6.72871	6.75137	6.6865	6.82161	6.713	6.34626	6.60906	6.4303	6.65155	6.91936	6.79315	6.92448	7.2064	6.688	6.79065	6.98413	6.80304	6.87956	6.61852	6.62035	6.94558	6.60011	6.91027	6.6844	6.88346	6.83518	7.14973	7.0051	6.75608	6.71348	7.17307	6.79238	6.72346	6.86501	6.97868	6.79762	6.7635	6.51046	6.67192	6.87895	6.62545
55	6.39636	7.26406	6.07038	6.90935	5.95286	6.06608	6.31316	5.8499	6.65385	5.94364	5.94334	7.2899	6.43867	6.5012	5.8783	6.10996	5.77432	6.16047	5.67775	5.98373	5.88675	6.02454	6.1331	5.74639	5.79816	5.91363	6.1135	6.033	6.43396	5.77338	5.98656	5.79434	6.28065	6.137	6.10765	6.06497	5.93675	5.91428	5.99775	5.68065	5.83219	5.89791	5.90999	6.0894	5.77546	6.22411	5.79677	5.85759	6.11585
286753	6.92897	6.91649	6.87085	6.93588	6.6437	6.61637	6.88308	7.05617	6.89283	6.80261	6.82494	7.18435	7.29362	7.22526	7.69413	7.4002	6.84852	7.25512	7.35771	6.48377	6.57341	6.86058	6.85591	6.78547	6.94819	7.05033	6.95769	6.68293	6.79962	6.65166	6.57696	6.84243	6.54398	6.80862	6.60706	6.58782	6.72929	6.74667	7.14862	6.82279	7.12153	7.28326	7.02962	6.60712	6.88143	7.17284	6.79496	7.1263	6.95399
143379	6.3242	6.7355	6.42037	6.13684	6.40285	6.64625	6.3106	7.33101	7.24256	6.65478	6.30423	6.29005	6.28067	6.77686	6.74051	6.46704	6.63794	6.79386	7.0974	6.87921	6.73173	6.45124	7.35971	6.67589	6.31935	6.72045	6.30318	6.78305	6.48739	6.41194	6.49283	6.53663	6.28069	6.42	6.80315	6.48679	6.43474	6.54661	6.47447	6.5925	6.28322	6.70442	6.44238	6.68491	6.58686	6.39084	6.46948	6.50365	6.23366
143384	7.8201	8.12158	7.63116	7.84301	7.72576	7.90593	7.98542	7.87897	8.04176	8.12068	7.9237	8.16413	7.87476	8.4307	8.2474	8.20524	7.71638	7.91966	7.66344	7.61312	7.59064	8.01402	7.89445	7.73578	8.21754	8.05886	7.95195	7.76079	8.01278	8.18316	7.55392	8.29745	7.97246	7.77696	7.90638	7.89629	7.96022	7.90043	7.86556	7.80051	8.23344	7.9636	7.81	7.52498	8.24674	7.97517	7.58345	8.00302	7.70617
283050	5.57555	5.62745	5.51835	5.5632	5.39693	5.56433	5.54114	5.58802	5.45159	5.78297	5.53944	5.69473	5.90604	5.62088	5.91744	5.65513	5.66714	5.66342	5.51802	5.5526	5.69913	5.6058	5.54371	5.5221	5.46825	5.7078	5.62691	5.50041	5.56477	5.32068	5.57451	5.48572	5.53858	5.55303	5.61429	5.49788	5.62531	5.61395	5.52835	5.49972	5.72678	5.64426	5.57771	5.60071	5.44431	5.48056	5.45136	5.76288	5.42763
284184	8.95129	9.32547	9.95819	8.68901	9.28097	9.68928	9.44061	9.499	9.94539	9.48805	9.56206	8.78976	9.59423	9.67484	9.6715	9.30651	9.82751	9.21727	9.72952	9.32529	8.9318	9.2275	9.55501	9.69223	9.49554	10.0995	8.98496	9.31671	9.45899	9.48442	8.93927	9.2983	9.45444	9.85927	9.40837	9.69609	9.4394	9.24101	10.296	10.18	9.60236	10.2014	9.04427	9.16555	9.22031	8.79949	9.67943	9.54362	9.46464
60	13.8042	13.5392	13.3751	13.8203	13.7759	13.5924	13.4428	13.3173	13.3781	13.5567	13.7799	13.6873	13.577	13.6143	13.6266	13.4643	13.3272	13.4004	13.5874	13.7299	13.5915	13.8013	13.2758	13.649	13.8276	13.0832	13.7914	13.9107	13.6074	13.7008	13.7956	13.6059	13.7913	13.5037	13.7173	13.6729	13.6863	13.6338	13.5551	13.5065	13.5402	13.1732	13.8195	13.568	13.4859	13.6656	13.5971	13.5009	13.5734
100288271	6.45544	6.84973	6.45103	6.28215	6.16761	6.34983	6.46289	6.39413	6.67618	6.22182	6.45046	6.83241	6.81779	6.79724	6.61089	6.94483	6.63004	6.69688	7.8472	6.34587	6.50396	6.20522	6.58277	6.32796	6.52738	6.54477	6.39821	6.10012	6.34623	6.18481	6.31893	6.3444	6.1246	6.54493	6.30641	6.03572	6.35013	6.22427	6.49405	6.40081	7.04662	6.9529	6.55777	6.39562	6.6167	6.53969	6.31278	6.51775	6.45546
128497	5.77915	5.76918	5.72737	5.62201	5.59597	5.59154	5.89216	5.71694	5.848	5.67382	5.73082	6.02139	6.1988	5.95699	6.01475	6.36095	5.8031	6.33306	6.54854	5.44529	5.67415	5.75585	5.66558	5.72895	5.82068	6.00098	5.79391	5.55216	5.74566	5.50975	5.58378	6.0056	5.67697	5.80979	5.70989	5.56684	5.55675	5.69823	5.84492	5.64162	6.02263	5.76659	5.76756	5.74771	5.88705	6.02172	5.6988	6.06164	5.67256
48	9.85619	9.96622	9.33047	10.0453	9.72119	9.84747	9.64102	9.24799	9.48386	9.43613	9.19923	9.74697	9.7105	9.60017	8.90706	10.1434	9.16833	9.77749	9.19284	9.27197	9.11459	9.04805	9.03659	8.66428	9.58282	9.10702	9.4324	9.80634	9.3382	9.95631	9.34426	9.0987	9.3978	9.13952	9.28615	10.205	9.94692	9.23486	9.72863	9.94075	9.87353	9.47719	9.67219	9.23749	9.39404	9.6886	8.78461	9.90916	9.7737
47	8.93467	9.83656	9.6861	9.96036	9.60387	9.58695	9.13079	9.11558	9.35349	8.97408	9.48089	9.48304	9.27595	9.78095	9.31141	9.66741	9.00063	9.11821	9.31583	9.89111	9.04425	9.75795	9.24628	9.19003	9.63634	9.25484	9.61063	9.89881	9.52968	9.49542	9.65819	9.42185	9.34829	9.34823	9.28067	9.89689	9.97749	10.0173	9.13589	9.81846	9.3336	9.50581	9.52712	9.55474	9.61557	9.56175	8.77511	9.52828	9.56467
389177	5.23352	5.25934	5.19383	5.21842	5.0797	5.22178	5.21135	5.16744	5.31547	5.36807	5.14828	5.18575	5.16167	5.09691	5.77552	5.11528	5.16679	5.31982	5.06029	5.0712	5.25768	5.13478	5.25477	5.15262	5.18522	5.25921	4.99361	5.00104	5.03579	5.12891	5.10862	5.23041	5.10794	5.2308	5.21162	5.26077	5.08435	5.21852	5.38027	5.14295	5.04147	5.24716	5.15728	5.17273	5.27803	5.11792	5.1546	5.18444	5.12339
144811	6.42522	6.1819	6.61493	6.45156	6.99578	6.43354	6.67046	6.20431	6.33849	6.96078	6.56527	5.41676	6.18581	6.51906	6.4273	6.60452	6.52654	6.58627	6.47996	7.10121	6.90397	6.59	6.51367	6.73804	6.32334	5.85748	6.78429	6.5579	6.43374	6.67258	6.8725	6.31908	6.40609	6.20693	6.31614	6.31194	6.13528	6.10569	6.687	6.03098	6.46129	6.0015	6.65458	6.68443	6.72455	6.41261	6.67533	6.62463	6.64633
115827	6.47701	6.48067	6.51004	6.42594	6.49732	6.48854	6.27656	5.76721	6.52861	5.90596	6.36014	6.45577	6.55046	6.46302	5.886	6.61433	6.46972	6.46651	6.62788	6.5986	6.47242	6.40092	6.66265	6.51936	6.59388	6.54792	6.38195	6.64596	6.95034	6.41254	6.95563	6.41591	6.36687	6.81861	7.10286	6.47693	6.53645	6.78687	6.49657	6.45059	6.4466	6.358	6.93214	6.42424	6.47905	6.39011	6.47109	6.24926	6.15443
51	8.38127	7.93359	8.75978	8.63631	8.65028	8.33474	9.01597	8.55249	8.86758	8.21569	8.95575	8.25439	8.00431	8.56849	8.73482	8.67628	8.62192	8.4537	8.5217	8.52381	8.44385	9.35796	8.89424	8.00203	8.15855	7.9284	7.94514	8.6134	8.21908	8.65767	8.62633	7.90155	8.12068	7.66104	8.51426	8.73658	8.69482	7.84883	9.03588	9.33533	8.39743	8.61743	7.81985	8.62116	8.72376	8.06042	8.62964	8.46533	8.95392
52	10.2386	9.65762	9.99422	10.4545	10.1985	10.2401	10.451	9.85725	10.4827	10.2472	10.1594	10.0613	10.3984	10.2908	10.643	10.8538	10.1783	10.3245	10.0089	10.6043	9.42057	10.8062	10.0599	10.3652	10.6379	10.2677	9.98285	10.4186	10.1929	10.4925	10.0572	9.98314	10.1887	10.3548	9.86398	10.2921	10.3824	10.0113	10.2832	10.8218	10.5425	9.56737	9.76339	10.6921	10.2281	10.736	10.5208	10.5802	10.9663
256815	6.68327	6.77448	6.68922	6.60666	6.40561	6.61053	6.69742	6.6416	6.67398	6.67515	6.55601	6.82755	6.88876	6.82183	6.8289	6.75813	6.67763	6.75984	6.65408	6.47971	6.55017	6.74214	6.62832	6.43402	6.63341	6.78004	6.50787	6.2363	6.56364	6.39544	6.46916	6.63434	6.32962	6.52509	6.66452	6.38657	6.48453	6.74011	6.66308	6.48776	6.80703	6.64614	6.6134	6.53134	6.64027	6.77617	6.40903	6.84406	6.47736
53	9.14169	8.87805	8.36977	8.58379	8.99858	8.99568	8.96011	9.12531	9.02042	9.05369	9.18579	9.01581	8.81167	8.82861	8.35194	8.89515	9.28221	8.95258	9.17589	8.49828	8.91632	8.54222	9.09829	9.2691	8.70282	9.67104	9.06921	8.86499	9.10275	8.81754	8.89282	9.17857	9.14337	9.07747	8.66131	8.93083	9.18668	8.99284	8.80246	8.75605	9.82825	8.80795	9.08875	8.72244	9.06402	9.15383	8.86141	8.69362	8.79878
54	9.24599	8.25929	7.9111	7.63444	8.75264	9.39632	8.90448	9.6135	8.84777	9.23465	9.93426	7.78896	9.26332	9.1911	8.54455	8.54927	9.96015	9.00502	9.99936	9.26769	9.78071	8.52282	8.83903	10.1452	8.91849	10.1653	9.70312	8.69035	9.35732	8.36749	9.65021	9.15995	9.73812	9.3556	9.15169	8.21643	8.25649	9.25977	7.98126	8.30496	9.50576	8.77288	9.74024	8.88043	8.75576	7.36328	8.74636	8.03984	9.76761
115825	7.5516	7.42146	7.53996	7.36154	7.35386	7.418	7.52619	7.69709	7.57446	7.79152	7.4186	7.66175	7.48193	7.45885	7.94162	7.36285	7.51047	7.53117	7.26228	7.63477	7.57804	7.42368	7.52082	7.59414	7.38021	7.79331	7.61274	7.59049	7.58028	7.3895	7.36151	7.76848	7.66483	7.54269	7.41683	7.34656	7.73091	7.4448	7.98197	7.51933	7.79329	7.76564	7.73591	7.5087	7.55882	7.58657	7.45019	7.54898	7.40599
50	9.70357	9.45227	9.75947	10.1406	10.692	9.41831	10.5818	9.40946	10.1962	9.41792	10.0531	10.278	10.2024	10.0018	10.0086	10.135	9.96144	10.1617	10.1115	9.59551	9.91636	10.2713	10.3141	9.86372	10.1966	9.56548	9.64095	10.3333	10.0506	10.1831	9.8629	9.80847	10.5055	10.3024	9.98775	10.3363	10.2731	9.96702	10.7305	10.4369	9.79986	10.1769	9.47677	10.6622	10.1405	9.47717	9.78407	9.87013	9.61938
10818	6.46957	6.70646	6.29032	6.98754	6.27353	6.44392	6.49877	6.25465	6.43127	6.3139	6.18584	6.4822	6.27507	6.4458	6.52028	6.33755	6.34572	6.20546	6.22583	6.63725	6.62841	6.68069	6.35667	6.32467	6.34568	6.14607	6.23562	6.34299	6.38037	6.40253	6.50282	6.22267	6.30509	6.31676	6.39885	6.52035	6.4434	6.24191	6.40047	6.32128	6.16829	6.1719	6.4626	6.41449	6.318	6.44621	6.33292	6.51114	6.27918
100289341	6.02304	5.40162	5.38034	5.34602	5.15592	5.58444	5.35083	5.69988	5.27351	5.47577	5.32567	5.66879	5.32328	5.53203	5.45828	5.279	5.27065	5.24899	5.50684	5.35864	5.46185	5.23499	5.39241	5.3462	5.49728	5.48265	5.66565	5.3439	5.47429	5.2916	5.54264	5.23822	5.39211	5.40765	5.2802	5.26308	5.42216	5.49157	5.29523	5.32923	5.32523	5.87159	5.26483	5.41328	5.21949	5.89436	5.33304	5.41309	5.44779
283070	8.39509	7.60315	8.08036	7.77743	8.24226	8.13324	6.75514	7.91308	8.57524	7.92398	8.28049	8.11861	8.13369	7.9441	8.82518	7.06369	8.83014	8.8469	7.72008	7.80602	8.91048	7.5295	8.5445	8.23614	7.88271	7.08607	8.06793	8.27859	8.79089	8.29288	8.04161	7.70811	7.41433	6.99541	7.71991	8.63442	9.03245	8.49982	8.00277	8.54456	6.61284	7.83965	7.6279	8.32847	8.32992	7.14752	7.66229	7.08209	7.58109
255738	8.65928	7.91391	7.54211	8.84117	7.07331	7.74929	6.80167	6.72975	7.29256	7.18602	7.96182	7.53257	7.72228	8.13945	7.1312	8.1419	6.86448	7.37848	8.24475	6.48588	6.52482	7.92025	7.12445	7.09713	7.6069	7.4762	7.54622	7.33288	7.9278	6.85521	7.35404	7.65913	7.9652	7.80704	7.03679	8.01327	7.8497	9.29943	6.65402	6.63917	7.05385	7.31538	7.61391	6.90442	8.08559	8.027	6.88227	6.99419	8.45501
23460	5.23544	5.31223	5.46445	5.10838	5.20175	5.37181	5.18868	5.45902	5.18906	5.65708	5.24909	5.27316	5.22088	5.23411	5.0897	5.15827	5.41271	5.48858	5.12653	5.36503	5.93026	5.04816	5.46479	5.55122	5.07497	5.49567	5.37866	5.27474	5.3084	5.2312	5.4016	5.12451	5.29122	5.34255	5.39109	5.15871	5.11653	5.4495	5.33503	5.24907	5.30277	5.39562	5.46981	5.45457	5.35479	5.02495	5.34271	5.28674	5.18383
23462	8.25761	7.9337	8.64717	8.19217	7.99911	8.22507	7.81323	8.95078	8.77445	9.0155	8.04198	7.89877	8.23378	8.03781	7.60449	7.75641	8.23727	8.31101	9.0447	8.43324	7.84688	8.64955	8.64102	8.16885	8.58755	8.62959	10.353	8.13947	8.1343	8.60697	8.10544	8.7331	8.71287	7.792	8.76317	8.18251	7.68851	9.18363	7.98473	8.38286	7.9658	8.68141	9.66251	8.52957	8.24372	8.78865	8.11568	7.83625	7.71251
23461	7.00256	7.85471	7.62292	7.45544	7.6213	6.8012	6.93973	7.49139	7.64239	7.00835	7.11537	8.80163	7.41897	7.18514	6.96504	7.11001	7.43289	6.98694	6.7671	6.43146	7.1305	6.42905	7.17453	6.70334	6.10044	7.23374	7.17341	8.03839	6.75584	7.22525	7.69211	6.67109	7.11252	6.49452	7.23337	7.027	6.82235	6.53158	7.11514	6.42091	6.63113	6.98732	6.39947	6.84116	6.99411	8.5398	7.9279	7.06214	6.93013
23467	6.35753	6.59619	6.38571	6.21458	6.29521	6.41033	6.36022	6.68925	6.6007	6.36286	6.45512	6.3726	6.5227	6.49041	6.64721	6.44697	6.45032	6.70967	6.38633	6.2365	6.66686	6.47397	6.48631	6.44157	6.48354	6.63581	6.82973	6.06902	6.61437	6.42648	7.35879	6.47892	6.44957	6.42549	6.40383	6.19281	5.95166	6.51209	6.60512	6.44083	6.28287	6.55491	6.73505	6.76252	6.49906	6.38297	7.13682	6.92524	6.39072
23468	7.25885	7.17886	7.07741	8.05919	7.26822	7.243	7.14402	7.18319	7.64928	7.00365	7.17129	6.98015	7.11392	7.64102	7.51523	6.98193	7.01307	7.7014	6.67434	7.67547	7.90761	7.30938	7.77673	7.09173	7.89222	7.10515	7.01113	7.12736	7.45735	7.94228	7.12951	7.44095	6.92792	7.05932	7.69689	7.71008	6.86886	7.18795	7.37608	7.59877	6.69793	7.25042	7.42838	7.14608	7.36367	7.78224	7.58197	7.76422	8.10018
284119	8.70453	8.43789	8.48831	8.77005	8.55673	9.0542	7.98479	9.06792	8.05417	9.46112	8.86817	8.33956	8.64644	8.70172	8.29569	8.07598	8.83341	8.46084	9.23934	8.39642	8.93969	8.73704	8.24558	8.97574	9.30383	8.67204	10.6658	9.23315	8.7627	8.99186	9.02185	8.91988	9.73146	8.38263	9.16516	8.52508	8.24644	9.47876	8.60382	8.61125	9.22372	8.92729	10.159	8.76905	9.06909	9.12806	8.92976	8.36772	8.55835
23469	8.61443	8.6999	8.50788	8.50754	8.91047	8.61523	8.59628	8.43456	8.67803	8.56253	8.68233	8.75684	8.70248	8.64137	8.66882	8.84195	8.02726	8.34618	7.9837	8.63161	8.06243	8.61754	8.35566	8.27771	8.80547	8.65857	8.71541	8.51693	8.68093	8.7313	8.60792	8.55616	8.41723	8.37913	8.15067	8.36264	8.68733	8.53017	8.15669	8.74558	8.76235	7.93375	8.42787	8.49303	8.63222	8.37382	9.10194	8.49529	8.53379
23463	8.80634	9.02196	8.37377	9.30557	8.9408	8.8434	8.92369	8.68819	8.74706	8.64243	8.82309	9.20201	8.9402	8.7525	8.97906	8.73228	8.09257	8.49473	8.87143	8.85997	8.36009	8.3186	8.78268	8.80201	9.10901	8.94789	9.03445	9.05758	8.68463	9.05378	8.48794	8.38425	9.23027	9.24889	8.81683	8.5233	9.19808	9.05875	9.0556	9.00727	8.6753	8.85386	8.93056	9.07614	8.51974	9.61394	8.90987	9.09375	8.79515
23464	7.41918	7.47489	7.24887	7.63563	7.55777	7.33084	7.90643	7.43521	7.82574	7.51106	7.5687	8.13525	8.12708	7.4507	7.86056	8.10802	7.80186	7.46184	7.8609	7.52572	7.68786	7.34573	7.56302	7.71697	7.56842	7.82182	7.25152	7.37466	7.6411	7.83899	7.28205	7.51018	7.64378	7.90196	7.73653	7.57058	7.96261	8.16245	8.06479	8.00362	7.9786	7.88499	7.25173	8.03217	7.39167	7.61432	7.35921	7.81009	7.44964
23466	8.24624	8.44983	8.13407	7.99271	8.44045	8.59042	7.66076	8.62962	8.35749	8.70202	8.49581	7.862	8.55728	8.29269	7.84366	8.07366	8.71354	8.49482	8.68965	8.115	8.10552	9.70822	8.49014	8.73854	8.16121	9.21209	8.80391	8.3243	8.39796	8.15363	8.52237	8.32057	8.20082	8.14023	8.1384	8.04751	7.89737	8.02558	8.99606	8.07954	8.78262	8.32969	8.35686	8.68887	8.5082	8.60165	8.43764	7.9338	8.53415
284111	6.72429	6.97981	6.65973	6.58508	6.56222	6.82142	6.88121	6.60234	6.5992	6.55645	6.58713	6.64667	6.61471	6.62416	6.31054	6.62284	6.69923	6.78911	6.43341	7.13869	6.80676	6.96045	6.57471	6.84351	6.57304	6.93563	6.44014	6.41765	6.60682	6.37909	6.72115	6.51838	6.60505	6.70622	6.74575	6.68109	6.70279	6.68146	6.73042	6.53081	6.84341	6.66394	6.88281	6.59867	6.48841	6.45098	6.59301	6.67223	6.71205
401588	6.3509	6.46592	6.53534	6.30033	6.27235	6.50648	6.51827	6.55868	6.44402	6.27309	6.44577	6.56122	6.46748	6.52183	6.52749	6.66534	6.52989	6.34289	6.47075	6.56467	6.73652	6.39653	6.3414	6.51945	6.66473	6.5128	6.16528	6.29213	6.38663	6.38647	6.5421	6.45265	6.42703	6.51864	6.48104	6.54888	6.74767	6.4044	6.36804	6.23515	6.38832	6.86351	6.47692	6.27622	6.3093	6.25578	6.72928	6.25311	6.38012
284114	6.21189	6.09395	5.97389	6.2311	6.20126	6.02181	6.37432	6.02052	6.24843	6.06928	6.14633	6.01486	6.02446	6.22891	6.11289	6.38898	5.94893	6.00427	6.58911	6.04932	6.10187	6.12221	6.28229	6.08812	6.04323	6.19853	6.08164	6.0551	6.21171	6.07934	6.02914	6.22792	6.1115	6.16815	5.96773	6.19392	6.21549	6.19903	6.16854	6.08238	6.1485	6.60587	5.99801	5.99616	6.04691	5.95874	6.14699	5.99255	5.89073
10825	6.43269	6.50554	6.49283	6.519	6.26891	6.50389	6.60509	6.60083	6.44933	6.51944	6.41595	6.85205	6.4151	6.39767	6.56282	6.45785	6.46913	6.53997	6.60894	6.70339	6.76256	6.52501	6.67904	6.50806	6.57583	6.49644	6.3694	6.62076	6.45775	6.39105	6.50986	6.31228	6.33229	6.36441	6.53343	6.45392	6.61466	6.43824	6.55853	6.54741	6.62448	6.68192	6.56536	6.47754	6.43648	6.34931	6.41636	6.48109	6.39236
10826	7.19595	7.77548	7.61083	7.2957	7.07348	7.17936	7.31204	7.34915	7.45916	7.66098	7.18051	7.3149	7.33517	7.22496	7.34497	7.3235	7.29842	7.35091	7.16011	7.25411	7.76151	7.1766	7.49491	7.43669	7.25404	7.24814	7.37975	7.73491	7.35266	7.2497	7.48806	7.42958	7.27317	7.201	7.27028	7.22534	7.46203	7.14435	7.84909	7.19668	7.18352	7.62592	7.39581	7.47737	7.25032	8.12086	7.64772	7.4904	7.20158
10827	6.9199	7.07097	6.76044	6.94946	7.97391	6.93247	7.49929	6.62803	7.2765	7.16886	7.00945	7.49156	7.18856	7.00027	7.1187	7.68405	7.52304	7.09867	7.10552	7.59443	7.11196	7.13258	7.12844	7.1216	6.98585	7.47325	7.75524	7.50617	7.05701	7.57807	7.3364	7.09143	7.77154	7.23543	7.52438	7.25099	7.29408	7.14236	7.46807	7.07773	7.28565	6.91986	7.01483	7.2838	7.17681	7.16679	6.95923	6.8825	7.14649
10809	10.3683	10.5254	9.99194	10.4144	10.5815	9.94509	9.5674	10.2419	10.9865	9.6475	10.3916	10.0023	10.0462	9.72937	10.3646	10.6216	10.4042	10.3031	10.0509	10.014	10.3806	10.4061	10.7428	10.7368	9.83998	10.3024	9.62495	10.1951	10.2315	10.335	10.1929	8.91212	10.5067	10.0552	9.88669	10.585	11.1467	9.9265	10.3907	10.6248	7.75141	10.5885	9.59758	9.81378	10.3514	10.9675	10.5828	9.67647	10.4543
10808	10.6872	9.54137	10.8584	10.3802	10.2236	10.5162	9.89348	10.2931	9.62951	11.2004	11.1396	8.68624	8.41982	10.4314	10.0611	9.88673	9.79619	9.90126	10.0224	11.4581	10.4514	10.2179	9.8235	10.5044	10.7173	10.5977	9.94246	10.1762	10.3392	10.6445	10.4809	10.6384	10.0576	10.0827	9.97695	9.77843	10.1727	10.1392	10.4632	10.1485	9.72572	10.484	10.5533	10.9777	10.6392	9.94189	11.0908	11.8239	10.5519
10807	10.1908	9.41569	9.54915	9.68359	9.77066	10.2398	9.70421	9.64243	9.37211	9.36524	9.80153	9.69243	9.41442	9.8657	9.04663	9.14172	9.07549	9.26869	9.44288	9.76505	9.32756	9.59415	9.50213	9.66217	9.71287	9.56113	9.25697	9.31032	9.53469	9.53485	9.60086	9.63122	9.34448	9.77442	9.35762	9.95549	9.84103	9.68803	9.50893	9.68011	9.97276	9.76275	9.1763	9.58205	9.67942	9.33385	9.52387	9.55789	9.98302
23473	8.35472	8.81121	8.36764	8.94489	8.65658	8.36593	8.45096	8.07835	8.97681	8.27711	8.73911	8.48849	8.30373	8.68854	8.05039	8.46147	7.73323	8.29748	7.58869	9.42741	8.59233	9.04904	8.6553	8.6886	8.8575	7.81103	8.50895	8.78579	8.41853	8.92855	8.32472	8.71316	8.37491	8.15707	8.07504	8.51764	8.75038	8.12149	8.18772	8.89648	8.76819	7.30907	7.80169	9.01292	8.53846	8.71798	8.75362	9.29565	8.93086
23471	11.1568	11.3663	11.2078	11.7728	11.502	11.3823	11.6787	11.2536	11.0755	11.4621	11.282	11.1955	11.3986	12.1333	11.2887	11.9964	11.5049	11.3388	11.0638	11.2782	11.3125	11.4777	11.0314	11.3178	11.2687	11.1791	11.7377	11.5585	11.2149	11.4688	11.5491	11.8121	11.425	11.2193	11.4294	11.1365	11.785	11.2688	10.5988	11.3394	12.0492	11.0414	11.3112	10.8462	11.3792	11.3984	11.6249	11.4704	11.7339
138307	5.28182	5.51007	5.41239	5.28964	5.25312	5.31185	5.40674	5.40774	5.45092	5.28992	5.46376	5.49926	5.5259	5.52962	5.61649	5.48585	5.3412	5.5188	5.95268	5.40344	5.39251	5.38478	5.52552	5.50974	5.42465	5.55413	5.37084	5.24413	5.46667	5.13011	5.27852	5.46873	5.25181	5.40472	5.39868	5.33127	5.26193	5.35479	5.49839	5.22901	5.53831	5.48481	5.4128	5.31885	5.34816	5.35113	5.24667	5.51055	5.26984
255743	6.60228	7.3773	7.81807	7.1572	5.81691	5.76714	8.33695	7.73101	8.45919	7.20375	7.1143	8.63456	7.71801	7.0325	7.61351	7.45854	7.19176	7.692	8.39354	6.31915	7.38631	8.45044	8.38601	6.49747	7.84703	7.3734	7.22622	8.03105	7.59134	7.78387	6.77406	7.43813	8.15699	7.46022	7.48682	8.08893	7.82511	7.93417	6.44188	8.97345	7.31213	7.63347	7.13786	6.66698	7.49849	7.81086	7.25042	6.09209	7.36713
284106	8.30321	8.19083	8.32879	8.30492	8.33887	8.34965	8.42052	8.24523	8.57052	8.27104	8.94549	8.24604	8.56127	8.6661	8.56089	8.63052	8.54173	8.17107	8.18977	8.74732	8.49963	8.30277	8.61513	8.82622	8.1513	8.68128	7.87348	8.09077	8.26645	8.54482	8.08892	8.32567	8.10764	8.64989	8.23467	8.56199	8.51614	8.29171	8.76587	8.96974	7.98452	8.80812	7.95395	8.45716	8.33159	8.1574	8.86583	8.69604	8.4127
23478	11.3854	11.8215	11.5286	11.7331	11.9669	11.6105	12.1059	11.709	12.135	11.9113	11.5716	12.0519	12.213	12.0686	11.7738	12.1475	11.4776	11.4797	12.0023	11.5823	10.7458	11.9782	11.6836	11.9209	11.8408	11.868	12.0531	11.931	11.7647	12.0599	11.5731	12.1311	12.0931	12.2025	11.7091	11.8914	11.9044	11.9505	11.6741	11.9277	12.3989	11.3768	11.7116	11.6494	11.7483	12.2426	11.9325	11.8702	12.0978
138311	6.54072	6.7233	6.62047	6.56567	6.40648	6.49393	6.53311	6.81426	6.5995	6.52457	6.56799	6.55749	6.61493	6.58831	7.12854	6.5776	6.65265	6.76925	7.21222	6.54878	6.65724	6.68313	6.6723	6.57858	6.58755	6.54708	6.5276	6.51986	6.46424	6.25175	6.30766	6.59488	6.37188	6.51675	6.45453	6.3878	6.44131	6.5344	6.81853	6.55775	6.71577	7.09647	6.57617	6.51076	6.43936	6.58383	6.69062	6.52518	6.44389
23479	11.4497	11.3205	11.0437	11.2788	11.436	10.9235	11.484	11.663	11.2634	11.8759	11.5177	11.0777	11.6994	11.5374	11.6443	11.2264	11.5333	11.2808	11.1854	11.1877	11.1995	11.7718	11.3445	11.4514	11.4113	11.4948	11.4143	11.3206	11.2872	11.5733	11.0665	11.5138	11.6919	11.3697	11.5018	11.3881	11.3672	11.1375	12.3181	11.2067	11.831	10.9568	11.6171	11.8463	11.32	11.306	11.4903	11.6714	11.3271
23476	8.72225	8.17028	8.69765	8.79302	8.4134	8.58876	8.07843	9.08597	8.21459	8.41418	8.57511	8.49581	8.21722	8.46438	8.22788	8.04447	8.29668	8.22259	8.37939	8.44895	8.14078	8.23321	8.36248	8.62602	8.56337	8.68464	8.46433	8.42439	8.54998	8.39312	8.23429	8.63332	8.36203	8.42227	8.14913	8.28931	8.57292	8.60358	8.21995	8.55043	8.35782	8.63804	8.65963	8.76896	8.38352	8.30467	8.8045	8.40067	8.47181
23474	11.352	11.0943	9.92636	12.2434	10.6745	10.4533	11.5245	10.5231	10.9995	11.576	10.8215	11.5199	11.4639	11.1145	11.6151	11.5941	10.1742	10.9284	10.5646	10.1143	10.2823	11.1308	10.5214	10.631	10.5666	9.47004	9.96554	11.0201	10.3751	10.9543	11.1972	10.4453	11.2542	11.2014	10.9712	11.4048	10.6921	10.4896	10.906	10.7852	10.7563	11.3008	10.6773	10.5255	11.0831	11.5785	11.0867	11.3346	10.3482
23475	7.38626	6.97017	10.0057	6.5159	8.57365	6.79669	6.71164	9.08669	10.8658	6.73309	9.29253	6.44924	8.54691	8.81649	9.5176	8.4076	8.07974	9.40548	9.86106	9.6933	10.0928	6.85065	10.3595	9.35746	8.89996	6.44935	7.5334	9.1634	9.18423	10.0898	9.19389	9.09049	7.24404	6.37475	8.57314	8.84625	9.65789	8.19741	8.67687	10.6582	6.97557	8.23044	6.85817	9.87094	9.70773	6.30233	9.94178	9.06262	9.81162
10813	8.54229	8.39663	8.27549	8.12273	8.13719	8.5559	8.43235	8.34143	8.54922	8.81206	8.31479	8.04228	8.72897	8.82922	9.21815	8.52126	8.99407	8.45333	8.17578	8.67607	8.61154	8.422	8.53795	9.04234	8.95146	8.2093	8.05088	8.04537	8.25983	9.04262	8.56011	9.50255	8.24194	8.40977	8.78014	8.68087	8.85373	8.08669	8.10391	8.31712	8.29174	8.8619	8.32258	8.57591	9.24769	8.18689	8.94531	8.5002	8.75317
10810	5.76295	6.1278	5.92681	5.77316	5.8111	6.92917	5.46688	6.62928	5.844	6.75372	5.92832	5.47713	5.80312	6.6888	7.06758	5.44278	6.12289	6.01408	7.46831	7.41945	6.63059	6.60562	6.68374	7.50777	5.85395	5.81524	6.9473	5.98996	6.2278	5.65559	6.21236	8.56989	5.98675	6.01726	6.02099	5.73644	5.66095	6.26495	7.05969	6.89239	5.90728	5.94722	6.67932	6.19319	7.54077	5.78888	5.92559	5.90071	5.6848
284100	7.28796	7.34073	7.33143	7.17847	6.98853	7.28891	7.45354	7.29487	7.33912	7.28	7.08306	7.70006	7.35041	7.21814	7.31889	7.20034	7.24906	7.42764	7.50003	7.52736	7.57527	7.35059	7.31708	7.23237	7.33986	7.44199	7.27353	7.44938	7.26019	7.14525	7.54862	7.11521	7.12156	7.30879	7.48755	7.1594	7.41968	7.26518	7.45814	7.08434	7.47188	7.653	7.46011	7.17084	7.16961	7.27099	7.26677	7.31508	7.28673
10811	7.78275	7.76632	7.43968	7.892	7.45862	7.64067	8.03944	7.66426	7.5364	7.16291	7.43442	8.25362	7.90066	7.85109	8.26298	8.12346	7.38011	7.69256	7.74496	6.33015	6.84658	7.11588	7.55244	6.72689	7.51884	7.33121	7.71765	7.79278	7.43662	7.45518	7.12644	8.04391	7.41842	7.31389	7.0592	7.14969	7.13306	7.25613	7.82342	7.31958	7.87233	8.03072	7.34806	7.1409	7.65906	8.05174	7.21244	7.68111	7.48341
285636	8.91524	9.12337	8.64908	10.189	9.57856	8.73417	8.88905	9.23634	9.05809	8.99437	9.17842	9.73831	9.17437	9.25175	8.83678	9.31437	9.35963	9.03923	9.05759	9.1685	8.87634	8.82279	9.25081	8.98904	9.31593	9.37942	9.48454	9.29107	9.25488	9.19658	9.20277	9.14643	9.26842	9.33421	9.2616	9.15902	9.1882	9.44421	9.04894	9.07217	9.38323	8.58414	9.1251	9.15567	9.41278	9.28101	8.81152	9.57233	8.8664
10816	5.77874	6.19477	6.1491	5.6657	5.70288	5.88027	5.85545	5.71962	5.78436	5.71578	5.67198	5.80423	5.84139	5.48012	5.6932	5.35355	5.76837	6.06161	5.61798	5.98911	6.11265	5.69838	5.91225	5.92077	5.76217	5.90029	5.7129	5.65052	5.98709	5.73422	5.86203	5.67712	5.68931	5.7644	6.31174	5.73706	5.76128	5.79038	5.96645	5.80884	5.75957	6.03986	6.14978	5.77736	5.7506	5.54007	5.66289	5.8434	5.78436
10817	6.99883	7.0154	7.09089	6.79364	6.78495	6.87532	6.96782	7.20448	6.97844	6.81626	6.85166	7.18563	6.94307	6.90347	6.90062	7.01072	7.1279	6.99177	6.99651	6.75363	6.80841	6.81901	6.91477	6.93815	7.02	7.03837	6.96026	6.84096	6.98466	6.49293	6.81792	6.88391	6.79044	6.95188	6.82136	6.54997	6.78443	6.88035	6.89139	6.90439	7.20832	7.1545	7.16313	6.85823	6.93536	6.87457	6.87116	6.80114	6.68264
10814	5.32683	5.54049	5.36189	5.22202	5.27745	5.30958	5.37123	5.324	5.40519	5.39915	5.36352	5.28097	5.36236	5.33034	5.45848	5.39236	5.3865	5.44559	5.57918	5.30433	5.41275	5.27763	5.37872	5.38884	5.35205	5.41781	5.2902	5.16013	5.33148	5.28685	5.2851	5.39975	5.3306	5.31452	5.33909	5.38708	5.17508	5.27814	5.46907	5.33454	5.30776	5.39791	5.31808	5.40495	5.35	5.38438	5.3904	5.35176	5.31063
10815	5.30313	5.29155	6.20524	5.18861	5.46252	5.94744	5.01487	5.69075	5.37336	5.15329	5.93557	5.18948	6.07291	5.6854	5.43555	5.16666	5.48046	5.47939	6.06691	6.62911	5.17181	5.93711	5.20641	5.2263	5.83763	5.46691	5.21276	5.10439	5.46915	5.24139	5.33858	5.31948	7.12866	5.49115	5.20477	5.34215	6.09669	5.30066	5.99744	5.68997	5.0981	5.76824	5.51762	6.24271	5.12934	5.61241	5.1933	5.76649	5.1684
100289361	6.42101	6.7165	6.3136	6.16137	6.30212	6.33242	6.4717	6.31574	6.41515	6.22933	6.26576	6.68348	6.35301	6.61902	6.40181	6.33857	6.23006	6.43469	6.22479	6.33703	6.0909	6.19755	6.29736	6.38376	6.26309	6.92535	6.08752	5.94402	6.43188	6.17929	6.09473	6.4654	6.2748	6.68354	6.25547	6.19924	6.25144	6.48374	6.29182	6.32253	6.25669	6.58294	6.1825	6.2063	6.25737	6.21334	6.46348	6.26634	6.46924
23480	11.9576	11.7406	11.5032	12.1417	11.6856	12.0699	11.6818	11.677	11.8115	12.0324	11.8389	11.5601	12.0595	12.2127	12.0437	12.0734	11.7635	11.6161	11.8842	12.4918	11.5726	12.0964	11.5198	12.1772	11.7037	11.7879	11.6241	11.9936	11.7208	11.974	11.7419	12.2431	11.8155	12.0387	11.7684	11.703	11.9911	11.7328	11.5652	11.394	12.3137	11.5931	11.8027	11.79	11.5715	12.3135	12.1456	11.8213	11.7466
23481	8.85253	8.43589	8.61705	8.99933	8.9263	8.94426	9.10408	8.64505	8.76719	8.56178	8.87002	8.97868	8.99617	9.30332	9.09108	9.01622	8.78348	8.72088	9.02279	8.76715	8.80981	8.78909	8.77487	9.01802	9.03292	9.33647	8.59298	8.64677	8.95535	9.03002	8.55853	9.01069	8.83958	9.24878	8.64232	8.63884	9.02483	9.13085	8.73553	8.90277	9.2716	9.06946	9.14255	8.82709	9.2073	8.86801	8.8585	8.58009	8.99985
23484	8.78792	8.21894	8.73576	9.25405	10.0582	8.64407	10.1464	9.5843	9.63242	9.6484	9.86861	9.52181	9.5063	9.16294	9.39748	10.5558	9.80822	9.75965	9.20472	9.46085	9.37886	9.7919	9.10269	8.62611	9.82837	9.54695	9.40024	9.9893	9.73352	8.95641	9.06756	9.44356	9.65336	9.85684	9.77458	9.49666	9.06519	9.77423	9.44495	8.73592	10.2598	8.81424	9.44204	8.58577	9.41024	9.23815	8.27836	9.18231	9.38722
23483	8.06082	8.0549	8.71318	8.87809	9.0183	9.22584	8.99166	8.7545	8.90559	9.1683	9.05101	8.4067	8.92785	9.33421	9.09506	8.51492	8.9258	8.59606	8.20026	9.83805	8.62947	8.54132	8.46675	9.08879	8.76124	8.56172	8.59051	8.50801	8.64338	8.86191	8.91185	9.08487	8.89361	9.28043	8.38639	8.51182	8.74718	8.73976	8.71848	8.77311	9.33961	7.84652	8.4955	9.33794	9.27493	8.86928	9.41252	9.45989	9.02063
10803	5.52172	5.51617	5.60569	5.43711	5.62189	5.53397	5.53855	5.44569	5.46373	5.48212	5.45674	5.66005	5.50202	5.57654	5.46765	5.44724	5.52975	5.61152	5.64503	5.73444	5.65925	5.51428	5.52805	5.51529	5.50101	5.66274	5.49994	5.58715	5.38968	5.3158	5.65819	5.5062	5.44848	5.57635	5.66665	5.43953	5.53371	5.54921	5.52153	5.41668	5.59409	5.68054	5.61322	5.56091	5.45377	5.42653	5.48583	5.45114	5.46593
285668	5.79528	5.99165	6.14782	5.82513	5.72298	5.88456	5.95228	5.93409	5.87132	5.79218	5.87491	5.864	5.94985	5.89827	6.03921	5.93969	5.95074	6.13396	5.74778	5.85339	6.17456	5.85129	5.95631	5.84377	5.78542	6.02199	5.82327	5.54528	5.9113	5.77882	5.88473	5.91572	5.91507	5.91111	5.99832	5.9668	5.72837	5.85119	6.31607	5.75974	5.74403	6.08743	5.95294	5.87479	5.96465	5.86053	5.72798	6.29948	5.90891
10804	4.87027	5.51431	5.00273	4.91412	4.82731	4.87635	4.91853	4.77161	4.95619	4.86889	4.77723	4.95039	4.82398	4.73372	4.7332	4.91339	5.18423	4.96899	5.04876	5.10237	4.94251	4.91666	4.94962	4.93139	4.76249	4.93113	4.85785	4.84963	4.85615	4.75059	4.92471	5.56553	4.90229	4.92853	5.19169	4.90168	4.82306	4.8969	4.85181	4.8483	5.42918	4.84348	5.22161	4.86882	4.91406	4.74443	4.74011	4.98554	4.89221
10806	6.02052	6.32062	6.10285	5.89693	6.01885	6.0274	6.12999	6.09411	6.48525	6.35364	5.9668	6.11267	6.12686	6.13295	6.16561	6.2602	6.2085	7.24867	6.23932	6.09847	6.03207	6.1965	6.29662	6.18594	6.02377	6.13221	6.15805	5.86799	6.16232	6.1499	6.02396	6.25495	6.02731	6.39303	6.02882	6.07531	5.64552	6.4798	5.93793	6.09371	6.47421	6.04379	6.10011	6.28549	6.22792	6.07025	6.02132	6.14995	5.96179
150135	6.33066	6.54176	6.42284	6.21698	6.27023	6.43754	6.32742	6.2389	6.50729	6.21927	6.2767	6.42822	6.31199	6.39152	6.36914	6.31329	6.34912	6.58465	7.03	6.33294	6.60111	6.18012	6.41862	6.47498	6.38537	6.4829	6.26611	6.15996	6.47056	6.08204	6.47232	6.35053	6.36045	6.39722	6.44311	6.30713	6.21701	6.34848	6.68856	6.37037	6.53189	6.45475	6.47238	6.34731	6.32288	6.44101	6.10873	6.4278	6.28168
10800	6.1247	6.11821	5.95685	5.79449	5.88005	6.35845	6.1503	6.34681	5.95963	6.36733	6.17068	5.91067	6.52592	6.16871	5.95334	5.81812	6.4794	6.44106	5.84533	6.45911	6.30248	6.13641	5.99819	6.51085	5.9099	6.49221	6.61374	6.17924	6.06104	6.0309	6.06168	5.82155	6.10206	6.20617	6.30765	6.05161	5.903	5.98058	6.10827	5.80599	6.27531	6.13312	5.93759	6.06827	6.04762	5.84514	6.00767	5.90847	6.0087
10801	9.36817	9.03614	9.37642	9.22848	9.37815	9.38505	9.1751	9.29521	9.39797	8.87605	9.34216	9.43298	9.25317	9.22381	9.40961	9.25757	9.2014	9.26857	9.37636	9.28036	9.0999	9.18575	9.33231	9.18007	8.94425	9.45375	9.08315	9.49729	9.2444	9.24732	9.19034	9.14108	9.47779	9.19792	9.1552	9.35227	9.43687	9.14163	9.47817	9.78513	9.52443	9.77628	8.96691	9.46335	9.27296	9.1978	9.24811	9.35233	9.22964
284131	6.20277	6.31503	6.34605	6.42391	6.25203	6.15845	6.48294	6.28261	6.30585	6.33658	6.24332	6.52698	6.52354	6.36965	6.38263	6.42765	6.37886	6.27004	6.52854	6.24429	6.46705	6.38315	6.37517	6.05599	6.35637	6.55066	6.33531	6.27943	6.30767	6.02727	6.37452	6.39228	6.60913	6.49693	6.34859	6.3289	6.15029	6.2795	6.41641	6.32285	6.58659	6.54462	6.3729	6.2334	6.22928	6.62508	6.27485	6.46469	6.03941
10802	8.11914	8.49588	8.56651	9.03073	8.88839	8.57287	8.59002	8.35816	8.84569	8.48148	8.09623	8.71445	9.06839	8.31603	8.273	8.2351	8.25847	8.40404	8.1836	8.51401	8.0982	8.77142	8.04449	7.75433	8.02464	8.54584	8.50253	8.69873	8.2969	8.62667	8.45962	8.47923	8.78846	8.78492	8.96885	8.59223	8.52422	8.48023	8.86354	8.61255	9.10723	8.28006	7.8594	8.18855	8.45864	8.43657	8.17398	8.56042	8.21847
98	8.32247	7.75405	7.14094	7.92106	7.35475	7.75065	8.68012	7.46718	8.16411	8.13688	7.53277	7.31442	8.74908	8.06107	8.39475	8.20145	7.82846	8.33084	8.5066	8.08039	8.01446	8.45068	8.1069	8.41765	7.72959	7.81743	8.12336	8.26733	7.97291	9.33966	7.46399	7.71911	8.99374	8.20136	7.97138	8.15687	6.96233	8.30429	7.97487	8.57493	8.21146	6.54914	7.83899	9.33293	7.78033	8.88386	8.80834	8.29197	8.57125
441179	5.35769	5.52562	5.76128	5.17578	5.25903	5.49815	5.21692	5.35913	5.45868	5.31467	5.59933	5.50487	5.45229	5.41462	5.36702	5.29721	5.405	5.64781	5.2933	5.35385	5.51158	5.33012	5.39366	5.57479	6.11857	5.46663	5.44808	5.15213	5.63396	5.59376	5.47481	5.53393	5.74627	5.55526	5.57806	5.31568	5.34692	5.41589	5.43235	5.49835	5.36396	5.41271	5.59114	5.45554	5.49648	5.38405	5.85012	5.45188	5.52125
97	7.51224	7.95541	8.24673	7.99334	8.7201	8.08878	8.61196	7.77057	8.35717	8.27121	7.90313	7.8325	8.28306	8.28202	7.92149	7.92658	7.9912	7.83057	8.26584	8.11713	7.07761	7.84934	7.91898	7.93708	8.01169	8.87077	7.82234	8.00834	8.12396	7.84989	8.21031	8.0988	7.43612	8.64549	7.5124	7.79149	8.13966	8.66636	7.79969	7.69794	8.16342	7.81981	7.30339	7.54906	8.05509	9.45941	7.8136	7.8554	9.19836
95	10.0669	9.41663	8.81092	9.57626	10.786	9.11396	10.2165	9.17255	10.613	9.48199	9.13743	9.40777	9.17613	9.86442	9.37943	9.50061	8.221	9.82113	10.6524	10.1277	9.04044	10.1114	10.443	10.16	9.80403	8.44568	8.66712	9.53248	9.31394	9.94415	9.25107	9.87586	9.55883	8.92262	9.89405	9.89978	9.4516	9.50465	9.2576	9.68599	8.84288	10.1217	8.75256	10.1407	9.56145	9.27782	9.19929	9.83879	9.82746
94	8.09546	7.7524	7.63852	8.24194	7.4746	7.66821	7.63932	7.67235	7.54165	7.46463	7.92246	8.07982	8.40614	7.81752	8.102	8.0334	7.78575	7.99958	7.41819	7.81095	8.18865	7.65982	7.78397	7.91709	7.28868	7.37871	7.66077	7.77847	7.52369	7.49889	7.71104	7.30182	7.14998	7.29439	7.83314	7.71243	7.54254	7.40615	8.17592	7.31607	7.55562	8.08037	7.58723	7.51257	7.58947	7.29709	7.86865	7.68217	7.50356
93	7.18372	7.26183	7.72724	7.24454	7.48831	7.11559	7.22316	7.43592	7.48065	7.27239	7.12801	7.5098	7.13932	7.25138	7.35719	7.24083	7.07642	7.22928	7.03688	7.79438	7.51709	7.25569	7.82614	7.36651	7.51481	7.12289	7.28652	7.84969	7.40472	7.05644	7.27853	7.22828	7.14858	7.09349	7.06872	7.09717	7.42917	7.26614	7.15943	7.53269	7.39094	7.29182	7.27896	7.64987	7.37508	7.3619	7.35555	7.22049	7.32522
92	7.50529	7.8299	8.30481	8.00609	8.51729	7.46329	7.52545	7.24678	7.2747	7.57569	7.52284	8.02314	7.07884	7.69278	7.68977	7.83318	7.85825	7.23904	6.56737	7.39427	7.6751	7.89587	8.00121	7.39358	7.59599	7.84756	8.14651	7.35533	7.74647	7.32047	7.4721	7.83344	7.64538	7.5111	7.39578	7.57437	7.06664	7.63238	7.01902	7.82878	7.46577	6.73182	6.73334	8.37994	7.27004	7.53698	8.21406	7.13062	7.91393
91	6.36186	6.42946	6.57839	6.49678	6.23057	6.43059	6.37455	6.32417	6.50098	6.27427	6.42985	6.57983	6.25137	6.229	6.6487	6.35149	6.26712	6.32383	6.36597	6.54553	7.10064	6.46319	6.67659	6.5096	6.38822	6.25653	6.08825	6.40099	6.35961	6.4008	6.37339	6.27705	6.25294	6.18791	6.43359	6.44472	6.42907	6.1958	6.6256	6.57896	6.27425	6.4228	6.29781	6.5484	6.4197	6.33316	6.68634	6.53564	6.4259
23491	8.12165	8.42963	8.55009	7.14569	7.64945	7.70407	7.93813	7.69106	8.75154	7.22526	7.22867	8.25588	8.52416	7.44867	8.24598	8.45065	7.66049	7.85817	7.23696	7.05386	7.25499	7.18183	8.25829	7.39942	7.24031	7.42852	6.9497	7.93103	7.56375	7.76602	7.84904	7.29629	8.41072	8.05607	8.01269	7.7202	8.20513	7.37843	8.08424	7.13867	7.38415	8.11347	7.12483	7.01074	7.24607	6.97876	7.42682	7.44269	7.04236
90	9.24088	9.10133	9.38285	9.35774	9.49728	9.35229	9.15392	9.46247	9.32019	9.74695	9.47014	9.2688	8.9879	9.17686	9.319	9.24599	9.56599	9.22594	9.60055	9.60769	9.20139	9.66767	9.27832	9.11672	9.63473	9.15197	10.4997	9.76422	9.22409	9.70979	9.25493	9.79962	10.05	9.07289	9.21271	9.49324	9.43811	9.70261	8.99569	9.91521	9.74804	8.79147	9.67547	9.71977	9.41303	9.05636	9.85826	9.08273	9.31874
23495	6.19921	6.2233	5.94733	6.18941	5.977	6.08372	6.2107	6.15409	6.19365	5.9644	6.09505	6.00648	6.08234	6.17886	6.73511	6.10352	5.82067	6.03071	5.93828	6.10346	6.04995	6.00163	6.14664	6.10146	6.01319	6.11969	5.90386	6.00998	5.82206	5.93372	5.80819	5.97675	5.83544	6.03894	6.02988	5.94884	6.07814	5.97251	6.48744	5.94817	6.17263	6.48671	6.01422	5.89175	5.95001	6.00517	5.94123	6.13373	5.93422
23493	6.33922	6.50808	6.44252	6.35397	6.28842	6.3567	6.31964	6.65621	6.42591	6.36428	6.36906	6.45783	6.35762	6.33992	6.26471	6.3883	6.47766	6.65001	6.60528	6.47589	6.64844	6.41503	6.40403	6.63211	6.57713	6.48111	6.95927	6.51058	6.38848	6.48745	6.38553	6.66455	6.57525	6.32817	6.5409	6.41341	6.14649	6.67635	6.60928	6.46666	6.4913	6.57904	6.81571	6.59908	6.3275	6.40569	6.40201	6.49321	6.40973
23492	8.43654	7.80123	7.37822	8.06121	8.1912	8.06728	8.03382	7.91691	7.21571	7.89376	8.32658	8.22311	8.18914	8.05717	8.05926	7.92736	8.55426	7.75358	8.19808	7.4061	8.34301	7.64935	8.06772	8.21194	7.4639	7.71849	8.70963	8.3394	7.91347	8.34648	8.21988	8.0677	7.95983	7.68672	7.66768	7.76643	7.86282	7.32604	7.934	7.67157	8.00283	8.04672	7.73529	8.60743	7.72635	8.37767	8.09152	7.31872	8.09503
150147	5.38918	5.39157	5.34456	5.33503	5.37603	5.35034	5.42196	5.31195	5.45676	5.39885	5.36177	5.46531	5.39214	5.38624	5.2381	5.38394	5.49835	5.91192	5.67639	5.57265	5.42944	5.38493	5.39084	5.45212	5.42959	5.53729	5.3325	5.1941	5.35865	5.11292	5.42771	5.31693	5.35908	5.427	5.59298	5.39463	5.30845	5.4628	5.33405	5.40219	5.43199	5.51194	5.43902	5.41813	5.30966	5.23389	5.35899	5.47516	5.44519
23498	7.9893	7.84383	7.7676	7.89422	8.12439	7.76541	8.20247	7.84076	7.68194	7.50368	7.74958	7.81191	7.95073	7.64118	8.04633	8.51074	7.90202	7.99942	7.95265	8.29779	7.82866	7.59531	7.64916	8.26108	7.84024	7.54873	7.74635	7.60186	7.65212	7.49965	7.37284	7.93277	7.45864	7.66214	7.79934	7.60186	7.88897	7.55117	7.87644	7.98438	7.81884	7.81397	7.86302	7.68954	7.75272	7.83683	7.77713	8.04899	8.07626
23499	9.34142	9.00129	8.85713	9.25923	9.51484	9.42528	8.56732	9.25901	9.0615	9.59058	9.36334	9.41262	8.87811	9.02774	9.33152	9.02129	8.80992	9.28765	9.27072	9.17867	9.05586	9.43377	9.09986	8.75601	9.62029	8.91479	9.8854	10.3221	9.4894	10.0501	9.64279	8.91362	9.56337	8.74537	9.53756	9.4802	9.61362	9.66804	9.37749	9.30927	9.53431	9.15516	9.93062	9.52902	9.75735	10.468	9.31006	8.82385	9.31472
284129	8.43449	8.48784	8.5592	8.05487	8.41167	8.51755	8.25414	8.73282	8.14906	8.50011	8.67358	8.14788	8.2126	8.17893	8.31608	8.39385	8.65288	8.37318	8.50094	8.37897	8.56349	8.13533	8.49361	8.45308	8.2062	8.77939	8.7201	8.10034	8.43124	8.62792	8.59019	8.02033	8.28649	8.13792	8.3401	8.27108	8.38766	8.44251	8.78322	8.62397	8.12552	8.29118	8.30279	8.11482	8.21607	8.10744	8.67131	8.45218	8.21461
283078	4.96812	4.9097	4.94516	5.12258	4.81598	4.96601	4.68027	5.21277	5.04693	4.91219	5.01206	4.91555	4.94195	5.33542	4.88268	5.11249	5.22846	5.05477	4.68687	5.07247	5.2813	4.92084	4.71177	5.14985	5.12096	4.87803	5.01102	5.01212	5.48283	5.39389	5.06964	5.0762	4.90191	4.83525	5.66336	5.06965	4.94165	5.00165	4.77229	5.01297	4.85899	5.04366	4.90441	4.80285	5.33848	4.8338	4.76298	4.88032	5.02548
150142	6.69667	6.89569	7.44302	6.62275	6.58681	6.75561	6.66727	6.58176	6.64636	6.72876	6.67423	6.59518	6.60422	6.66672	6.62818	6.41754	6.87292	6.84909	7.77515	6.81355	6.90903	6.54798	6.78648	6.98845	6.66531	6.96093	6.63986	6.15196	6.67943	6.44862	6.68456	6.42772	6.66619	6.74705	7.1066	6.65011	6.4921	6.69487	6.87508	6.7193	6.5839	6.70694	6.78106	6.84442	6.63151	6.52441	6.54102	6.72641	6.55278
88	5.44966	5.53162	5.52901	5.42364	5.38338	5.46124	5.4151	5.40638	5.45878	5.48678	5.40709	5.40695	5.4255	5.42048	5.41024	5.42753	5.51024	5.52946	5.4788	5.49247	5.52855	5.39719	5.52896	5.44639	5.40158	5.57456	5.96236	5.32709	5.52906	5.39193	5.44451	5.42604	5.47459	5.52205	5.55333	5.4434	5.4111	5.53021	5.50789	5.42926	5.4287	5.59103	5.49553	5.4711	5.45236	5.40724	5.42235	5.47115	5.40904
89	6.45411	6.53796	6.45302	6.31741	6.17879	6.39126	6.44628	6.53084	6.51154	6.52803	6.37634	6.60269	6.51899	6.43422	6.5957	6.64342	6.43862	6.45209	6.60712	6.3275	6.63937	6.47897	6.47414	6.41874	6.47368	6.60363	6.92947	6.27322	6.32096	6.28891	6.32323	6.45291	6.55425	6.39837	6.3379	6.25452	6.3968	6.40888	6.38923	6.39505	6.51153	6.55249	6.60604	6.20287	6.38978	6.41794	6.37485	6.62201	6.36335
253639	4.54121	4.48568	4.77731	4.43804	4.54166	4.50364	4.54682	4.64192	4.62667	4.4273	4.50144	4.45008	4.50654	4.49	4.51133	4.54278	4.40279	4.48712	4.54252	4.37747	4.46179	4.66666	4.61593	4.51668	4.45105	4.46142	4.38076	4.4458	4.43993	4.57849	4.42122	4.59328	4.43056	4.47967	4.47614	4.50582	4.47726	4.47902	4.49847	4.61739	4.44298	4.36955	4.41496	4.47591	4.47937	4.54017	4.48704	4.47491	4.71328
253635	5.12292	5.38813	5.2303	5.30886	5.26859	5.26251	5.22754	5.10161	5.34025	5.22415	5.16536	5.38417	5.6385	5.49408	5.41766	5.25007	5.40257	5.42813	5.0282	5.90078	5.15347	5.38116	5.10101	5.15646	5.33535	5.47715	5.23481	5.05014	5.32135	5.32828	4.98684	5.41396	5.14135	5.35308	5.17189	5.28425	5.22947	5.12645	5.28121	5.27111	5.67434	5.25227	5.0467	5.4311	5.28383	5.80695	5.44465	5.62814	5.60635
114769	9.50361	10.09	9.55655	8.2007	9.65208	9.55859	9.65985	9.86121	9.58933	9.60125	9.64879	10.2293	10.4336	9.3246	9.96231	10.2712	10.5355	10.0223	9.44282	9.58808	9.38688	8.89754	9.32876	10.0775	8.58002	10.5191	8.4446	9.60621	9.49361	9.34196	9.21062	8.74614	8.83284	10.0133	9.72624	9.44836	8.96182	9.61671	9.55424	8.32081	9.62933	9.19404	8.93407	8.90084	9.20049	8.17038	8.76152	8.30647	9.53895
150160	5.70488	5.67714	5.75601	5.78049	5.39611	5.53945	5.61028	5.56287	5.69244	5.82693	5.74062	5.68969	5.42497	5.87948	5.75708	5.78998	5.69559	5.76495	6.12534	5.93231	5.66747	5.38361	5.82134	5.81603	5.69084	5.70901	5.42857	5.5935	5.47439	5.58026	5.59401	5.62018	5.57137	5.68041	5.75746	5.60939	5.67065	5.7539	5.78854	5.56917	5.78134	6.08337	5.73619	5.91647	5.68349	5.6823	5.79265	5.72518	5.67103
441168	8.41694	6.86074	7.29847	6.77792	7.47167	9.23579	7.98405	8.95364	7.41065	7.5014	9.07212	7.381	8.81481	8.04408	8.09502	7.48868	10.0187	8.542	7.67068	8.85615	7.21536	8.59574	6.55725	10.0961	7.55774	10.1396	6.92461	7.50665	8.11865	7.10541	8.43942	7.95106	7.45055	9.45403	6.90862	7.06373	7.68231	7.13861	7.01417	7.29159	10.0081	7.84959	7.24485	6.73491	7.96925	6.32577	7.15468	7.24847	8.16444
401551	7.11535	7.34403	7.2416	6.68537	6.82519	7.09743	7.01638	6.98481	7.20258	7.02006	7.04508	7.16528	7.10965	7.08114	7.1007	6.94632	7.14567	7.3759	6.96588	7.00298	7.3448	6.89864	7.49126	7.13433	6.97607	7.49124	6.74992	6.5969	7.03521	6.71795	7.03501	6.97633	6.89141	7.32563	7.15533	7.23691	6.78494	7.05086	7.23767	6.95884	6.99624	7.49487	7.06164	7.22449	7.10158	7.15579	7.1411	7.16996	6.95529
401546	9.70636	10.5011	8.88482	10.7954	10.396	9.89295	9.75584	8.19915	9.58465	9.30235	9.19399	8.71656	9.70262	9.68495	9.85684	10.43	9.54889	9.58589	9.03166	9.47362	10.1318	9.66336	10.0809	9.43839	9.22994	5.80801	8.65343	9.62278	10.3661	10.0992	8.78042	8.3337	9.77927	9.35412	9.25962	10.8005	9.56822	10.0689	8.65325	8.60148	5.83283	9.41814	8.97938	9.20288	9.56176	10.9741	9.83337	9.41628	9.69769
114771	5.38079	5.45032	5.71855	5.24311	5.3917	5.47492	5.38688	5.21151	5.46251	5.35038	5.37076	5.29344	5.42744	5.29128	5.35901	5.27031	5.44123	5.59182	5.7123	5.69965	5.47222	5.40254	5.56873	5.39634	5.36186	5.62661	5.24102	5.28415	5.39173	5.2519	5.54969	5.32751	5.37728	5.51065	5.39534	5.39056	5.28785	5.42496	5.49621	5.44915	5.38432	5.55071	5.55343	5.45264	5.42556	5.35616	5.24808	5.4182	5.3445
114770	5.49297	5.49769	5.38014	5.61651	5.46153	5.34699	5.45042	5.4097	5.66742	5.49109	5.44544	5.8459	5.83929	5.83805	5.80901	5.99229	5.40458	5.50341	5.80074	5.42314	5.41479	5.51821	5.48348	5.10564	5.60244	5.51156	5.31456	5.38265	5.28377	5.28624	5.30637	5.45092	5.30468	5.42369	5.36224	5.26187	5.43159	5.38892	5.58261	5.39373	5.80971	5.50337	5.53653	5.37191	5.48806	5.65577	5.4095	5.74135	5.39656
401548	8.73855	8.46963	8.164	8.82254	8.37781	8.53085	6.99239	7.74565	8.88121	8.58105	8.63483	7.79696	7.28408	8.55039	8.37799	8.30995	8.05358	8.4193	8.14805	8.33194	9.04382	8.62964	8.37311	8.46361	8.75179	7.71121	8.6173	8.36898	7.89896	8.44578	8.39393	8.48553	8.22489	7.61429	7.94199	9.06712	8.62647	8.33985	7.84994	9.00073	7.72831	7.55384	8.34761	8.74481	8.45735	8.72877	8.83143	8.31953	8.81252
150159	4.63428	4.67959	4.6583	4.6579	4.65596	4.66269	4.64907	4.66239	4.67992	4.62736	4.67062	4.65998	4.7318	4.71072	4.68692	4.70797	4.68713	4.79935	4.69236	4.65162	4.62617	4.65734	4.59228	4.66581	4.57012	4.76152	4.58802	4.56033	4.66377	4.60729	4.67517	4.67583	4.69243	4.68425	4.68138	4.59753	4.67603	4.66914	4.63529	4.70194	4.61497	4.60024	4.53575	4.69323	4.6986	4.68859	4.62003	4.68368	4.67725
255783	8.51239	8.30621	8.22406	8.69862	8.04838	8.17762	7.77383	8.63384	7.72068	8.26262	8.29	8.03267	7.87837	8.10681	8.00116	7.83019	8.17204	7.79772	8.14761	7.76314	8.911	7.57072	8.39085	8.72104	8.47264	8.2499	9.05474	7.95614	8.47213	8.26498	8.04037	8.50072	8.67125	7.95894	8.15985	7.89218	7.71068	8.81281	8.12004	8.28881	8.4532	9.56731	8.61324	8.28116	8.13395	8.49919	8.5774	8.41032	7.94684
254778	4.9322	4.99492	5.04803	4.89904	4.89372	4.93222	4.92793	4.9568	4.97842	4.97898	4.93262	4.99584	4.98858	4.94852	4.89301	4.91564	4.89847	4.99547	5.01674	5.04491	5.04186	4.91896	4.91948	4.98538	4.91203	4.94584	4.89613	4.91988	4.93808	4.89718	4.95121	4.96869	4.94341	4.98315	4.9467	4.89738	4.90835	5.00548	4.96983	4.97857	4.93211	5.01329	4.9549	4.95183	4.98331	4.9422	4.94438	4.98494	4.90967
729359	6.86271	6.85829	6.77433	6.93712	6.46033	6.69899	6.87674	6.80803	6.88716	6.68153	6.61265	7.23917	7.19005	6.9738	7.16576	7.06089	6.82358	7.1377	7.40684	6.57048	6.85291	6.92291	6.81949	6.53061	6.77584	6.96902	6.95216	6.8224	6.68791	6.12439	6.44495	6.96155	6.51981	6.76101	6.87103	6.46417	6.54113	6.80984	7.19225	6.47981	7.4623	7.0474	7.0883	6.67498	6.8312	6.75273	6.55114	6.9703	6.98767
114757	7.98417	7.64981	7.75706	7.95917	7.55361	7.74183	7.48668	8.16587	7.31934	7.78178	8.06555	7.71383	7.93579	8.04249	7.52666	7.82618	7.86441	7.62292	8.66205	7.90339	7.95818	7.72554	7.63667	8.25307	8.07719	7.88961	8.24305	8.04619	7.7233	7.90391	7.73504	7.54722	7.97763	7.44874	7.90128	7.74099	7.63233	7.85793	8.08002	7.97611	7.78944	8.18503	7.97933	7.74638	7.82688	7.7364	7.87269	7.67862	7.56807
254773	5.24772	5.19767	5.26834	5.15725	5.173	5.20846	5.11965	5.29111	5.20996	5.14712	5.1466	5.27512	5.19488	5.23462	5.23788	5.11163	5.17069	5.29002	5.58382	5.11925	5.33957	5.21811	5.24804	5.12513	5.17375	5.12101	5.28826	5.14552	5.22717	5.1965	5.24031	5.28152	5.09365	5.27586	5.20803	5.19375	5.24533	5.22417	5.30606	5.16147	5.28362	5.39412	5.23793	5.19358	5.22712	5.26629	5.18945	5.28966	5.07993
441161	6.5402	6.53325	6.45414	6.85701	6.60029	6.43319	6.40639	6.36965	6.46419	6.29445	6.25048	6.83481	6.52646	6.47009	6.66238	6.3474	6.53595	6.67651	6.56827	6.40373	6.46625	6.36671	6.31229	6.83778	6.35265	6.39578	6.28667	6.18512	6.40714	6.87696	6.32252	6.23003	6.15684	6.32235	6.41287	6.19313	6.34936	6.32907	6.5121	6.29362	6.38113	6.33728	6.26555	6.34788	6.31226	6.71418	6.25444	6.47344	6.32646
129563	6.19995	5.93818	6.35489	5.93599	6.0715	6.06738	6.2088	6.55365	6.08781	5.9761	6.24125	6.21046	6.1408	6.30393	6.18322	6.21437	5.93145	5.8236	5.78608	6.12575	5.73669	6.25003	6.01927	5.87839	6.29548	5.95509	5.91782	6.18172	5.93802	5.97242	6.01083	6.0499	5.94074	5.95925	6.11361	5.99685	6.28802	5.96954	5.91036	6.38788	6.01903	6.01908	5.93131	5.7608	6.04448	5.8654	6.10802	6.15652	6.34038
285672	7.40635	7.53404	7.92588	8.04236	7.91202	7.84007	8.2091	7.94269	8.41417	8.44632	7.6472	7.59031	8.06787	8.08448	8.33573	8.36087	8.3911	7.88829	7.80547	8.20897	8.47703	8.41579	7.9071	8.03259	8.33246	8.00454	7.76535	7.6388	8.08341	8.38223	7.83573	8.07961	8.26699	8.48884	8.06791	7.84546	7.81719	8.11483	8.00505	8.14162	7.90801	7.94069	8.26525	8.38021	8.36628	8.14084	8.44632	8.59139	8.08387
285671	4.71109	4.68919	4.70523	4.69877	4.62424	4.6992	4.68245	4.74903	4.66825	5.03796	4.73513	4.69042	4.72443	4.68864	4.69094	4.70518	4.76328	4.86004	4.7148	4.71548	4.75968	4.76262	4.69762	4.72435	4.70226	4.73008	5.25642	4.79645	4.76859	4.75267	4.79757	4.79003	4.83083	4.65276	4.77995	4.75573	4.63455	4.81	4.71087	4.69602	4.67076	4.70596	4.98138	4.7865	4.72157	4.82278	4.82555	4.66271	4.68275
114787	6.52208	6.62368	6.56784	6.44607	6.38487	6.40834	6.57783	6.64832	6.4593	6.40308	6.51862	6.59707	6.59379	6.50176	6.69312	6.48728	6.45981	6.48588	7.06242	6.51947	6.24049	6.3364	6.48526	6.21536	6.51262	6.7849	6.44002	6.56105	6.45753	6.38967	6.33287	6.61164	6.40234	6.45989	6.54318	6.30179	6.37063	6.45901	6.57154	6.40406	6.66368	6.67595	6.44096	6.34663	6.53366	6.45858	6.32203	6.46254	6.27868
255758	6.91876	7.75148	6.81996	7.80728	7.9244	7.53904	7.33473	7.66403	6.78238	7.6127	8.44571	7.99542	7.51848	7.51509	8.75695	7.55719	7.75157	7.18833	6.93514	7.18898	7.09866	7.37057	6.84904	8.35997	7.39072	8.35491	6.7475	6.90349	7.70738	8.9983	7.42475	8.30158	7.38692	7.72	7.33607	7.92752	6.8186	8.23411	7.75513	7.17982	7.75462	8.13681	7.74989	7.17264	6.59482	8.87026	8.2219	8.40244	8.30368
114788	4.74856	4.85457	4.98356	4.83049	4.86956	4.91257	4.92763	4.82173	4.89474	5.01746	4.84944	4.94558	4.91574	4.78795	4.9087	4.70515	4.93135	4.99801	4.97329	4.97116	4.95983	4.85106	5.0726	4.94707	4.83336	4.95911	4.82322	5.03314	4.87542	4.69414	4.89741	4.86751	4.86925	4.89856	4.93103	4.85895	4.9104	4.97056	4.9125	4.9348	4.88258	5.15823	4.95062	4.84854	4.91335	4.71797	4.87106	4.84006	4.88086
114785	8.27808	8.12119	8.34161	8.33996	8.25286	7.82553	7.74628	8.226	8.22313	7.61104	8.14102	8.01076	7.57395	7.69138	7.57592	7.81716	8.16079	8.07172	7.88265	8.02586	8.167	8.56337	7.91177	8.10814	8.01586	7.87913	7.80771	8.22083	7.9819	8.33504	7.98763	8.11014	7.96277	7.8734	7.94442	8.57366	7.92735	7.63635	7.88161	8.24126	7.86819	7.83373	7.90473	8.23517	8.18935	7.73022	8.51026	8.07215	7.84404
114786	5.08419	5.03831	5.06025	5.03877	4.94541	5.03169	5.00148	5.06115	4.99736	5.08884	4.89911	5.03149	5.02278	4.9954	5.03068	4.85262	4.97772	5.07133	5.02661	5.02268	5.1725	4.9617	5.12322	4.96837	5.02421	5.04043	4.97706	5.12828	4.99947	5.01843	5.14209	4.99254	5.02309	5.02685	5.23282	4.98626	5.04665	5.04859	5.0992	5.0147	5.03015	5.24814	5.02821	5.10571	5.04804	4.88874	5.02017	5.02453	4.96913
474171	5.67036	5.69301	5.80422	5.49173	5.5523	5.70037	5.56737	5.87308	5.66891	5.64678	5.64015	5.79403	5.5742	5.7012	5.65795	5.88061	5.80946	5.87992	5.96507	5.69291	5.69427	5.62324	5.64984	5.74508	5.63254	5.69686	5.87047	5.51565	5.591	5.46147	5.64083	5.56482	5.56045	5.66533	5.67217	5.54241	5.42199	5.72912	5.63158	5.65061	5.84424	5.90562	5.85135	5.54455	5.65042	5.70566	5.53703	5.83701	5.66528
114789	7.76827	7.68638	7.21786	8.17138	7.91401	7.96083	7.36542	7.57375	7.82713	8.15341	8.17365	7.61816	7.42899	8.07144	7.79429	7.55229	7.33067	7.51042	7.93976	7.9015	7.92059	7.8496	7.78183	7.76343	7.71986	8.37959	7.9605	7.75748	7.75369	7.73037	7.56287	7.9479	8.46207	7.62971	7.96279	8.53037	8.29348	8.18385	8.36516	7.65794	7.80385	8.28191	7.66842	7.89081	7.78812	7.7609	7.18919	7.90017	7.87476
114791	5.97289	5.99121	6.10519	5.80064	6.16626	6.0847	6.20417	6.14905	6.49697	5.86367	5.67271	6.16061	6.27434	5.94404	6.09642	6.38123	5.97586	6.03437	5.96793	5.82564	5.64171	6.0921	6.03491	5.89787	6.02099	6.42954	5.92925	6.03895	6.12189	6.17088	6.22876	6.4005	6.05183	6.45582	6.00186	6.06453	6.04264	6.15434	5.94116	6.06537	5.98459	5.8421	5.9723	6.01669	6.08836	6.12136	5.81418	5.93784	5.98208
114790	7.55733	7.28419	7.40676	7.55933	7.25418	7.41355	7.33898	7.71314	7.12447	7.43734	7.4769	7.71903	7.54525	7.65179	7.43344	7.74724	7.40195	7.29646	7.56234	7.56343	7.06689	7.62392	7.51839	7.2033	7.47308	7.36212	7.38317	7.57894	7.29064	7.44376	7.27868	7.50956	7.32431	7.56113	7.51623	7.21508	7.40699	7.50118	7.54018	7.4697	7.65992	7.60882	7.47894	7.26499	7.19666	6.9874	7.38066	7.43269	7.35943
441150	7.56116	7.63397	6.87946	7.1661	7.01939	7.38448	7.02963	7.71975	7.17127	6.88547	7.0256	7.53963	6.78707	7.51753	7.24285	6.43954	7.06538	6.88961	7.17966	6.84861	7.15356	6.91559	7.35227	7.18616	7.09129	7.513	7.07406	7.16217	6.97172	7.12251	7.03274	6.98755	7.57415	8.10386	7.10319	7.01433	7.21368	7.46529	7.2439	7.54409	6.99076	7.68354	7.25688	6.91347	6.87858	7.16258	7.71656	6.98475	7.30197
129531	8.85784	8.33924	8.80761	9.07616	9.03327	8.96148	9.39378	9.38662	9.19269	9.16695	9.77313	8.21651	9.27746	9.1656	9.5333	9.52781	9.37995	9.00349	8.9494	9.7877	8.88934	9.56087	8.89119	9.48827	9.34594	9.30766	9.21553	9.0469	9.27678	9.44325	9.03575	9.25398	8.78074	9.6145	8.90464	9.10693	9.28073	8.89094	9.10564	9.40141	9.48074	8.03656	8.42146	9.61189	9.48374	9.94188	9.35604	9.06195	10.2025
129530	6.14362	6.159	6.32908	6.15132	6.41698	6.31939	6.27844	6.1622	6.10639	6.2814	5.98606	6.91339	6.38018	6.15607	6.11055	6.57916	6.07141	6.14825	6.18251	6.4406	6.27537	6.06863	6.26663	6.30909	6.0895	7.12475	5.97272	6.54806	6.11992	6.08283	6.25013	5.96631	6.22219	6.59135	6.12868	6.0122	6.22955	6.45181	6.09074	6.1572	6.36419	6.51179	6.18642	5.99583	5.97513	6.45234	6.15182	6.06198	6.01966
114795	4.81247	4.83103	4.74015	4.79373	4.68061	4.75681	4.80745	4.74523	4.82493	4.79477	4.78331	4.79265	4.79652	4.81356	4.8228	4.9084	4.79625	4.84535	4.9197	4.79084	4.70401	4.80003	4.7761	4.78707	4.78224	4.91355	4.79311	4.62884	4.89048	4.70032	4.72943	4.82379	4.84565	4.83586	4.79477	4.7625	4.7336	4.80797	4.81178	4.68495	4.74941	4.76071	4.97193	4.76509	4.81018	4.90044	4.76044	4.85195	4.80539
441151	6.31159	6.30699	6.37239	6.25533	6.17148	6.26196	6.26864	6.26925	6.21156	6.21892	6.29758	6.54129	6.3552	6.32218	6.40592	6.35272	6.21912	6.27129	6.68993	6.36101	6.14325	6.18577	6.25342	6.37549	6.33829	6.48584	6.29	6.25286	6.27549	6.06573	6.34493	6.2458	6.1514	6.2108	6.17	6.08043	6.30129	6.24741	6.31944	6.08317	6.55209	6.50008	6.43861	6.26493	6.22885	6.30348	6.09878	6.40995	6.25684
114794	5.8388	5.86297	5.87722	5.79503	5.87487	5.8163	5.85601	5.78453	5.79554	5.90029	5.76174	6.03891	5.88637	6.05978	5.85195	5.95864	5.96289	5.90512	5.96675	6.0391	5.9361	5.7732	5.90748	5.83171	5.84952	6.00513	6.16652	5.8708	5.89716	5.69975	6.00541	5.99214	5.76624	5.91308	5.84679	5.85408	5.84121	5.91247	5.83624	5.7916	5.86694	6.134	5.91766	5.81812	5.723	5.81347	5.72234	5.86375	5.82478
114793	9.08525	8.55851	9.52645	8.65886	9.39246	8.87072	8.99442	9.27588	9.49631	9.26906	9.40579	9.21573	8.84302	9.00805	9.35379	8.69905	9.54205	9.00563	8.72438	9.63104	9.28333	9.33854	9.14591	8.91358	9.64648	9.26975	8.9502	9.25265	9.17894	8.98892	8.83485	9.16499	9.51961	8.77206	9.09083	9.0219	9.68757	9.13632	9.6928	10.1625	9.67791	9.04538	9.22473	9.21735	9.51647	7.87934	9.02035	8.99204	9.04279
114792	4.45662	4.77479	4.49961	5.17653	4.47184	4.46439	4.59034	4.50202	4.67615	4.47153	4.4983	4.47085	4.49519	4.43328	4.48879	4.53416	4.4428	4.59345	4.46942	4.47259	4.51846	4.43254	4.57202	4.56157	4.61549	4.50489	4.66065	4.47614	4.54259	4.47798	4.52464	4.44089	4.47559	4.47585	4.45157	4.52422	4.52804	4.45648	4.49847	4.44549	4.50394	4.42766	4.50847	4.46526	4.44841	5.42423	4.56808	4.52627	4.49516
122258	5.65769	5.71482	5.70015	5.7	5.53348	5.65925	5.78455	5.74121	5.6113	5.60265	5.63902	5.81204	5.69627	5.72303	5.75705	5.85897	5.74389	5.8771	5.6977	5.68129	5.60992	5.63481	5.62547	5.67494	5.98353	5.84525	5.66705	5.58455	5.64086	5.69033	5.59384	5.723	5.63516	5.61798	5.68422	5.59921	5.65414	5.66988	5.78864	5.46568	5.82445	5.65867	5.85857	5.66857	5.85987	5.80272	5.68435	5.91468	5.68969
255762	5.25356	5.2611	5.20399	4.92202	5.1702	5.27612	5.19703	5.22319	5.25976	5.17556	5.18202	5.25331	5.17465	5.25152	5.04319	5.28612	5.1474	5.34621	5.36495	5.2991	5.19242	5.19327	5.20331	5.2498	5.17804	5.32183	4.96694	4.87217	5.30533	5.13457	5.2438	5.2611	5.14012	5.30786	5.25053	5.19264	5.20741	5.19704	5.26343	5.18753	5.13859	5.2311	5.29227	5.24874	5.25739	5.10291	5.0008	5.20885	5.20375
401562	6.80898	6.8314	6.7311	6.47051	6.53267	6.91592	6.85221	6.6736	6.70196	6.67276	6.58254	6.94518	6.85962	6.63499	6.80409	6.34324	6.9284	6.67219	7.18409	6.81357	7.12391	6.63096	6.94498	6.8296	6.67378	6.59571	6.54961	6.45774	6.66001	6.52835	6.65208	6.58198	6.51294	6.66741	6.74369	6.61926	6.72929	6.62404	6.91495	6.50046	6.72799	7.17317	6.86824	6.63171	6.44595	6.69168	6.61157	6.82841	6.63212
114780	5.42244	5.50247	5.55034	5.43802	5.31076	5.33504	5.49776	5.3697	5.41841	5.44421	5.30601	5.52852	5.41821	5.42617	5.43874	5.35547	5.38953	5.44384	5.71846	5.51103	5.64633	5.44783	5.5112	5.535	5.38841	5.46151	5.36978	5.40188	5.47446	5.22558	5.42032	5.37036	5.3337	5.42422	5.49535	5.37841	5.47809	5.42145	5.54019	5.33499	5.46656	5.70523	5.52185	5.44127	5.38111	5.3504	5.38588	5.45544	5.41479
114781	6.29829	6.1418	6.10937	5.93268	6.15401	6.07426	6.07027	6.07346	6.09695	6.09425	6.0443	6.25917	6.03754	6.09675	5.99648	5.87151	6.12759	6.27494	6.38724	6.19619	6.34251	6.07156	6.17488	6.09886	6.19776	6.18891	6.12173	5.93262	6.11585	6.13773	6.0988	6.0134	6.13576	6.22257	6.20323	6.08972	6.18717	6.11793	6.10786	6.12253	5.98807	6.38456	6.27613	6.23547	6.05576	5.98382	6.24616	6.25855	6.01716
25759	6.07342	6.49903	6.1925	6.44435	6.9314	6.28304	6.50377	6.31619	6.28074	6.65833	6.16931	7.03528	6.38809	6.29665	6.74955	6.54798	6.23502	6.40334	7.18572	6.2061	6.48128	6.23831	6.86186	6.10621	6.29127	6.24445	6.66234	6.48084	6.46131	6.6661	6.11999	6.5535	6.09907	6.12477	6.31789	6.09095	6.2762	6.36303	6.28252	6.16681	6.22908	7.32175	6.77267	6.27115	6.24178	6.56771	6.13157	6.25941	6.04778
114784	5.24063	5.18999	5.23123	5.15111	5.10488	5.29722	5.24478	5.16226	5.13225	5.39417	5.19238	5.10234	5.20285	5.15901	5.08756	5.00012	5.27472	5.35761	5.18714	5.30129	5.30848	5.1703	5.12637	5.4115	5.16094	5.24578	5.32393	5.13371	5.16667	5.09498	5.20701	5.241	5.23089	5.19813	5.49361	5.21519	5.16967	5.23859	5.1705	5.1158	5.22032	5.23579	5.47217	5.15548	5.18596	5.33281	5.06173	5.16493	5.20023
114783	6.07102	6.01743	6.2573	6.15951	5.91176	6.31655	6.03569	5.877	5.92456	5.98381	6.15866	5.8423	5.90982	5.95404	6.02148	5.9238	6.05637	6.16473	6.72554	6.02239	6.71068	5.83435	6.05133	6.26479	6.06149	6.17857	5.90188	5.75599	6.03233	5.89143	5.86852	6.13095	6.60401	6.22472	6.50991	6.05037	5.94203	6.56136	6.06426	6.03286	6.08107	7.16744	6.01622	6.01482	6.02686	6.01794	6.07619	6.06366	5.9667
25758	5.66382	5.59587	5.59425	5.44883	5.56601	5.64392	5.50675	5.51433	5.57275	5.59989	5.4695	5.70307	5.65458	5.57567	5.72849	5.62921	5.56024	5.61311	5.77313	5.60458	5.69678	5.53306	5.57888	5.57858	5.59421	5.74661	5.86541	5.39162	5.58716	5.54355	5.65706	5.62318	5.65983	5.85019	5.79147	5.49908	5.54144	5.89055	5.61735	5.5066	5.66281	5.72473	5.84804	5.52409	5.5052	5.49958	5.5708	5.52096	5.50223
285692	4.92728	4.97979	4.99051	4.90225	4.85197	4.93016	4.98852	4.96113	4.95338	4.92595	4.92573	5.30179	4.9576	4.92799	4.99829	4.90507	4.98559	5.06739	5.06786	4.88197	4.89581	4.98069	4.90825	4.93434	4.94044	5.05743	4.85536	4.86157	4.89597	4.86458	4.93289	4.92302	4.9506	4.96739	4.97781	4.92211	4.92349	4.85929	4.84831	4.88384	5.04081	4.95433	4.99182	4.82049	4.93526	5.00397	4.91824	5.13497	4.9134
285696	5.47667	5.52859	5.6041	5.21463	5.30091	5.38022	5.44616	5.44836	5.54269	5.34714	5.41915	5.84721	5.6696	5.63754	5.49534	5.55936	5.45986	5.82265	5.35025	5.28796	5.39233	5.54324	5.43148	5.33127	5.43154	5.97624	5.40533	5.24567	5.76945	5.09687	5.38971	5.50683	5.37699	5.4492	5.53816	5.44039	5.1748	5.43048	5.509	5.54905	5.47701	5.34116	5.38688	5.31845	5.45923	5.53362	5.32237	5.87136	5.47327
118980	8.75086	8.58606	8.35582	8.42598	8.73596	8.1051	9.05886	8.87403	9.36278	8.32951	8.52353	9.15886	8.71605	8.63966	8.69965	9.63037	8.05416	8.96305	7.28724	8.42701	7.87473	8.25108	8.82272	8.72239	9.05753	8.72542	7.60863	8.65541	8.63933	9.05341	8.17164	8.74164	8.24577	9.17124	8.84897	8.94491	8.75284	7.84374	8.29329	9.18235	8.4939	8.74322	8.06016	7.9659	8.80326	8.67905	8.13608	8.76428	8.19
146956	7.21002	7.26901	7.33834	7.10009	7.16954	7.21639	7.45424	7.46769	7.22616	6.86066	7.06408	7.83127	7.17609	7.10041	7.87161	7.26797	7.02978	7.38424	7.16436	7.2445	6.82497	7.20479	7.03134	7.19651	7.15563	7.86843	7.04179	7.21261	7.03486	7.11492	7.32214	7.25452	7.12253	7.45071	7.27915	7.15685	6.85866	7.18337	7.09558	7.26155	7.75759	7.5695	7.31169	6.87712	7.11585	7.03738	7.08695	7.21809	7.15745
145820	7.07744	7.22409	7.43753	6.96317	7.03398	7.03651	7.07011	6.95802	7.12341	7.18396	6.96419	7.08862	7.07797	6.88047	6.87411	6.83894	7.15312	7.53348	6.93237	7.19467	7.54072	7.02417	7.08868	7.04938	7.03049	7.41308	7.11595	6.92657	7.15241	7.00161	7.25952	7.01584	7.10287	7.09676	7.20574	7.21837	7.08066	7.17946	7.22065	7.07578	6.93182	7.17818	7.34404	7.11589	7.01515	6.93304	7.44205	6.96763	6.98775
10712	9.47949	9.2037	9.19871	9.0927	9.19416	9.17763	9.26546	9.21757	9.09338	9.08418	9.21859	9.28167	9.20382	9.16416	9.27291	9.22553	9.12673	9.06985	9.4934	9.10284	9.35943	9.03726	9.27061	9.21596	9.24208	9.49334	9.16011	8.99385	9.3129	9.06036	9.15009	9.34083	9.03246	9.38525	9.06507	9.10183	9.28511	9.26972	9.1497	9.1179	9.47426	9.39642	9.3288	9.2533	9.19422	9.17237	9.02828	9.47305	9.05602
85463	5.47942	5.50683	5.73174	5.2495	7.38718	7.67117	7.88161	6.33557	8.14199	5.74784	6.24052	8.51912	8.52721	6.24203	6.18281	8.21474	9.27668	7.09542	5.21002	6.91044	5.67927	7.03415	6.13732	5.64013	5.28819	6.13964	6.25453	8.44401	5.69326	8.02337	6.88764	6.1262	7.37193	7.3322	7.78069	7.92946	8.29986	5.80469	7.54113	8.19879	5.79732	5.68601	5.64943	5.11543	6.60244	5.06192	5.30618	6.30824	7.02691
85464	6.37088	6.50629	6.54504	6.42106	6.27967	6.44975	6.10712	6.29733	6.32425	6.34204	6.31797	6.21497	6.36722	6.29011	6.36973	6.32047	6.52311	6.60177	6.42576	6.46658	6.4731	6.27885	6.39997	6.31236	6.16094	6.34797	6.45381	6.35035	6.35427	6.24041	6.47227	6.29052	6.34341	6.32805	6.38585	6.49799	6.34364	6.37692	6.27516	6.39237	6.14994	6.59055	6.33423	6.38759	6.39401	6.43169	6.43869	6.35233	6.36896
10714	8.48588	8.69144	8.77483	8.72254	8.14414	8.50982	9.4109	8.49081	8.27968	7.6229	8.85926	8.93149	8.51092	8.64751	8.09665	9.14143	7.97325	8.54128	7.56704	8.64746	7.80488	7.76211	8.03443	8.23031	8.19434	8.74163	7.93429	8.83588	8.38159	8.27684	8.95576	8.4808	7.45653	8.91226	8.04302	8.6419	8.66348	8.14021	8.08876	8.65261	7.87927	8.10795	8.78643	7.48948	8.30554	9.20956	7.6295	7.66527	8.39366
85465	8.2891	8.52511	8.53872	8.57275	8.71326	8.50561	8.11742	8.37424	8.65822	7.85838	8.11307	8.15895	8.40993	8.60237	8.17378	8.72292	7.81012	8.01465	7.78027	9.20907	7.54087	8.82151	8.00793	8.22042	8.96054	8.77281	7.23394	8.37883	8.26439	8.52796	8.42138	8.06158	8.08771	8.79712	8.56194	8.43406	8.87217	8.39862	8.16966	8.92881	9.04859	8.23805	7.69069	8.14494	8.4666	8.53303	7.81849	8.34183	8.82885
10713	8.94745	8.98742	8.80491	9.17247	8.90792	8.97177	8.7425	9.08237	8.84889	8.86077	9.10449	8.89702	8.77516	9.11145	9.0534	8.84063	8.61723	8.66109	8.48129	8.96753	8.43437	9.19313	8.99272	9.1661	8.88689	8.99186	8.62692	8.6338	8.63545	8.87193	8.57175	9.06604	8.70747	8.92737	8.61691	8.64266	8.7493	8.78361	9.01822	9.38945	9.27971	8.98326	8.77609	9.52985	8.81444	9.00018	8.78998	9.08084	8.89405
10716	5.22162	5.2655	5.32041	5.07785	5.20801	5.1861	5.20048	5.11532	5.17148	5.20145	5.15767	5.28488	5.11171	5.15571	5.15694	5.17427	5.26687	5.13326	5.28081	5.37235	5.75771	5.19826	5.28831	5.29246	5.22995	5.34406	5.05863	5.07767	5.23847	5.11991	5.12454	5.1071	5.22979	5.19082	5.30914	5.2022	5.13444	5.29134	5.2662	5.1377	5.16201	5.40051	5.33442	5.37484	5.25936	5.1329	5.05541	5.18224	5.25323
10715	6.59922	6.70732	6.55654	6.61617	6.38618	6.49061	6.70348	6.51953	6.6633	6.69495	6.48619	6.77983	6.85504	6.86719	7.1141	7.05303	6.48129	6.65573	6.73424	6.44318	6.39943	6.70737	6.57057	6.37291	6.41342	6.63811	6.35987	6.25886	6.40528	6.27654	6.32669	6.64008	6.2662	6.616	6.40564	6.33148	6.35782	6.48032	6.58888	6.46997	6.8171	6.7975	6.52482	6.46943	6.68101	6.74152	6.36663	6.7227	6.55193
85460	6.21794	6.92934	8.02662	5.81776	6.59142	6.39738	5.84113	7.67887	5.9432	6.7656	7.88547	5.97067	6.36421	6.10052	6.41548	6.09703	6.70925	7.29263	6.97802	7.88575	8.26179	6.18127	6.74865	8.15693	6.17675	6.36433	7.19396	7.27597	7.00806	8.13351	6.3859	6.0913	6.27493	6.28356	7.03771	5.96822	7.38517	7.12146	6.15155	7.86134	6.19539	6.6287	6.71342	6.18106	6.05703	8.02353	8.4971	8.63945	6.14963
10718	5.39618	5.33113	5.39798	5.32099	5.18186	5.34995	5.37123	5.17857	5.37443	5.23809	5.261	5.34502	5.31183	5.31222	5.29975	5.41737	5.44892	5.46692	5.3684	5.26318	5.22545	5.4305	5.29027	5.19903	5.3526	5.53267	5.30937	5.25871	5.31903	5.23446	5.15644	5.37159	5.27429	5.32714	5.3281	5.28272	5.25452	5.29085	5.33432	5.22623	5.33912	5.41235	5.35269	5.27666	5.33555	5.32644	5.2989	5.40622	5.31369
85461	8.89323	8.70224	9.05394	8.75318	8.27934	8.84439	8.85048	9.23986	8.6468	9.24283	8.73063	9.10028	8.52006	8.81428	8.71737	8.4579	8.35193	8.47501	8.53823	8.48623	7.94786	9.35722	8.59628	7.95882	8.7838	7.99607	9.17326	9.38171	8.48685	8.63703	8.60923	9.40041	8.35184	8.61012	8.79118	8.75881	8.5017	8.57403	8.60322	9.03668	8.59027	8.70184	8.65468	9.03425	8.77643	8.68406	8.58579	8.47654	8.61038
10717	8.44858	8.01272	7.84207	7.76787	7.75739	7.87798	7.95115	8.06525	7.90658	7.19366	7.57746	8.75481	7.99194	8.05659	7.81857	8.27393	7.4818	8.18882	7.61821	7.72439	7.52705	7.20226	7.84416	7.54336	7.56218	7.6834	7.70523	8.18968	7.46227	8.33961	7.90133	7.19312	8.37195	8.20556	7.86342	7.77409	8.09921	8.41187	7.54027	7.98322	7.34839	8.21102	7.46919	7.85179	8.19414	7.69725	7.51389	7.51216	8.06052
85462	8.74252	8.80068	9.45754	7.98172	9.07275	8.38756	8.67715	8.84003	10.0735	8.46248	8.84448	8.84755	7.9891	7.85358	8.92559	8.10462	9.2309	9.03263	7.99544	9.28111	8.87374	9.65392	9.77506	8.52833	9.00915	7.82406	7.94878	9.94994	9.31936	9.0162	8.6117	8.04047	8.0766	8.09423	8.48888	9.30902	9.26791	8.11243	8.94311	10.3715	8.07237	8.30032	8.3346	8.73527	9.0249	8.80382	8.5431	8.15082	8.19865
204851	6.83644	6.871	6.69147	7.00562	6.96155	6.70215	6.68487	6.51079	6.69939	6.58296	6.71924	7.0945	6.9085	6.72599	6.8561	6.85857	6.42457	6.77571	6.81341	6.74395	7.03822	6.76973	6.55967	6.43708	6.5844	6.6796	6.70364	6.8288	6.66548	6.88439	6.73301	6.38058	7.13503	6.8703	6.72832	6.94175	7.23329	6.99461	6.78182	6.76148	7.00604	6.67401	6.76265	6.80089	6.74574	7.36461	6.74323	6.943	7.2534
118987	6.78328	7.59924	7.97494	7.17782	9.80261	8.17316	7.34049	7.60103	8.61797	7.90525	7.1495	9.31355	8.94987	8.62019	8.89062	8.67301	7.12979	8.35864	7.39367	8.33073	8.11147	7.62625	7.78264	7.21634	8.23363	7.86584	7.60453	8.48822	8.51197	8.53354	7.74951	8.67744	9.06101	8.57405	7.3291	8.40921	9.59072	8.50168	6.88126	8.89783	7.49211	6.71202	7.56919	7.46486	8.66449	7.39118	7.50197	7.90419	7.77858
137392	7.98977	9.48861	9.19462	8.44501	8.50358	8.97232	9.64102	9.25129	8.86674	9.54011	9.38107	8.72083	7.78907	6.85052	7.05892	9.76603	9.13163	9.28706	7.22266	8.8506	9.23146	9.29631	8.29898	9.31431	8.81381	7.0353	8.61473	8.47179	8.70529	9.53131	8.75314	9.01662	7.22129	8.57591	9.11206	9.20975	9.30743	8.13991	9.2494	9.6177	7.15015	9.5314	9.3146	8.68366	8.33229	7.88994	9.30419	9.63837	9.28056
10721	8.40612	8.28608	8.78595	8.33526	8.30388	8.36284	8.13134	8.19361	8.31441	7.87143	8.44919	8.46025	7.99637	8.54055	8.10501	7.98074	8.23758	8.42556	7.66455	8.69418	7.91961	8.32983	8.28208	8.44471	8.47707	8.96254	7.64102	8.55484	8.70278	8.24667	8.27356	8.32693	7.88833	8.59661	8.10988	8.21968	8.11879	8.33648	7.90416	8.51132	8.28531	8.45761	8.23181	8.18024	8.33589	7.98275	8.2101	8.62578	8.50436
85478	4.78998	4.89999	4.94587	4.77812	4.79056	4.82123	4.86842	4.87002	4.8624	4.79804	4.81216	4.83716	4.82464	4.78999	4.89059	4.79186	4.84403	5.01777	4.95545	4.86901	4.89525	4.78011	4.84646	4.84102	4.81836	4.80149	4.77209	4.75602	4.83917	4.80313	4.85617	4.88796	4.80713	4.84905	4.91284	4.83145	4.80097	4.78552	4.82112	4.817	4.79702	4.98377	4.89359	4.84352	4.80775	4.82351	4.7992	4.88059	4.81951
407738	5.15423	5.03326	5.01538	5.08417	5.10485	5.06192	5.01605	5.1148	5.03659	5.1081	5.41133	5.0203	5.09217	5.0449	4.87207	5.08432	5.49364	5.09015	5.70822	5.26961	5.36359	5.08417	5.04005	5.66399	5.35826	5.34152	5.21229	5.00576	5.05713	5.03192	5.17469	4.99443	5.66709	5.33849	5.44142	5.07295	5.07617	5.55004	4.9903	5.15467	5.22062	5.53575	5.55744	5.08641	5.57894	5.0173	4.72328	5.07787	5.43091
85479	6.71827	6.94288	6.79709	6.42241	6.5532	6.83301	6.63107	6.59804	6.67965	6.84424	6.64647	6.75799	6.74805	6.51154	6.63993	6.41846	7.04234	6.93903	7.16693	6.82859	7.19038	6.50679	6.74274	7.22264	6.7043	6.9305	6.46587	6.52672	6.9084	6.3944	6.82618	6.65891	6.61508	6.88428	6.78996	6.64839	6.6399	6.57914	6.97124	6.53454	6.8718	6.9756	6.99601	6.83287	6.63272	6.43059	6.75066	6.78727	6.84095
10725	7.63796	7.5761	8.07078	7.74128	7.60485	7.79665	7.02964	8.11912	7.72239	8.03683	7.49766	7.86445	7.11278	7.956	7.44872	6.76222	7.89642	7.26328	7.24946	7.61286	8.12745	7.76288	7.76572	6.98498	7.59887	8.03525	7.33407	7.63651	7.39348	7.691	8.0171	7.79399	7.60062	7.17423	7.7756	7.83754	7.91008	7.88534	7.71968	8.31142	7.46735	7.6074	7.6444	8.43355	8.21325	7.10673	7.38083	7.74738	7.68633
85476	9.69046	9.66216	9.24244	9.75466	9.76628	9.7578	9.7528	9.28214	9.78306	9.11503	9.39004	9.69607	9.74324	9.98881	9.19264	9.49625	9.18147	9.2932	9.09857	9.92432	8.74253	9.68328	9.14941	9.49942	9.6308	9.19581	9.18001	9.5433	9.34086	9.84831	9.62041	9.7886	9.63092	9.71428	9.34761	9.39327	9.72607	9.2323	9.39603	9.4481	9.34935	9.05417	9.36878	9.19026	9.35421	8.95004	9.32805	9.4723	9.69891
10724	9.63032	9.68908	9.15542	9.64849	9.90146	9.59444	9.58476	9.63618	9.14837	9.42371	9.12796	10.2059	9.09695	9.92084	9.69385	9.69245	9.2374	9.2391	9.17097	9.52531	9.41387	9.92664	9.34957	9.16076	9.39903	9.61919	9.44772	9.496	9.23453	9.62705	9.88259	9.27387	9.03937	8.99237	9.42181	9.71363	9.57348	9.49783	8.64739	9.29377	9.54142	8.80255	9.71214	8.87368	9.7006	9.21138	9.42301	9.75606	9.38483
85477	7.20992	8.06046	6.15549	8.11703	6.23854	6.56861	6.06875	6.10048	5.80943	5.7315	6.80854	7.94067	7.03299	5.9947	6.02265	7.34262	6.33618	6.44243	5.97566	6.05235	6.70522	6.38775	5.78667	6.50594	5.73988	6.85902	8.9629	6.83675	6.34787	6.82668	7.32854	5.90075	8.06131	7.36792	7.30493	8.24401	6.26958	5.92491	8.62168	5.75604	5.87703	6.17393	5.94127	5.86284	5.74009	11.1564	6.73199	6.43148	5.81005
135250	5.70221	5.56944	5.70489	5.60485	5.50464	5.81236	5.62858	5.57383	5.5671	5.60714	5.49379	5.89546	5.74046	5.62747	5.53273	5.69236	5.53148	5.57953	5.5554	5.71941	5.67389	5.52499	5.65272	5.5825	5.61091	5.89893	5.47254	5.40073	5.79809	5.48877	5.91611	5.51483	5.5342	5.77519	5.78198	5.55291	5.57623	5.68547	5.85808	5.53421	5.95145	5.84239	5.72847	5.5532	5.58485	5.50587	5.49895	5.81601	5.6561
10723	10.1637	9.8508	9.81821	10.4821	10.2372	10.2392	9.96201	10.5595	10.0353	9.90353	10.5692	10.3795	9.86005	10.5737	10.0138	10.2452	10.3533	10.0789	10.1559	10.2021	10.1359	10.13	10.2063	10.1184	10.0521	10.5459	10.2685	10.646	10.2568	10.4774	10.0462	10.1216	10.1061	9.81018	10.2523	10.1636	10.3222	10.0351	10.7186	10.4457	10.3293	10.4367	10.31	10.2209	10.4491	9.89234	9.97713	10.8321	9.95404
641339	4.45512	4.4547	4.43851	4.48643	4.45483	4.45849	4.44715	4.44653	4.44103	4.5016	4.43658	4.46946	4.4367	4.43089	4.45666	4.42617	4.43037	4.42278	4.45255	4.4945	4.4912	4.43948	4.46622	4.43241	4.43207	4.44092	4.47143	4.5131	4.47292	4.51766	4.44714	4.44573	4.48031	4.43588	4.44741	4.39519	4.52377	4.43195	4.43322	4.4701	4.44419	4.44	4.47896	4.42472	4.45938	4.42776	4.4665	4.4235	4.45062
145837	5.31213	5.4756	5.36833	5.23799	5.2144	5.2999	5.29662	5.56229	5.41687	5.22933	5.25763	5.32934	5.34627	5.25824	5.44161	5.41684	5.33794	5.55238	5.20078	5.79821	5.47072	5.39447	5.43098	5.29998	5.29036	5.50612	5.11802	5.3529	5.39612	5.61136	5.33643	5.28077	5.22759	5.36297	5.32872	5.46064	5.99557	5.1928	5.44285	5.34593	5.3147	5.37465	5.35622	5.17722	5.38258	5.25213	5.9539	5.55959	5.45349
10728	12.8843	12.4632	12.457	12.8022	12.8822	12.8365	12.6831	12.4318	12.6781	12.6293	12.6207	12.699	12.8141	12.889	12.7093	12.8717	12.5158	12.4068	12.4856	13.0449	12.5496	12.9845	12.5256	12.5901	12.8831	12.73	12.0986	12.7933	12.6883	12.8618	12.7075	12.7901	12.7217	12.7257	12.6428	12.6119	12.8727	12.5886	12.4449	12.6481	12.727	12.1576	12.7674	12.6674	12.6468	12.5884	12.8455	12.944	12.8438
10726	9.19361	8.07064	8.74226	9.7069	9.99646	9.13981	9.36531	9.25168	9.6771	9.19605	9.26112	9.44002	9.35219	9.67145	9.60097	9.82831	8.67944	9.08096	9.06664	9.9328	9.32576	9.41103	9.17887	9.52307	9.6126	10.3326	9.14111	9.63049	9.45648	9.88749	9.10445	9.02706	9.73132	9.86594	9.24461	8.44629	9.1345	9.80463	9.27831	9.92592	9.99804	9.59008	9.38127	9.69733	8.90294	9.33888	9.36935	9.87916	9.74449
653140	6.00549	6.19213	6.14637	6.23301	5.92472	5.94058	6.3074	6.13803	5.79762	5.84824	5.90937	6.16677	5.76468	5.87997	5.98107	5.9329	5.85354	5.8972	6.06691	5.94517	5.80863	5.95286	5.80895	5.54781	6.1542	6.15871	6.05715	5.91865	5.92678	5.93264	5.92621	5.85449	5.82538	5.94296	5.77087	5.97543	5.92628	5.7596	5.90641	6.10611	6.49375	6.14142	5.98691	5.79685	5.83317	5.75364	5.82715	5.81394	5.82526
10730	10.8325	11.0441	10.3629	10.6612	11.2487	10.7785	11.0895	11.075	11.0632	11.0314	10.8064	10.2298	11.3443	11.2986	11.0484	11.3111	11.0606	10.9616	10.9309	11.0057	10.6592	11.1941	10.8376	10.7117	11.0373	11.1567	11.0718	10.897	11.0408	11.1282	10.6923	11.1682	10.8944	11.0656	10.7749	11.0611	11.2063	10.973	10.7585	10.9391	11.1572	10.7728	10.6994	11.0269	11.1617	11.2879	10.8624	11.2333	10.7117
85445	5.79437	5.77484	5.84626	5.78286	5.7071	5.75559	5.75055	5.7537	5.80178	5.77644	5.69569	5.96769	5.86925	5.87057	5.89939	5.83932	5.80315	5.82165	5.81019	5.95895	5.77504	5.74896	5.76836	5.7666	5.78576	5.94095	5.68167	5.71272	5.7565	5.59002	5.75099	5.82014	5.6786	5.74159	5.81094	5.61036	5.75479	5.71858	5.80218	5.68573	5.89021	5.76784	5.85365	5.72253	5.75663	5.77665	5.68057	5.82619	5.76576
85446	5.99098	6.08329	6.0385	6.12057	5.92484	6.02938	6.08612	6.18434	6.0078	6.05217	5.93694	6.28592	6.27807	6.27968	6.47027	6.20523	6.20898	6.30399	6.05293	6.03434	6.06425	5.96365	6.13616	5.96335	6.06981	6.2031	6.01154	5.96905	6.1401	5.83514	5.96672	6.2065	5.73926	5.97935	6.10778	5.96919	5.92577	5.95262	6.16666	5.94292	6.27667	6.20004	6.15285	5.87652	6.04618	6.11071	5.93824	6.38428	6.04671
10732	8.71648	8.07043	7.36054	8.02147	7.53114	8.09084	6.84353	9.20531	8.18102	8.09105	9.4161	7.70816	7.36534	9.18977	8.21762	7.84722	6.97607	7.22015	6.85157	9.43021	9.31886	7.27112	7.45616	9.49154	9.35507	7.58599	8.26165	6.80507	7.81283	8.46748	8.21812	9.65601	6.46681	7.36957	6.79336	6.75571	8.7541	7.47444	9.1031	9.25179	7.90913	8.59075	7.38209	9.88799	8.84818	8.10424	9.16055	10.413	9.03502
85449	6.2663	6.14202	6.17173	6.15452	5.95194	6.17377	6.05937	6.2733	6.09637	6.16374	6.13407	6.25217	6.17608	6.19723	6.18465	6.15664	6.34009	6.25807	6.38145	6.25387	6.13591	6.05122	6.08705	6.06307	6.21278	6.20885	6.24908	6.21285	6.0648	6.06519	6.15984	6.13531	6.01682	6.07047	6.17668	6.13436	5.90977	6.21901	6.13629	6.15098	6.34399	6.42928	6.26104	6.17228	6.27616	6.06646	6.02637	6.16031	6.15926
10738	6.74968	7.00107	7.25016	6.54323	6.66187	6.95646	6.92521	6.66496	6.65848	7.00256	6.61506	7.11139	6.89467	6.73925	6.82791	6.52745	6.7575	6.61185	7.02741	7.18468	7.17367	6.76689	6.95397	6.83189	6.70824	6.99978	6.77005	6.93749	6.62564	6.64873	7.19901	6.26323	6.73323	6.62216	7.03676	6.79726	7.12021	6.84041	7.35328	6.86448	6.49672	7.05746	6.81727	6.74294	6.55893	6.53457	6.68812	6.64015	6.53585
10737	4.82587	4.94352	5.07586	4.86271	4.9749	4.91721	4.87028	4.81597	4.78163	4.80636	4.79201	4.79799	4.7115	4.73392	4.73333	4.74169	4.94647	4.83526	4.66067	4.86299	4.86916	4.75183	4.76746	4.80676	4.80268	4.83853	4.79482	4.80319	4.74575	4.78086	4.85635	4.76935	4.80868	4.84421	4.93196	4.8203	4.83607	4.85232	4.92646	4.77764	4.703	4.8695	4.88753	4.92796	4.85952	4.7045	4.78723	4.75046	4.79588
10739	5.87793	5.9671	6.00709	5.96319	5.97571	5.76433	6.18244	5.98141	6.06842	6.15772	5.95548	6.00959	5.84245	6.0866	6.12355	6.13575	5.97322	6.1727	6.10811	5.80222	6.11727	5.87434	5.94375	6.23942	5.66727	6.0874	5.92145	5.5342	5.91341	5.80041	6.15091	6.14834	5.79823	6.09873	5.89011	5.91316	6.09041	5.99052	5.97871	5.95479	6.19094	6.04194	5.88417	5.9391	6.0526	6.10968	6.01173	5.98907	5.78064
85440	8.62034	8.75531	8.21576	8.50418	9.02458	8.15585	8.84759	7.77816	8.78104	8.6399	8.39264	8.71734	8.70884	8.59474	8.90093	8.75311	8.09668	8.12599	8.71251	8.94012	8.6602	9.09443	8.46968	8.38416	8.67499	8.14495	8.74293	8.48228	8.64475	9.0301	8.61448	7.93412	8.82096	8.4445	8.5978	8.74514	8.92758	8.70966	8.48997	9.02052	8.36603	7.8285	8.58604	8.62655	8.98204	8.62386	8.56254	8.84688	8.58759
10734	6.34957	6.74348	6.58055	6.14904	6.25592	6.64052	6.37251	6.4203	6.41654	6.25637	6.78976	6.70836	6.43997	6.3905	6.68248	6.30349	6.36648	6.5617	6.17827	6.63277	6.71075	6.37117	6.55929	6.64061	6.40872	6.79255	6.14054	6.44518	6.5251	7.46859	6.38363	6.2112	6.09304	6.48539	6.43898	6.43045	6.97001	6.25634	6.63543	6.54692	8.91247	7.01206	6.23883	6.47818	6.19476	6.07908	6.19787	6.21111	6.25646
85441	7.77011	7.22626	6.98037	7.37556	7.21331	7.38524	7.19677	7.57444	7.24009	7.11432	7.6599	7.58826	7.31727	7.49893	7.36684	7.26272	7.40911	7.25389	7.9598	7.51115	7.73913	7.29133	7.12975	7.48359	7.32636	7.49697	7.19578	7.14472	7.3342	7.33869	7.32939	7.33876	6.90385	7.42779	7.23013	7.06953	7.50632	7.43269	7.39154	7.3914	7.96156	7.59849	7.24814	7.43395	7.7439	7.28487	7.41183	7.50893	7.52131
10733	6.72685	6.63689	6.68291	6.77962	6.80312	6.74554	6.90666	6.50001	6.96585	6.31272	6.80182	6.71188	6.9905	7.18998	6.79141	6.83151	6.35617	6.80054	6.1299	6.86519	6.51959	6.85735	6.71218	6.72991	7.04671	6.76831	6.11652	6.96154	6.89099	6.85966	6.71045	6.44378	6.49128	7.17263	6.41154	6.91751	6.93791	6.73585	6.31464	6.81539	6.69517	6.40195	6.28962	6.20844	6.51437	7.00496	6.74784	7.30568	7.06299
85442	6.07573	6.14166	6.12662	6.02813	6.00076	6.09226	6.11589	6.37548	6.13414	6.02986	6.07889	6.11969	6.21436	6.09227	6.18735	6.16543	6.11797	6.16539	6.37219	6.11209	6.0637	6.01178	6.16463	5.97301	6.08484	6.17963	5.9533	6.03198	6.12175	5.97744	6.02621	6.16498	5.93225	6.10398	6.10088	6.0748	6.07004	6.08219	6.26193	6.08765	6.20745	6.29812	6.12474	6.033	6.01746	6.01819	6.08302	6.16764	5.92658
10736	5.65562	5.96373	5.77232	5.74107	5.58429	5.87824	5.65916	5.80784	6.16779	5.77077	5.61398	5.9943	5.82327	5.88078	5.91073	5.7582	5.89715	6.07911	6.04225	6.11857	5.68519	6.02236	5.74064	5.75892	5.74102	5.74523	5.99072	5.62076	5.92243	5.46517	5.71065	5.76618	5.60934	5.87089	5.82973	5.7414	5.69773	5.70261	5.91815	5.75711	5.85958	5.87034	5.79007	5.66391	5.63362	5.95363	5.76755	5.87426	6.17849
85443	4.69662	4.76879	4.75806	4.70786	4.65546	4.67387	4.71834	4.72476	4.76528	4.66811	4.68575	4.78712	4.80961	4.85459	4.77038	4.79324	4.85074	4.80773	4.86877	4.71184	4.70634	4.68599	4.68459	4.7608	4.72313	4.83068	4.60425	4.62492	4.67379	4.67296	4.65347	4.70571	4.702	4.86486	4.8379	4.71711	4.6461	4.7701	4.7348	4.6542	4.76025	4.76249	4.79425	4.69282	4.7271	4.7627	4.73047	4.78746	4.70809
10735	10.9686	10.6617	10.3195	10.4769	10.4999	10.709	10.2146	10.6035	10.2725	10.9368	10.3876	9.63428	10.3856	10.7808	11.2028	10.0805	10.9043	10.0423	10.2512	10.5355	10.4257	10.2522	10.2262	10.7172	10.6894	10.0718	10.4245	9.94199	10.4495	10.8797	10.3211	11.0669	9.98015	9.69197	10.53	10.8081	11.0173	10.1146	9.50202	10.1575	10.0608	9.7347	10.1538	10.4887	10.7149	10.4063	11.2091	10.0357	10.8837
85444	8.41642	8.33871	8.8195	7.98126	8.58485	8.0372	9.0961	8.62745	8.09742	7.70109	8.23782	7.33228	7.46831	9.47747	8.69142	7.99615	8.14217	8.66438	7.28317	9.15304	8.46888	7.83907	8.31729	8.93816	8.67416	7.87381	7.36672	7.93213	8.76699	8.62299	8.68371	7.73669	7.44346	8.47516	7.52462	8.32609	8.22464	7.70349	7.49919	8.41643	7.54139	8.48063	7.70637	7.83094	8.00866	9.05448	8.69123	8.38435	9.33205
647979	12.2458	12.0653	12.2843	12.4346	12.2444	12.1869	12.1618	12.5787	12.1358	12.1448	12.293	12.4654	12.03	12.6771	12.4435	12.3452	12.0676	11.9041	12.0987	12.3674	12.7991	12.4666	12.2293	12.3514	12.6325	11.0634	12.4073	12.3679	12.1579	12.1536	13.0143	12.3833	11.9679	11.7117	12.1087	12.0312	12.4909	11.877	12.268	12.4618	11.7684	11.7442	12.2929	12.6229	12.4388	12.31	12.7614	12.756	12.1109
10743	8.93693	9.02068	8.81062	9.04949	9.04271	8.95249	9.09153	9.2488	9.06683	9.0383	9.17234	9.37273	9.12906	9.14561	8.72887	9.28896	8.97013	8.97979	9.41807	8.49503	8.73778	9.14994	9.15317	8.82692	9.1283	9.17168	9.19377	9.02373	9.03996	8.74393	9.11854	9.1557	8.95843	9.09048	9.08804	8.92104	9.11944	9.37075	9.15071	9.01193	9.28712	9.22754	9.33744	8.86644	9.0465	9.53033	8.82041	9.02393	8.84404
85458	7.35724	7.58456	7.45026	7.34522	7.24304	7.49697	7.58562	7.51723	7.48689	7.53471	7.65966	7.49806	7.49397	7.44717	7.45845	7.35644	7.75904	7.52166	7.5322	7.57813	7.53238	7.51089	7.61218	7.58088	7.91199	7.44262	8.14905	7.50377	7.48714	7.49077	7.58043	7.44295	7.50227	7.33922	7.57862	7.51868	7.64693	7.50003	7.57202	7.60549	7.60905	7.61959	7.90316	7.45337	7.56891	7.84887	7.38077	7.48053	7.40376
10742	6.84177	6.6271	6.7659	6.53194	8.52646	7.04715	6.21843	7.25839	6.6051	7.38652	7.3422	6.4202	6.56436	6.70359	6.69664	6.51209	8.40109	7.20935	6.80845	6.457	8.28432	6.69374	7.38221	7.21703	6.77046	6.62034	6.87882	7.05618	6.74188	6.92095	7.64533	6.57589	6.76825	6.69597	8.79275	7.87615	7.0643	6.48733	7.88796	6.90735	6.51018	6.83685	7.06763	8.26688	7.75406	6.47966	7.81262	7.17371	7.36146
85459	7.04317	6.65418	7.19911	6.76658	6.80896	7.42015	7.20007	7.37568	7.04911	6.76802	7.22351	7.68589	6.98028	7.15765	7.1672	7.68837	7.19367	7.05041	6.24777	7.11501	6.39646	6.87964	6.81405	6.99396	7.05338	8.05198	6.83933	6.78304	7.08504	7.16764	7.08084	6.88462	6.71055	7.13034	6.5848	6.81844	7.16933	6.87819	6.43164	6.86452	7.37278	6.8739	6.34475	6.28332	7.0362	7.02118	6.82502	6.46546	7.19597
10741	6.88955	6.98092	6.53194	6.88153	6.74833	6.60606	6.90384	6.67938	6.99495	7.02788	6.79423	6.70572	6.82237	7.2802	6.91982	6.88298	7.24446	6.75767	6.99594	7.01857	7.53923	7.00129	7.08753	7.0066	7.06667	6.72907	6.74895	6.6909	6.81877	7.39631	6.66812	7.25596	7.24567	6.91255	6.8825	6.97068	7.38843	6.86283	6.90997	7.43615	6.77724	6.68211	6.65326	7.29762	6.95941	6.87275	6.65428	6.73217	6.71417
85456	6.93656	6.28922	6.58774	6.68984	6.69711	6.62767	6.27819	6.59736	6.37286	6.83799	6.73314	6.21417	6.51441	6.49252	6.28455	6.06308	6.29705	6.37241	5.94502	6.2594	6.80926	6.70277	6.58705	6.78814	6.95229	6.36667	7.26369	6.56081	6.93048	6.76917	6.34774	6.65448	6.59553	6.48112	6.52752	7.09815	7.29666	7.08009	6.42501	6.18599	6.50322	6.42259	6.79481	6.50616	6.77455	6.64421	6.49664	6.23079	6.52678
10740	4.4822	4.61179	4.54565	4.53797	4.46443	4.53776	4.54919	4.48193	4.42098	4.51745	4.49553	4.53802	4.4624	4.51482	4.59647	4.45946	4.53979	4.56977	4.49837	4.64018	4.49981	4.55075	4.59255	4.6754	4.52061	4.50244	4.5662	4.5469	4.4704	4.50943	4.56679	4.53268	4.59589	4.55043	4.55615	4.53944	4.53972	4.56772	4.61253	4.55745	4.55823	4.67144	4.66677	4.57854	4.54766	4.53156	4.58068	4.56941	4.49194
85457	7.78423	7.71597	7.7483	7.9741	8.68134	7.96134	7.78225	7.20199	7.93936	7.3671	7.54329	8.03094	7.81619	7.75519	7.48599	8.09323	7.53767	7.15837	7.26964	7.57347	7.09645	8.34881	7.8139	7.57412	7.33648	7.52462	7.27229	8.46223	7.69755	7.24575	7.91259	7.61296	8.00956	7.82459	7.28229	7.69195	7.9337	7.65369	7.25582	7.00673	7.50959	6.88872	7.29285	7.24181	7.91548	7.68263	7.57735	7.41745	7.96729
340947	5.68312	5.8789	5.86682	5.85293	6.06217	5.86107	6.39806	5.79038	6.51952	6.36617	5.96258	5.83592	6.58897	6.04456	6.13489	6.21156	5.8942	5.61152	5.88635	5.88163	5.89743	5.91249	6.27571	5.97717	6.13813	5.73439	5.89143	5.95968	5.97768	5.92272	5.91019	5.98295	5.94867	6.09101	5.91955	6.25717	6.30892	5.54784	6.14099	6.18837	5.8681	5.89024	6.00282	6.04578	5.91414	5.90209	6.18111	5.74234	5.97193
85450	8.27365	8.00919	8.12193	7.96109	8.29043	8.05826	7.89929	8.3321	7.80311	8.83111	8.55191	8.03243	8.15112	8.18913	7.78178	7.72026	7.94727	8.03647	8.6416	8.02404	8.34704	7.87993	7.86102	8.3662	8.75775	9.15451	9.11056	8.37329	8.35332	8.52892	8.16463	8.31185	9.01398	8.18196	8.31268	8.32783	7.91769	9.17199	7.81486	7.88093	8.5324	8.94592	9.37213	7.81335	8.2206	8.16796	7.91157	8.03429	7.75293
85451	7.31547	7.35419	7.31884	7.27406	7.26994	7.27867	7.24754	7.53407	7.1819	6.879	7.111	7.74648	7.16513	7.3975	7.20743	7.23462	7.23844	7.16047	6.78571	7.04812	6.7686	6.96793	7.04722	7.19406	7.14254	7.389	7.21016	7.38471	7.05225	6.95473	7.03511	7.27289	6.97071	7.09772	6.94156	7.15231	7.16701	7.34427	7.21472	7.0502	7.62064	7.35371	7.22992	7.07925	7.09593	7.29185	7.16634	7.15878	7.06383
10749	9.35904	9.4419	9.18813	9.40031	9.07443	9.05158	9.43863	9.44194	9.6126	9.14714	9.27224	9.86196	9.71969	9.81117	9.79333	9.98775	9.37735	9.59875	9.30307	8.36391	8.63212	9.34199	9.15926	8.68388	9.22283	9.62259	9.22463	8.77007	9.39781	8.78605	9.19077	9.56415	9.07453	9.35312	9.24273	9.04276	8.16348	9.21115	9.31625	9.03417	9.51388	9.23678	9.33823	8.94597	9.29879	9.37883	9.04153	9.64912	9.07123
10748	4.78071	4.84763	5.05041	4.85198	4.9046	4.8754	4.91319	4.88315	4.86093	4.83286	4.75044	4.89419	4.92459	4.81706	4.83511	4.89791	4.88103	5.06572	4.88014	4.96418	4.78295	4.95742	4.75762	4.87755	4.88559	4.97353	4.88279	5.27361	4.76546	4.8945	5.16227	4.89473	4.86391	4.88589	5.06237	5.01224	4.72318	4.86556	4.76712	4.91186	4.80254	4.70712	5.11843	4.83345	4.88565	4.74694	4.81591	4.77269	4.86489
10747	6.56802	6.51008	6.52696	6.36989	6.33701	6.47095	6.46848	6.46011	6.484	6.53719	6.51086	6.65335	6.61119	6.41338	6.57683	6.48345	6.59391	6.63764	6.62405	6.5926	6.61732	6.47963	6.54796	6.56124	6.50203	6.65393	6.44431	6.38602	6.42994	6.41147	6.52106	6.46104	6.51674	6.5507	6.58852	6.40321	6.51307	6.54294	6.52195	6.46885	6.60306	6.80989	6.64793	6.38275	6.47537	6.44966	6.47536	6.53596	6.49765
10746	9.32385	9.21813	9.32776	8.92919	8.72354	9.08281	8.92715	8.94048	8.70992	9.35934	9.27041	8.62377	8.93375	8.97168	9.27722	8.49416	9.25649	8.90311	9.15334	8.71841	9.45672	9.33735	8.76096	8.693	9.04655	8.98553	9.67715	8.86376	9.03429	9.18489	8.81946	9.04459	8.68729	8.537	9.24985	9.1388	9.2636	8.78199	9.23945	9.61028	8.60295	8.58434	8.88071	9.53696	9.08022	9.25221	9.34445	9.09144	9.28302
85455	6.4819	6.2084	6.14402	7.11049	6.39445	6.34502	6.50013	6.30706	6.03049	6.01484	6.02005	7.21828	6.68416	6.35429	6.32256	6.42295	6.13849	5.9373	6.8274	6.26123	6.06338	6.16724	6.22513	5.90215	6.16818	6.18433	6.24493	6.30669	6.47464	6.02787	6.90399	7.25527	5.97028	6.03668	6.59821	5.95241	6.2629	6.07929	6.32161	6.07704	6.61029	6.42486	6.32	6.27224	6.15348	6.36042	6.18352	6.39132	6.08661
10745	6.42166	6.49171	6.32897	6.54325	6.66831	6.23054	6.37119	6.2665	6.17213	6.47815	6.36156	6.55899	6.28269	6.28333	6.53736	6.33763	6.24403	6.53758	6.028	6.91938	6.32835	6.57381	6.22589	6.80899	6.60989	6.5529	6.69413	6.98764	6.368	7.01803	6.61745	6.22274	6.7831	6.43529	6.26826	6.36335	6.83843	6.63543	6.47718	6.62334	6.55121	5.98035	6.66073	6.43527	6.14927	6.45634	6.36673	6.51477	6.35507
85452	6.53698	6.46166	6.66831	6.38017	6.42704	6.43269	6.55529	6.47216	6.41462	6.61011	6.268	6.63655	6.46528	6.36805	6.53318	6.51433	6.3568	6.50164	6.35705	6.7381	6.58117	6.34766	6.62974	6.517	6.38078	6.77402	6.37804	6.39853	6.52884	6.11246	6.51781	6.3939	6.37533	6.46166	6.61422	6.46166	6.47633	6.5753	6.4896	6.50639	6.49813	6.6979	6.68649	6.32601	6.40581	6.35145	6.3705	6.49361	6.38539
10744	4.86464	4.9541	4.96473	4.99985	4.87383	4.8806	4.97083	4.89362	4.91694	4.8079	4.88803	5.11734	5.08288	4.92648	5.00719	5.05138	4.86953	4.9965	4.89334	4.91537	4.88393	4.89747	4.94692	4.9383	4.9113	4.96064	4.81088	4.91962	4.88631	4.86596	4.89971	4.87082	4.8171	4.95625	4.92655	4.84876	4.86104	4.80451	4.92975	4.83072	5.06198	4.96325	4.90293	4.88318	4.84493	4.99377	4.91679	5.08247	4.85009
85453	6.36172	6.1448	6.24319	6.16129	6.24441	6.77703	5.97847	6.76019	6.10124	7.36223	6.62384	6.09253	6.3225	6.52389	6.06417	6.17722	6.80339	6.57032	7.28009	6.42504	6.57521	6.39908	6.31843	6.5958	6.57292	6.41038	7.80522	6.5552	6.48828	6.83755	6.88686	6.34327	6.88666	6.26298	7.01347	6.39624	5.89613	6.99501	6.48926	6.38965	6.325	6.57535	7.31321	6.59422	6.5898	6.2888	6.2824	6.30382	6.3054
118932	9.94732	10.4254	10.1221	10.1742	10.4395	10.4393	11.0063	9.84453	10.8347	11.1512	10.2582	10.0654	10.2654	9.40294	10.4242	10.0669	10.4744	10.1446	9.17727	10.059	9.77548	10.8505	10.0325	10.187	10.0169	9.79707	8.67753	10.1023	10.5788	10.302	10.1718	9.50711	10.3349	10.5879	10.5275	10.6678	10.9568	10.5216	9.92524	10.772	9.22351	10.5047	9.31183	10.7211	10.0221	10.231	10.067	10.2481	11.2682
653121	8.69167	8.37327	7.96609	8.53293	8.09106	8.07872	8.66505	8.29696	7.79021	8.49685	7.55546	8.94146	8.07209	7.68637	8.20994	8.37438	7.37153	8.10881	7.77599	7.12636	7.61524	8.15423	7.97222	7.38543	8.15721	8.46546	8.84676	8.73601	8.05429	8.08263	8.16248	7.7794	8.67262	8.35028	7.92516	8.08117	7.83781	8.549	7.1425	8.36716	8.3271	7.29181	8.4456	7.50418	8.40585	9.20894	7.69022	6.98699	7.61472
10755	10.493	10.39	10.1195	11.1951	9.84708	10.3261	10.0165	10.3887	10.2613	10.0298	10.0955	10.4791	9.98653	9.96971	10.052	9.87777	10.056	10.1551	10.1184	10.2523	9.89255	10.2571	10.0746	10.4882	9.92663	9.99608	10.025	10.3353	10.1207	9.93116	10.0247	10.534	10.054	10.2121	10.3284	10.0597	10.0435	10.2572	10.1838	10.2447	9.69764	10.4949	10.233	10.3323	9.99574	10.324	10.1584	10.3379	10.2996
10758	8.82345	9.00664	8.70117	8.9248	9.45621	8.7387	9.41267	8.25541	9.48671	9.30208	8.31116	9.33289	9.25065	9.20466	9.31054	9.72789	8.10927	9.21566	8.93472	8.37234	8.51847	9.12286	9.19688	8.55525	8.79178	8.78056	8.91247	9.32369	8.82244	8.56235	8.54777	8.99676	9.92952	9.17574	9.33398	9.1917	9.24474	8.59029	8.69617	7.9837	8.85964	9.20072	9.13748	8.91292	9.05285	8.56566	8.77671	8.61159	8.50178
10750	5.8549	5.89845	5.76942	6.01608	5.70392	5.75754	5.67445	5.95133	6.08555	5.66931	5.85185	5.93402	5.9908	6.06658	5.82477	5.90476	5.88162	5.80887	6.36796	6.07737	5.9028	5.94293	6.05483	5.92828	5.92981	5.88402	5.68175	6.13973	5.89003	5.70834	5.70801	5.88787	5.72907	5.82948	5.76747	5.86575	5.80462	5.79944	6.09914	5.64903	5.9278	6.15247	5.93622	5.58484	5.88054	5.86583	5.92599	5.77342	5.75056
390205	8.5436	8.89629	8.14144	7.8979	7.86223	8.3089	8.37089	8.513	8.42648	7.86807	8.29127	8.70909	8.57161	8.33039	8.61452	8.60299	8.22371	8.57339	7.86742	8.20741	9.16181	7.92249	8.65645	7.70096	8.49862	8.18781	8.18856	7.82967	8.48211	7.71237	8.29847	8.60362	7.63921	7.96916	8.6057	8.15819	7.46018	7.74674	8.65693	7.96309	8.08387	8.30389	8.10621	7.96629	8.25013	8.03399	8.18492	8.66267	8.0828
10752	6.35926	5.8681	5.95652	5.53049	5.56605	5.9751	5.96675	5.86114	5.48626	5.58785	5.77215	5.54329	6.0846	5.64824	6.03385	5.62309	5.93863	5.99669	5.20006	5.1868	5.12305	7.06147	6.39999	5.43877	5.81176	6.08004	5.49779	7.54504	5.87231	5.76713	6.40167	6.80535	5.74771	5.59044	5.8847	5.90008	5.89546	5.87213	5.45833	5.83314	5.60083	6.0812	6.01216	6.35291	5.89159	5.73324	5.10088	5.68256	5.81412
10753	5.84305	8.50759	6.31739	7.74503	6.16865	6.06985	7.02427	6.54882	5.85644	5.95029	6.02251	8.00007	6.06187	5.96325	6.71594	7.2607	5.84879	7.46494	5.90377	5.99647	6.55583	5.85333	7.49302	6.04691	5.85616	5.85937	6.15412	6.97442	6.24839	5.87286	7.08649	5.76465	5.98216	6.09174	6.01016	7.42714	6.4011	5.97598	6.40775	5.95817	5.79258	6.48977	6.21139	5.9298	5.95012	7.94555	5.96694	5.90763	6.17763
692227	8.45507	8.26338	9.16976	7.9889	8.31344	8.43136	8.57591	9.18313	8.65609	8.08444	8.97521	9.19001	8.67945	8.67602	7.87782	8.69795	8.68338	8.09369	7.42049	8.09983	7.30849	7.67833	8.63828	8.24157	8.46163	8.83642	7.70351	8.52504	8.59916	7.86772	8.18726	8.46202	7.72603	9.32204	7.52378	8.12344	8.34201	8.92869	8.02452	9.02542	8.4085	9.64098	7.9163	7.39012	8.7674	7.975	8.39359	8.13462	8.38514
135293	9.36636	8.60193	10.4429	7.737	10.4085	10.3883	8.77135	9.98248	9.93359	9.01806	9.58519	6.24009	8.03211	9.93947	9.56816	8.61569	8.47571	8.38369	9.45162	10.2675	9.46398	10.1114	8.87621	9.9118	9.79043	7.23717	8.73263	8.20375	10.2339	9.71516	9.66883	9.83261	5.64531	8.49245	7.90057	9.27821	8.41061	9.24145	8.60852	10.0566	8.64913	9.32918	9.81563	9.48004	9.20245	8.82165	9.89372	10.1952	10.2558
10768	10.5794	10.3988	9.68137	10.7225	10.7467	10.1588	10.5414	9.9425	10.3583	10.3723	10.6266	10.6944	10.6528	10.5397	10.5654	10.7109	9.64151	10.4689	10.2785	9.92899	10.1594	9.90667	10.0643	10.1844	10.4057	10.4837	10.5628	10.0919	10.4385	10.7729	9.79408	9.60453	10.684	10.526	10.4003	10.5912	10.9157	10.5442	10.457	10.483	10.4715	10.0763	10.2315	10.8109	10.3627	10.5003	10.4179	10.4229	10.3409
10769	6.68028	7.68475	8.716	7.59083	7.24365	8.01679	7.53457	8.85233	8.92407	9.30262	7.28258	8.70939	9.14713	7.25936	7.27795	7.62663	7.90294	7.32136	8.57586	7.62248	6.64466	8.67401	7.53104	7.47649	8.07987	10.3911	9.32901	8.51937	8.5288	7.73625	8.35685	8.84161	10.792	8.53222	9.26877	7.45871	6.75724	10.0895	8.13577	7.31463	11.2081	9.15003	9.12902	6.84439	7.59537	8.43777	7.41621	6.51462	6.35248
135295	5.28935	5.35045	5.32449	5.18738	5.24192	5.2314	5.25363	5.40767	5.25395	5.31586	5.20055	5.45051	5.3888	5.32612	5.31153	5.46071	5.31635	5.31762	5.07115	5.27862	5.24635	5.28391	5.24262	5.0827	5.34708	5.44427	5.21906	5.21139	5.22577	5.11088	5.27673	5.25766	5.1865	5.30782	5.2596	5.29179	5.16112	5.2283	5.33405	5.20432	5.44493	5.43293	5.47438	5.14973	5.27247	5.19153	5.16469	5.36019	5.28673
10766	7.81503	7.86845	8.53678	8.17387	7.98227	7.74104	7.91107	7.83839	7.34636	7.54295	7.42714	8.606	7.52216	7.95626	7.53971	7.96986	7.47869	7.45309	7.61101	6.69368	7.8527	7.49837	7.41304	7.06641	7.71241	9.12627	7.89146	7.43593	7.69204	7.7855	7.00732	7.7605	7.5188	7.96457	8.10193	7.97369	8.11054	7.69268	7.18669	7.47054	8.71557	8.25151	7.76834	7.47575	7.70317	7.73939	7.52611	7.42027	7.73896
10767	7.3573	7.32331	7.33285	7.08845	7.4538	7.60956	7.44554	7.3519	7.53708	7.24523	7.36899	7.44558	7.72806	7.56755	7.25112	7.31763	7.19819	7.4503	7.10091	7.52105	7.3279	7.54717	7.33027	7.42897	7.40659	7.46112	7.33855	7.02239	7.40382	7.26001	7.3563	7.4007	7.37206	7.7276	7.31156	7.39253	7.28262	7.44625	7.3146	7.36787	7.64047	7.2531	7.57365	7.19732	7.4772	7.40798	7.1732	7.91281	7.43967
10761	6.43165	6.42236	6.76709	6.29116	6.14703	6.30221	6.3825	6.76276	6.49616	6.41982	6.3639	6.49133	6.65716	6.33735	6.65638	6.35046	6.4902	6.57885	6.54069	6.46034	6.62302	6.37214	6.50206	6.44852	6.47848	6.45223	6.31952	6.1867	6.41175	6.14896	6.47782	6.55098	6.24049	6.3498	6.40543	6.41175	6.58127	6.31986	6.96584	6.4839	6.46218	6.54302	6.41171	6.35738	6.33697	6.23869	6.75658	6.42975	6.50368
85439	5.6501	5.94345	5.68438	5.44751	5.46269	5.65563	5.53564	5.52412	5.79223	5.68261	5.41329	5.61784	5.48375	5.39284	5.38903	5.46151	5.4958	5.74008	6.21911	5.97088	6.14241	5.65668	5.66111	5.79318	5.45139	5.70951	5.25426	5.60838	5.56417	5.40984	5.74309	5.5797	5.64564	5.52911	5.74988	5.65553	5.6884	5.64659	5.63481	5.5483	5.66252	5.87841	5.67525	5.70263	5.46656	5.63523	5.51169	5.52863	5.463
85438	4.66074	4.73416	4.80601	4.63454	4.7107	4.75553	4.81315	4.66191	4.70215	4.71943	4.68614	4.66332	4.65311	4.62417	4.58802	4.64199	4.75613	4.89566	5.02177	4.69286	4.96516	4.63493	4.72789	4.71465	4.66859	4.71667	4.63179	4.6665	4.65523	4.65856	4.78036	4.6625	4.67482	4.73234	4.85331	4.71652	4.67111	4.74467	4.75408	4.65342	4.60502	4.71668	4.82396	4.69661	4.69849	4.5295	4.59537	4.69944	4.6883
85437	9.30073	9.86432	9.25163	9.96621	8.94703	9.59715	9.52489	9.25043	9.58636	9.68874	9.37008	9.56118	9.69969	9.64209	10.0471	9.52601	9.9932	9.53696	9.67535	9.77662	9.25407	9.3516	9.49763	9.7298	9.29074	9.91535	9.36572	9.39901	9.6126	9.92115	9.12797	9.61722	9.44399	9.53821	9.1813	9.43184	9.43136	9.32	9.80488	9.5664	9.50099	9.23474	9.19519	9.79063	9.22888	9.80868	9.90762	9.8733	9.84889
10765	8.7655	9.95195	9.49031	10.7696	9.26005	8.93803	9.38969	8.61501	8.99601	9.24073	8.78857	9.3335	8.88053	8.77541	9.20744	9.33072	8.99004	9.15908	8.75282	8.12432	8.78067	9.12526	9.05104	8.99416	8.40789	8.48494	10.26	9.69923	9.1757	8.86017	9.11846	9.98171	9.17372	8.426	9.03731	9.47443	9.26534	9.3335	8.3475	8.39641	8.63009	8.70242	10.1644	9.0695	9.23703	9.18606	9.09865	8.8393	8.61279
10762	6.53703	6.37207	6.69246	6.97262	7.03579	6.73278	6.63926	6.45931	6.67298	6.48309	6.6211	7.10977	6.81872	6.97229	6.57597	7.03337	6.53243	6.51633	6.68478	6.62011	6.47831	6.89089	6.57714	6.61008	6.63237	7.04665	6.11063	6.977	6.5859	6.70775	6.71422	6.72052	7.08623	6.90787	6.58253	6.65027	6.89787	6.77579	6.40446	6.12337	7.10724	6.6889	6.51028	6.70297	6.76004	6.54891	6.63076	6.5261	6.69263
10763	7.37805	7.4911	7.6525	7.36882	7.01785	7.38161	7.36575	7.66035	7.50709	7.35094	7.46366	7.18078	7.31764	7.55851	7.37338	7.31681	7.1657	7.35293	7.36113	7.40035	7.79282	7.38219	7.31476	7.42137	7.60837	7.25763	7.39557	7.3401	7.25633	7.38102	7.32263	7.49382	7.11256	7.13231	7.26329	7.09219	7.19218	7.32509	7.55864	7.7431	7.34561	7.86036	7.98405	7.26408	7.48735	7.24105	7.41359	7.27694	7.39171
90423	6.8045	6.77298	6.95763	6.67959	6.98552	6.82458	7.16607	6.85229	6.88451	6.96187	6.80371	7.37879	6.87691	6.85902	6.88708	7.53378	7.03363	7.28162	7.01122	7.31895	7.39332	6.82014	7.00683	7.20727	7.14407	7.69281	6.85715	7.08018	7.05595	7.11422	6.71905	6.89452	6.75659	7.19867	7.16661	7.13469	6.83489	7.11346	6.90097	7.46877	7.45386	7.18024	7.01091	7.37732	6.90974	7.19951	7.07308	7.34047	7.27925
83985	8.74512	8.31127	9.0387	8.65714	8.32895	8.41077	8.46422	8.78616	8.3406	8.14849	8.50141	8.32592	8.27572	8.77965	8.75015	8.65494	8.38528	8.09953	8.45742	8.45806	8.70675	8.23756	8.6046	8.7027	8.47006	8.40667	8.43426	8.10387	8.54327	8.33881	8.20163	8.46703	8.54381	8.43526	8.09401	8.10524	8.4363	8.20792	8.29788	9.12434	8.3774	8.90904	8.05149	8.14243	8.30843	8.52025	8.57106	8.64003	8.51741
83983	5.82788	5.80346	5.67865	5.95378	5.65511	5.75141	5.85259	5.95102	5.78111	5.67456	5.69772	6.01873	5.8149	6.06352	6.07507	5.89969	5.67094	5.7756	6.18633	5.7653	5.6132	5.70355	5.6993	5.63215	5.81974	5.84076	5.74936	5.77609	5.63961	5.65505	5.59891	5.8766	5.60074	5.66265	5.6343	5.64166	5.8074	5.7268	5.94344	5.7333	6.15777	6.22903	5.92382	5.67834	5.71336	5.9405	5.65603	5.89789	5.70573
90416	7.91134	8.18524	8.5518	7.78734	8.83012	7.92896	8.15388	8.25096	9.35427	8.63646	8.14713	8.22832	8.22056	7.68702	8.82564	8.09976	8.13126	7.97979	8.28443	8.23552	7.69704	8.49548	8.72797	8.18934	8.23161	8.30826	8.27758	8.34785	8.23983	8.39948	8.18726	8.13078	8.58554	8.14125	8.22321	8.58469	8.75023	8.52262	8.69313	8.57823	7.83419	8.0632	7.64586	8.65927	8.15003	8.31396	8.53255	8.31198	7.70263
83982	7.42957	8.46035	6.95081	8.4962	7.99743	8.04813	7.93431	7.87227	7.88628	8.80297	8.06973	6.8804	8.69524	7.80627	8.4494	8.03671	8.47087	8.54069	8.5517	7.47407	7.69726	7.61747	7.36359	8.67381	7.13734	8.66669	8.09073	8.09989	7.90508	8.13247	7.20453	8.43439	8.43437	8.53244	7.94755	8.02855	7.41427	7.98866	8.43963	7.92847	8.21506	8.55162	7.77145	7.54169	8.30844	7.85208	7.82834	8.05617	8.69588
90417	8.84616	8.66405	8.77409	8.57514	8.70886	8.8955	8.84072	9.12686	8.92711	8.13629	8.49687	8.60367	8.89535	8.55348	8.65576	8.60275	7.93194	8.42316	8.32032	8.62069	8.37596	8.88513	8.64291	8.3783	8.7721	9.64856	8.06018	8.66791	8.72137	8.4027	8.45947	8.91287	8.59241	9.4659	8.70636	8.60154	8.5968	8.98455	8.77565	8.80148	9.26995	8.61758	8.43862	8.35628	8.61326	8.90545	8.08531	9.07449	8.00037
10777	4.87212	4.94095	4.93461	4.82942	4.83804	4.91557	4.93184	4.86738	4.96194	4.91826	4.8651	4.90865	4.9217	4.87584	4.8414	4.89427	4.94352	5.11103	4.94369	4.96974	4.94866	4.90357	4.88018	4.89031	4.90532	4.89926	4.89062	4.83211	4.91702	4.84007	4.93376	4.91524	4.90951	4.98319	4.97462	4.91	4.84599	4.94109	4.91089	4.86268	4.93139	4.91159	4.93997	4.93272	4.86778	4.86278	4.90456	4.95318	4.89406
83989	7.33526	7.12997	7.33248	7.54195	7.59033	7.49181	7.48099	7.33341	7.3583	7.52197	7.0712	7.32094	7.0479	7.26606	7.75629	6.59783	7.74182	7.42972	7.33806	7.66279	7.80312	7.44599	7.65897	7.37547	7.50323	7.17418	7.53972	7.50874	7.25082	7.2342	7.41874	7.65156	7.88286	7.20569	7.46609	7.83235	7.95256	7.29739	7.39297	7.45338	6.91639	7.43468	7.62105	7.76543	7.66632	7.40106	7.80897	7.56754	7.47496
10778	6.04938	5.99365	5.95318	5.69631	5.92317	5.71925	5.98589	5.77914	6.18002	6.43342	5.99204	5.9735	6.05074	5.77346	5.95345	5.96545	6.04208	5.75458	5.83601	5.74391	5.99481	6.00817	6.12956	6.21752	5.95965	6.19562	6.70338	5.81488	5.97198	5.98536	5.75834	5.8178	6.39937	6.19309	5.88141	6.39214	6.44241	6.00884	5.7803	5.78557	5.91409	5.8152	5.97969	5.94469	5.74895	6.0095	6.163	5.78803	5.81875
83988	7.79689	8.43456	7.74147	8.46878	7.49814	7.67829	7.39296	7.32	7.29868	7.29374	7.66787	8.19529	8.2051	8.10469	6.79707	8.27138	8.48694	8.12236	7.49942	7.44411	7.80294	7.1909	7.4395	7.68404	7.57092	8.04123	8.80453	8.36844	7.87826	8.15944	8.18645	7.37508	9.27024	7.51922	8.25822	7.91391	7.77053	7.97119	7.92646	7.81802	7.23023	7.55298	8.21195	7.54346	7.56916	8.5902	8.01774	7.70521	7.73463
83987	6.55568	6.52209	6.57332	6.49043	6.43423	6.66282	6.50768	6.60759	6.54366	6.90676	6.57637	6.62055	6.53308	6.51017	6.65896	6.5369	6.6461	6.61567	6.57662	6.39426	6.61962	6.47138	6.41778	6.63788	6.65374	6.81887	7.35356	6.2982	6.61329	6.48542	6.408	6.85007	6.67928	6.55459	6.81129	6.53763	6.15654	6.91063	6.53558	6.57174	6.72619	6.82472	6.91174	6.58343	6.72167	6.60255	6.55004	6.61664	6.54792
83986	9.96365	9.15952	9.84833	10.2695	9.03298	8.81488	9.47039	8.64793	8.99762	8.51595	9.18979	8.02147	8.75645	9.25259	8.9619	8.90171	8.56974	8.87717	9.36716	9.39776	9.34344	8.82538	9.51763	9.33829	9.29189	8.69395	9.2268	9.12072	9.05264	9.23698	9.22413	9.10784	9.16685	8.8758	8.84688	9.23971	9.60373	9.06093	8.54349	9.73134	8.88856	9.086	8.92963	9.2016	9.13305	8.87116	9.41752	9.13042	9.56198
10773	6.09598	6.40879	6.20575	7.07873	6.72588	6.58639	6.22835	5.60806	6.17382	6.43979	6.40223	6.19714	6.30923	6.36551	6.22408	6.61338	6.6699	6.19055	5.3637	7.51481	6.94196	7.08957	6.19402	6.20299	6.45341	6.02877	6.51843	6.71691	6.33797	6.6768	6.62531	6.15224	6.50032	6.27658	6.20133	7.31616	6.54466	6.06595	5.85623	6.28925	6.3734	4.85367	6.05122	6.74481	6.59973	6.77714	6.35149	6.53932	6.91821
10775	9.94068	9.66371	9.17022	10.5278	9.98955	10.0079	9.75894	10.3352	9.8583	9.99063	9.78711	9.46063	9.93214	10.2481	10.2127	9.99129	10.1019	9.77949	9.96849	10.2577	9.31231	10.2145	9.73503	10.0522	9.40633	10.1489	9.36113	9.63498	9.44479	10.0535	9.51011	9.89763	9.76418	10.0137	9.47764	9.72828	9.63055	9.51727	9.62972	9.95707	9.86512	9.881	9.66961	9.47917	9.60701	10.0471	9.94496	9.92217	9.85386
10776	8.65366	9.03001	9.09002	9.56471	9.88831	9.14868	9.59343	8.95266	9.54674	9.61442	8.82828	9.48567	9.45111	9.08075	9.40042	9.6685	8.93378	8.91106	8.54822	9.87608	8.82629	9.89922	8.87894	9.33598	9.63324	9.69021	10.2646	9.82602	9.51761	9.69627	9.02185	9.66137	10.0398	9.62372	9.11203	9.4722	9.7717	9.60823	8.94337	9.52943	9.77159	8.51837	9.26744	9.0134	9.47765	9.77723	8.90098	9.81183	10.162
85403	8.93782	8.69708	8.88727	9.13499	9.29355	8.72898	8.74473	8.76728	8.40969	9.13075	8.9186	8.99182	8.7916	9.188	8.59466	9.02719	8.02644	8.59522	8.49284	9.47024	8.55305	9.12425	8.51387	8.96096	8.70506	9.29852	8.85593	8.76516	8.88705	8.95095	8.86518	8.99144	9.22919	8.93509	8.61751	8.83089	9.2454	9.08186	8.46535	8.80048	9.08029	8.44145	8.81025	8.94798	8.92053	8.94432	8.84488	9.22459	9.03402
85406	7.86024	7.84357	7.47454	8.15589	8.05427	7.73778	7.86352	7.73525	7.8689	7.82972	7.89943	8.25218	7.63313	7.91739	7.70464	8.01964	7.82703	7.93553	7.64454	8.34344	8.30198	8.19292	7.93342	8.24449	8.00315	7.69462	7.64203	8.54585	7.78911	8.046	7.98427	8.10699	8.15031	7.77929	7.9968	8.23149	8.25514	7.76879	7.84177	7.93216	7.81165	7.46699	8.04695	7.89671	8.05164	7.64038	8.22212	7.87814	7.72596
10771	8.09501	8.44124	7.86854	8.02281	8.38691	8.01148	8.40753	8.22751	8.36642	8.16303	8.02149	8.30727	8.05117	8.33386	8.27086	8.31479	8.15993	8.16797	8.1804	8.10771	8.15425	8.31131	8.13548	7.78688	8.21635	7.78275	8.28383	8.48373	8.17802	8.39631	8.24959	8.27548	8.36708	7.93429	8.1752	8.38522	8.36376	8.15242	8.05086	8.25507	8.08327	7.77694	8.21386	8.19612	8.20678	8.23988	8.15677	8.09891	7.76231
10772	9.59512	9.06825	9.42332	10.1169	10.0787	9.55037	9.79611	9.5333	10.145	9.59153	9.69616	9.54402	10.1551	10.0011	9.77052	9.78386	9.45611	9.5714	9.60142	10.3009	9.30018	10.1526	9.42023	9.55502	10.0473	9.53412	9.51679	10.2117	9.69012	10.0869	9.90078	9.36226	9.96139	9.64647	9.40179	9.49767	10.1428	9.67772	9.15169	9.9788	9.21285	8.24573	9.3221	9.85113	9.7915	10.0772	9.98338	9.96733	10.2224
85407	7.58862	7.67678	7.68538	7.49603	7.4962	7.52245	7.46038	7.75398	7.95923	7.7251	7.76216	7.7773	7.7306	7.81493	8.16006	7.3852	7.96297	8.05656	8.08499	7.79187	8.25102	8.0113	8.8629	7.54573	7.83888	7.87127	7.36595	9.00062	8.15313	7.53812	7.41655	7.97288	7.37529	7.49953	7.5689	7.88582	7.9127	7.52811	7.61268	7.59459	7.59274	7.59509	7.59581	8.05223	8.40018	7.49555	8.04199	7.98488	7.44017
85409	8.08937	7.40864	8.38323	8.97377	7.55544	7.66149	8.16557	8.60767	8.91273	7.87458	8.12903	6.77208	7.27701	9.31896	7.00386	6.78343	7.62844	7.82995	7.50871	8.13614	7.62435	8.42009	8.55617	8.54995	8.54646	7.51214	7.77347	8.20394	7.46885	7.41745	7.00314	8.16239	6.92226	6.95425	7.01209	7.06844	7.4807	7.38066	7.63931	8.68671	8.08126	9.261	7.89426	9.00759	8.90591	8.28889	7.53172	7.26798	6.98703
118924	8.4755	9.48077	8.46555	7.93368	8.93561	8.59245	9.23216	9.19854	9.19768	9.33513	8.42263	9.11604	8.92951	9.04738	8.77934	9.24675	8.93938	8.53307	8.61694	8.77839	7.99488	8.30369	9.17329	8.78693	8.41628	9.7132	8.48858	8.22649	9.09056	8.84042	8.78566	8.70928	8.84621	9.15812	8.4456	8.83078	9.29179	8.84403	8.79204	8.44066	8.68364	8.96799	8.7544	9.36206	8.99629	8.67535	8.52932	8.88113	8.42796
90411	8.79866	8.70775	8.80729	8.96957	8.95287	9.23525	8.60278	8.91017	8.8515	9.42338	9.2881	8.73507	9.19554	9.27745	9.10015	9.34814	9.02341	8.7245	8.94304	9.57066	8.72819	9.2033	8.77705	9.24404	9.29567	8.91015	9.06929	8.65016	9.18682	9.24124	8.86146	9.29556	9.81511	9.38651	9.1011	8.88236	9.317	8.9659	9.27034	9.32495	9.88806	8.64032	8.43998	9.35634	9.13433	9.58654	9.81143	9.23334	9.65848
90410	9.147	9.91702	9.26231	9.98494	9.50595	9.51612	9.7232	9.41793	9.82608	10.241	9.76662	9.53768	10.1081	9.72304	9.93229	10.2584	10.0298	9.65737	9.72186	9.23585	9.23882	9.58518	9.45438	9.92942	9.04298	9.66927	10.2938	9.70404	9.27955	9.64165	9.27544	9.78168	9.95156	9.7052	9.27777	9.67959	9.82628	9.52761	9.34471	9.72549	9.65073	10.0323	9.65768	9.62279	9.39544	10.1031	10.2311	9.73434	9.75737
83998	7.2722	13.3143	8.46227	13.6068	10.0414	9.52098	13.4119	10.5197	6.09238	7.53509	9.71846	12.6724	9.06497	10.0955	11.5397	12.95	6.36259	12.2585	12.4848	6.22397	6.82876	9.47617	6.48141	7.28564	5.82034	10.2542	11.9059	12.4307	11.5233	7.67849	12.5522	8.84365	9.62729	11.9903	10.7293	12.3837	10.0677	10.254	10.7941	9.17601	10.0557	10.2685	11.3659	8.25139	7.88947	13.5755	5.94292	9.51561	8.71925
85411	5.12085	4.97063	4.99001	4.92576	4.85918	4.93789	4.94257	5.04154	4.85663	4.88378	4.92254	5.02603	4.90095	4.99838	4.86484	4.84607	4.93468	4.98144	4.81589	5.16723	5.0497	4.97137	4.96273	5.00352	4.93258	5.04613	4.9227	4.86353	4.9259	4.92714	4.92541	4.99202	4.9829	4.96078	5.07576	5.0135	5.01139	4.92322	4.98188	4.92814	5.02919	5.09315	4.99909	4.93224	4.95176	4.87841	4.89436	4.93473	4.95682
10788	8.5506	9.61918	8.11566	9.67346	9.05684	7.7621	10.0828	8.19148	7.99093	8.27715	7.95482	10.6181	9.58613	8.71661	9.07104	10.3423	8.23697	8.8828	8.88753	7.81463	8.70433	7.01368	6.90779	7.59583	7.69511	7.24076	7.59602	7.98233	8.23801	8.13202	8.83239	9.00298	9.09491	8.94065	9.83202	8.9256	8.61438	6.75427	9.70485	7.03895	7.75141	7.55004	7.97915	7.81208	7.83879	8.6336	7.93783	8.88705	7.59159
90407	9.20841	8.66164	9.17282	9.22836	9.24508	8.86286	8.58226	8.98063	9.1802	8.89534	9.11687	9.07275	8.22516	8.97495	8.34043	8.53428	8.71049	8.39348	8.85743	8.88081	8.59506	8.89233	9.05143	9.16766	9.22698	8.81695	8.76746	8.42484	9.19794	8.85702	7.99546	9.12366	8.69796	8.95322	8.49434	8.6403	8.86666	9.40819	8.43563	9.05672	8.66313	8.78549	8.54715	9.31557	8.78893	8.52878	8.87344	9.06839	8.77413
[truncated: 16,935 more rows]
[truncated: 128 more columns]
