# Supplementary material for: A loop-counting method for covariate-corrected low-rank biclustering of gene-expression and genome-wide association study data
Source: PLoS Comput Biol. 2018 May 14;14(5):e1006105. doi: 10.1371/journal.pcbi.1006105 (PMC5997363; doi:10.1371/journal.pcbi.1006105)
Supplement: S1 Source Code — This archive contains Matlab source code for our loop-counting methods, along with a tutorial (also written in Matlab) which will guide users through our our first example (involving gene-expression data). (GZ) [file pcbi.1006105.s007.gz › dir_GSE17536/GSE17536.gsms.txt]

GSM437095|MCC Patient 3|Moffitt Cancer Center|age: 51|gender: male|ethnicity: other (not caucasian, black, or hispanic)|ajcc_stage: 1|grade: 2 - Moderately differentiated (MD)|overall_event (death from any cause): death|dss_event (disease specific survival	death from cancer): no death|dfs_event (disease free survival	cancer recurrence): no recurrence|overall survival follow-up time: 28.96|dss_time: 28.96|dfs_time: 28.96
GSM437096|MCC Patient 4|Moffitt Cancer Center|age: 56|gender: female|ethnicity: caucasian|ajcc_stage: 1|grade: 1 - Well differentiated (WD)|overall_event (death from any cause): no death|dss_event (disease specific survival	death from cancer): no death|dfs_event (disease free survival	cancer recurrence): no recurrence|overall survival follow-up time: 119.21|dss_time: 119.21|dfs_time: 119.21
GSM437097|MCC Patient 5|Moffitt Cancer Center|age: 50|gender: male|ethnicity: caucasian|ajcc_stage: 1|grade: 2 - Moderately differentiated (MD)|overall_event (death from any cause): no death|dss_event (disease specific survival	death from cancer): no death|dfs_event (disease free survival	cancer recurrence): no recurrence|overall survival follow-up time: 59.53|dss_time: 59.53|dfs_time: 59.53
GSM437098|MCC Patient 6|Moffitt Cancer Center|age: 63|gender: female|ethnicity: other (not caucasian, black, or hispanic)|ajcc_stage: 1|grade: 2 - Moderately differentiated (MD)|overall_event (death from any cause): death|dss_event (disease specific survival	death from cancer): death|dfs_event (disease free survival	cancer recurrence): recurrence|overall survival follow-up time: 68.81|dss_time: 68.81|dfs_time: 27.02
GSM437099|MCC Patient 7|Moffitt Cancer Center|age: 66|gender: male|ethnicity: caucasian|ajcc_stage: 1|grade: 1 - Well differentiated (WD)|overall_event (death from any cause): no death|dss_event (disease specific survival	death from cancer): no death|dfs_event (disease free survival	cancer recurrence): no recurrence|overall survival follow-up time: 82.29|dss_time: 82.29|dfs_time: 82.29
GSM437100|MCC Patient 8|Moffitt Cancer Center|age: 63|gender: male|ethnicity: caucasian|ajcc_stage: 1|grade: 2 - Moderately differentiated (MD)|overall_event (death from any cause): no death|dss_event (disease specific survival	death from cancer): no death|dfs_event (disease free survival	cancer recurrence): no recurrence|overall survival follow-up time: 110.82|dss_time: 110.82|dfs_time: 109.21
GSM437101|MCC Patient 9|Moffitt Cancer Center|age: 88|gender: male|ethnicity: caucasian|ajcc_stage: 1|grade: 2 - Moderately differentiated (MD)|overall_event (death from any cause): death|dss_event (disease specific survival	death from cancer): no death|dfs_event (disease free survival	cancer recurrence): no recurrence|overall survival follow-up time: 65.88|dss_time: 65.88|dfs_time: 65.88
GSM437102|MCC Patient 10|Moffitt Cancer Center|age: 66|gender: male|ethnicity: caucasian|ajcc_stage: 1|grade: 2 - Moderately differentiated (MD)|overall_event (death from any cause): no death|dss_event (disease specific survival	death from cancer): no death|dfs_event (disease free survival	cancer recurrence): no recurrence|overall survival follow-up time: 84.13|dss_time: 84.13|dfs_time: 84.13
GSM437103|MCC Patient 11|Moffitt Cancer Center|age: 80|gender: female|ethnicity: caucasian|ajcc_stage: 1|grade: 2 - Moderately differentiated (MD)|overall_event (death from any cause): death|dss_event (disease specific survival	death from cancer): no death|dfs_event (disease free survival	cancer recurrence): no recurrence|overall survival follow-up time: 16.47|dss_time: 16.47|dfs_time: 16.47
GSM437104|MCC Patient 12|Moffitt Cancer Center|age: 62|gender: male|ethnicity: caucasian|ajcc_stage: 1|grade: 2 - Moderately differentiated (MD)|overall_event (death from any cause): no death|dss_event (disease specific survival	death from cancer): no death|dfs_event (disease free survival	cancer recurrence): no recurrence|overall survival follow-up time: 89.75|dss_time: 89.75|dfs_time: 83.6
GSM437105|MCC Patient 13|Moffitt Cancer Center|age: 82|gender: male|ethnicity: other (not caucasian, black, or hispanic)|ajcc_stage: 1|grade: 2 - Moderately differentiated (MD)|overall_event (death from any cause): no death|dss_event (disease specific survival	death from cancer): no death|dfs_event (disease free survival	cancer recurrence): no recurrence|overall survival follow-up time: 76.07|dss_time: 76.07|dfs_time: 76.07
GSM437106|MCC Patient 14|Moffitt Cancer Center|age: 78|gender: female|ethnicity: caucasian|ajcc_stage: 1|grade: 2 - Moderately differentiated (MD)|overall_event (death from any cause): no death|dss_event (disease specific survival	death from cancer): no death|dfs_event (disease free survival	cancer recurrence): no recurrence|overall survival follow-up time: 67.82|dss_time: 67.82|dfs_time: 67.82
GSM437107|MCC Patient 15|Moffitt Cancer Center|age: 76|gender: male|ethnicity: caucasian|ajcc_stage: 1|grade: 1 - Well differentiated (WD)|overall_event (death from any cause): no death|dss_event (disease specific survival	death from cancer): no death|dfs_event (disease free survival	cancer recurrence): no recurrence|overall survival follow-up time: 52.24|dss_time: 52.24|dfs_time: 52.24
GSM437108|MCC Patient 16|Moffitt Cancer Center|age: 87|gender: female|ethnicity: caucasian|ajcc_stage: 1|grade: 2 - Moderately differentiated (MD)|overall_event (death from any cause): no death|dss_event (disease specific survival	death from cancer): no death|dfs_event (disease free survival	cancer recurrence): no recurrence|overall survival follow-up time: 64.1|dss_time: 64.1|dfs_time: 64.1
GSM437109|MCC Patient 17|Moffitt Cancer Center|age: 74|gender: female|ethnicity: caucasian|ajcc_stage: 1|grade: 2 - Moderately differentiated (MD)|overall_event (death from any cause): no death|dss_event (disease specific survival	death from cancer): no death|dfs_event (disease free survival	cancer recurrence): no recurrence|overall survival follow-up time: 55.13|dss_time: 55.13|dfs_time: 55.13
GSM437110|MCC Patient 18|Moffitt Cancer Center|age: 55|gender: male|ethnicity: caucasian|ajcc_stage: 1|grade: 2 - Moderately differentiated (MD)|overall_event (death from any cause): no death|dss_event (disease specific survival	death from cancer): no death|dfs_event (disease free survival	cancer recurrence): no recurrence|overall survival follow-up time: 57.79|dss_time: 57.79|dfs_time: 57.79
GSM437111|MCC Patient 19|Moffitt Cancer Center|age: 71|gender: male|ethnicity: caucasian|ajcc_stage: 1|grade: 2 - Moderately differentiated (MD)|overall_event (death from any cause): no death|dss_event (disease specific survival	death from cancer): no death|dfs_event (disease free survival	cancer recurrence): no recurrence|overall survival follow-up time: 50.1|dss_time: 50.1|dfs_time: 50.1
GSM437112|MCC Patient 20|Moffitt Cancer Center|age: 86|gender: female|ethnicity: caucasian|ajcc_stage: 1|grade: 2 - Moderately differentiated (MD)|overall_event (death from any cause): no death|dss_event (disease specific survival	death from cancer): no death|dfs_event (disease free survival	cancer recurrence): no recurrence|overall survival follow-up time: 43.79|dss_time: 43.79|dfs_time: 43.79
GSM437113|MCC Patient 21|Moffitt Cancer Center|age: 58|gender: male|ethnicity: caucasian|ajcc_stage: 1|grade: 2 - Moderately differentiated (MD)|overall_event (death from any cause): no death|dss_event (disease specific survival	death from cancer): no death|dfs_event (disease free survival	cancer recurrence): no recurrence|overall survival follow-up time: 30.27|dss_time: 30.27|dfs_time: 19.75
GSM437114|MCC Patient 22|Moffitt Cancer Center|age: 78|gender: male|ethnicity: other (not caucasian, black, or hispanic)|ajcc_stage: 1|grade: 2 - Moderately differentiated (MD)|overall_event (death from any cause): no death|dss_event (disease specific survival	death from cancer): no death|dfs_event (disease free survival	cancer recurrence): no recurrence|overall survival follow-up time: 3.64|dss_time: 3.64|dfs_time: 3.64
GSM437115|MCC Patient 23|Moffitt Cancer Center|age: 57|gender: male|ethnicity: caucasian|ajcc_stage: 1|grade: 1 - Well differentiated (WD)|overall_event (death from any cause): no death|dss_event (disease specific survival	death from cancer): no death|dfs_event (disease free survival	cancer recurrence): no recurrence|overall survival follow-up time: 36.59|dss_time: 36.59|dfs_time: 23.96
GSM437116|MCC Patient 24|Moffitt Cancer Center|age: 81|gender: male|ethnicity: caucasian|ajcc_stage: 1|grade: 2 - Moderately differentiated (MD)|overall_event (death from any cause): no death|dss_event (disease specific survival	death from cancer): no death|dfs_event (disease free survival	cancer recurrence): no recurrence|overall survival follow-up time: 20.02|dss_time: 20.02|dfs_time: 20.02
GSM437117|MCC Patient 25|Moffitt Cancer Center|age: 74|gender: female|ethnicity: caucasian|ajcc_stage: 2|grade: 2 - Moderately differentiated (MD)|overall_event (death from any cause): no death|dss_event (disease specific survival	death from cancer): no death|dfs_event (disease free survival	cancer recurrence): no recurrence|overall survival follow-up time: 118.58|dss_time: 118.58|dfs_time: 118.58
GSM437118|MCC Patient 26|Moffitt Cancer Center|age: 77|gender: female|ethnicity: caucasian|ajcc_stage: 2|grade: 3 - Poorly differentiated (PD)|overall_event (death from any cause): no death|dss_event (disease specific survival	death from cancer): no death|dfs_event (disease free survival	cancer recurrence): no recurrence|overall survival follow-up time: 55.33|dss_time: 55.33|dfs_time: 55.33
GSM437119|MCC Patient 27|Moffitt Cancer Center|age: 41|gender: male|ethnicity: hispanic|ajcc_stage: 2|grade: 2 - Moderately differentiated (MD)|overall_event (death from any cause): death|dss_event (disease specific survival	death from cancer): death|dfs_event (disease free survival	cancer recurrence): recurrence|overall survival follow-up time: 134.86|dss_time: 134.86|dfs_time: 93.66
GSM437120|MCC Patient 28|Moffitt Cancer Center|age: 43|gender: female|ethnicity: caucasian|ajcc_stage: 2|grade: 2 - Moderately differentiated (MD)|overall_event (death from any cause): no death|dss_event (disease specific survival	death from cancer): no death|dfs_event (disease free survival	cancer recurrence): no recurrence|overall survival follow-up time: 127.29|dss_time: 127.29|dfs_time: 110.79
GSM437121|MCC Patient 29|Moffitt Cancer Center|age: 51|gender: female|ethnicity: caucasian|ajcc_stage: 2|grade: 2 - Moderately differentiated (MD)|overall_event (death from any cause): no death|dss_event (disease specific survival	death from cancer): no death|dfs_event (disease free survival	cancer recurrence): recurrence|overall survival follow-up time: 120.62|dss_time: 120.62|dfs_time: 27.64
GSM437122|MCC Patient 30|Moffitt Cancer Center|age: 70|gender: male|ethnicity: black|ajcc_stage: 2|grade: 2 - Moderately differentiated (MD)|overall_event (death from any cause): no death|dss_event (disease specific survival	death from cancer): no death|dfs_event (disease free survival	cancer recurrence): no recurrence|overall survival follow-up time: 106.94|dss_time: 106.94|dfs_time: 106.94
GSM437123|MCC Patient 31|Moffitt Cancer Center|age: 78|gender: female|ethnicity: caucasian|ajcc_stage: 2|grade: 2 - Moderately differentiated (MD)|overall_event (death from any cause): death|dss_event (disease specific survival	death from cancer): death|dfs_event (disease free survival	cancer recurrence): NA|overall survival follow-up time: 11.7|dss_time: 11.7|dfs_time: 0
GSM437124|MCC Patient 32|Moffitt Cancer Center|age: 80|gender: male|ethnicity: caucasian|ajcc_stage: 2|grade: 2 - Moderately differentiated (MD)|overall_event (death from any cause): death|dss_event (disease specific survival	death from cancer): death|dfs_event (disease free survival	cancer recurrence): recurrence|overall survival follow-up time: 28.79|dss_time: 28.79|dfs_time: 19.36
GSM437125|MCC Patient 33|Moffitt Cancer Center|age: 66|gender: male|ethnicity: caucasian|ajcc_stage: 2|grade: 2 - Moderately differentiated (MD)|overall_event (death from any cause): death|dss_event (disease specific survival	death from cancer): no death|dfs_event (disease free survival	cancer recurrence): no recurrence|overall survival follow-up time: 26.82|dss_time: 26.82|dfs_time: 26.82
GSM437126|MCC Patient 34|Moffitt Cancer Center|age: 76|gender: female|ethnicity: caucasian|ajcc_stage: 2|grade: 2 - Moderately differentiated (MD)|overall_event (death from any cause): death|dss_event (disease specific survival	death from cancer): death|dfs_event (disease free survival	cancer recurrence): no recurrence|overall survival follow-up time: 52.5|dss_time: 52.5|dfs_time: 52.5
GSM437127|MCC Patient 35|Moffitt Cancer Center|age: 58|gender: female|ethnicity: caucasian|ajcc_stage: 2|grade: 3 - Poorly differentiated (PD)|overall_event (death from any cause): death|dss_event (disease specific survival	death from cancer): death|dfs_event (disease free survival	cancer recurrence): recurrence|overall survival follow-up time: 24.03|dss_time: 24.03|dfs_time: 9.05
GSM437128|MCC Patient 36|Moffitt Cancer Center|age: 74|gender: male|ethnicity: caucasian|ajcc_stage: 2|grade: 2 - Moderately differentiated (MD)|overall_event (death from any cause): no death|dss_event (disease specific survival	death from cancer): no death|dfs_event (disease free survival	cancer recurrence): no recurrence|overall survival follow-up time: 88.99|dss_time: 88.99|dfs_time: 88.99
GSM437129|MCC Patient 37|Moffitt Cancer Center|age: 49|gender: male|ethnicity: caucasian|ajcc_stage: 2|grade: 2 - Moderately differentiated (MD)|overall_event (death from any cause): no death|dss_event (disease specific survival	death from cancer): no death|dfs_event (disease free survival	cancer recurrence): no recurrence|overall survival follow-up time: 102.44|dss_time: 102.44|dfs_time: 64.86
GSM437130|MCC Patient 38|Moffitt Cancer Center|age: 54|gender: female|ethnicity: other (not caucasian, black, or hispanic)|ajcc_stage: 2|grade: 2 - Moderately differentiated (MD)|overall_event (death from any cause): death|dss_event (disease specific survival	death from cancer): death|dfs_event (disease free survival	cancer recurrence): recurrence|overall survival follow-up time: 33.73|dss_time: 33.73|dfs_time: 14.13
GSM437131|MCC Patient 39|Moffitt Cancer Center|age: 71|gender: female|ethnicity: caucasian|ajcc_stage: 2|grade: 2 - Moderately differentiated (MD)|overall_event (death from any cause): no death|dss_event (disease specific survival	death from cancer): no death|dfs_event (disease free survival	cancer recurrence): no recurrence|overall survival follow-up time: 85.28|dss_time: 85.28|dfs_time: 85.28
GSM437132|MCC Patient 40|Moffitt Cancer Center|age: 79|gender: female|ethnicity: caucasian|ajcc_stage: 2|grade: 2 - Moderately differentiated (MD)|overall_event (death from any cause): no death|dss_event (disease specific survival	death from cancer): no death|dfs_event (disease free survival	cancer recurrence): no recurrence|overall survival follow-up time: 26.53|dss_time: 26.53|dfs_time: 26.53
GSM437133|MCC Patient 41|Moffitt Cancer Center|age: 75|gender: female|ethnicity: caucasian|ajcc_stage: 2|grade: 1 - Well differentiated (WD)|overall_event (death from any cause): death|dss_event (disease specific survival	death from cancer): death|dfs_event (disease free survival	cancer recurrence): recurrence|overall survival follow-up time: 37.31|dss_time: 37.31|dfs_time: 37.31
GSM437134|MCC Patient 42|Moffitt Cancer Center|age: 74|gender: female|ethnicity: caucasian|ajcc_stage: 2|grade: 2 - Moderately differentiated (MD)|overall_event (death from any cause): no death|dss_event (disease specific survival	death from cancer): no death|dfs_event (disease free survival	cancer recurrence): no recurrence|overall survival follow-up time: 86.43|dss_time: 86.43|dfs_time: 86.43
GSM437135|MCC Patient 43|Moffitt Cancer Center|age: 74|gender: female|ethnicity: caucasian|ajcc_stage: 2|grade: 2 - Moderately differentiated (MD)|overall_event (death from any cause): no death|dss_event (disease specific survival	death from cancer): no death|dfs_event (disease free survival	cancer recurrence): no recurrence|overall survival follow-up time: 55.92|dss_time: 55.92|dfs_time: 55.92
GSM437136|MCC Patient 44|Moffitt Cancer Center|age: 83|gender: female|ethnicity: caucasian|ajcc_stage: 2|grade: 2 - Moderately differentiated (MD)|overall_event (death from any cause): no death|dss_event (disease specific survival	death from cancer): no death|dfs_event (disease free survival	cancer recurrence): no recurrence|overall survival follow-up time: 70.65|dss_time: 70.65|dfs_time: 70.65
GSM437137|MCC Patient 45|Moffitt Cancer Center|age: 73|gender: male|ethnicity: caucasian|ajcc_stage: 2|grade: 2 - Moderately differentiated (MD)|overall_event (death from any cause): no death|dss_event (disease specific survival	death from cancer): no death|dfs_event (disease free survival	cancer recurrence): no recurrence|overall survival follow-up time: 76.04|dss_time: 76.04|dfs_time: 76.04
GSM437138|MCC Patient 46|Moffitt Cancer Center|age: 57|gender: female|ethnicity: caucasian|ajcc_stage: 2|grade: 1 - Well differentiated (WD)|overall_event (death from any cause): no death|dss_event (disease specific survival	death from cancer): no death|dfs_event (disease free survival	cancer recurrence): no recurrence|overall survival follow-up time: 79.13|dss_time: 79.13|dfs_time: 79.13
GSM437139|MCC Patient 47|Moffitt Cancer Center|age: 65|gender: female|ethnicity: caucasian|ajcc_stage: 2|grade: 2 - Moderately differentiated (MD)|overall_event (death from any cause): no death|dss_event (disease specific survival	death from cancer): no death|dfs_event (disease free survival	cancer recurrence): recurrence|overall survival follow-up time: 83.99|dss_time: 83.99|dfs_time: 22.38
GSM437140|MCC Patient 48|Moffitt Cancer Center|age: 86|gender: female|ethnicity: caucasian|ajcc_stage: 2|grade: 2 - Moderately differentiated (MD)|overall_event (death from any cause): no death|dss_event (disease specific survival	death from cancer): no death|dfs_event (disease free survival	cancer recurrence): no recurrence|overall survival follow-up time: 80.25|dss_time: 80.25|dfs_time: 80.25
GSM437141|MCC Patient 49|Moffitt Cancer Center|age: 89|gender: female|ethnicity: caucasian|ajcc_stage: 2|grade: 1 - Well differentiated (WD)|overall_event (death from any cause): no death|dss_event (disease specific survival	death from cancer): no death|dfs_event (disease free survival	cancer recurrence): no recurrence|overall survival follow-up time: 40.6|dss_time: 40.6|dfs_time: 28.86
GSM437142|MCC Patient 50|Moffitt Cancer Center|age: 56|gender: female|ethnicity: caucasian|ajcc_stage: 2|grade: 3 - Poorly differentiated (PD)|overall_event (death from any cause): no death|dss_event (disease specific survival	death from cancer): no death|dfs_event (disease free survival	cancer recurrence): recurrence|overall survival follow-up time: 95.37|dss_time: 95.37|dfs_time: 25.21
GSM437143|MCC Patient 51|Moffitt Cancer Center|age: 86|gender: female|ethnicity: caucasian|ajcc_stage: 2|grade: 3 - Poorly differentiated (PD)|overall_event (death from any cause): death|dss_event (disease specific survival	death from cancer): death|dfs_event (disease free survival	cancer recurrence): recurrence|overall survival follow-up time: 31.06|dss_time: 31.06|dfs_time: 31.06
GSM437144|MCC Patient 52|Moffitt Cancer Center|age: 71|gender: male|ethnicity: caucasian|ajcc_stage: 2|grade: 2 - Moderately differentiated (MD)|overall_event (death from any cause): death|dss_event (disease specific survival	death from cancer): no death|dfs_event (disease free survival	cancer recurrence): no recurrence|overall survival follow-up time: 37.31|dss_time: 37.31|dfs_time: 37.31
GSM437145|MCC Patient 53|Moffitt Cancer Center|age: 78|gender: female|ethnicity: caucasian|ajcc_stage: 2|grade: 2 - Moderately differentiated (MD)|overall_event (death from any cause): death|dss_event (disease specific survival	death from cancer): death|dfs_event (disease free survival	cancer recurrence): recurrence|overall survival follow-up time: 22.02|dss_time: 22.02|dfs_time: 22.02
GSM437146|MCC Patient 54|Moffitt Cancer Center|age: 76|gender: male|ethnicity: caucasian|ajcc_stage: 2|grade: 2 - Moderately differentiated (MD)|overall_event (death from any cause): no death|dss_event (disease specific survival	death from cancer): no death|dfs_event (disease free survival	cancer recurrence): no recurrence|overall survival follow-up time: 63.25|dss_time: 63.25|dfs_time: 63.25
GSM437147|MCC Patient 55|Moffitt Cancer Center|age: 66|gender: female|ethnicity: caucasian|ajcc_stage: 2|grade: 3 - Poorly differentiated (PD)|overall_event (death from any cause): no death|dss_event (disease specific survival	death from cancer): no death|dfs_event (disease free survival	cancer recurrence): no recurrence|overall survival follow-up time: 34.09|dss_time: 34.09|dfs_time: 24.19
GSM437148|MCC Patient 56|Moffitt Cancer Center|age: 65|gender: female|ethnicity: caucasian|ajcc_stage: 2|grade: 2 - Moderately differentiated (MD)|overall_event (death from any cause): no death|dss_event (disease specific survival	death from cancer): no death|dfs_event (disease free survival	cancer recurrence): no recurrence|overall survival follow-up time: 52.14|dss_time: 52.14|dfs_time: 52.14
GSM437149|MCC Patient 57|Moffitt Cancer Center|age: 74|gender: female|ethnicity: other (not caucasian, black, or hispanic)|ajcc_stage: 2|grade: 2 - Moderately differentiated (MD)|overall_event (death from any cause): no death|dss_event (disease specific survival	death from cancer): no death|dfs_event (disease free survival	cancer recurrence): no recurrence|overall survival follow-up time: 66.04|dss_time: 66.04|dfs_time: 59.6
GSM437150|MCC Patient 58|Moffitt Cancer Center|age: 67|gender: male|ethnicity: caucasian|ajcc_stage: 2|grade: 1 - Well differentiated (WD)|overall_event (death from any cause): no death|dss_event (disease specific survival	death from cancer): no death|dfs_event (disease free survival	cancer recurrence): no recurrence|overall survival follow-up time: 59.96|dss_time: 59.96|dfs_time: 59.96
GSM437151|MCC Patient 59|Moffitt Cancer Center|age: 56|gender: male|ethnicity: caucasian|ajcc_stage: 2|grade: 2 - Moderately differentiated (MD)|overall_event (death from any cause): no death|dss_event (disease specific survival	death from cancer): no death|dfs_event (disease free survival	cancer recurrence): no recurrence|overall survival follow-up time: 47.86|dss_time: 47.86|dfs_time: 47.86
GSM437152|MCC Patient 60|Moffitt Cancer Center|age: 48|gender: female|ethnicity: caucasian|ajcc_stage: 2|grade: 2 - Moderately differentiated (MD)|overall_event (death from any cause): no death|dss_event (disease specific survival	death from cancer): no death|dfs_event (disease free survival	cancer recurrence): no recurrence|overall survival follow-up time: 58.45|dss_time: 58.45|dfs_time: 46.71
GSM437153|MCC Patient 61|Moffitt Cancer Center|age: 68|gender: male|ethnicity: other (not caucasian, black, or hispanic)|ajcc_stage: 2|grade: 2 - Moderately differentiated (MD)|overall_event (death from any cause): no death|dss_event (disease specific survival	death from cancer): no death|dfs_event (disease free survival	cancer recurrence): no recurrence|overall survival follow-up time: 45.99|dss_time: 45.99|dfs_time: 45.99
GSM437154|MCC Patient 62|Moffitt Cancer Center|age: 71|gender: male|ethnicity: caucasian|ajcc_stage: 2|grade: 2 - Moderately differentiated (MD)|overall_event (death from any cause): no death|dss_event (disease specific survival	death from cancer): no death|dfs_event (disease free survival	cancer recurrence): no recurrence|overall survival follow-up time: 60.42|dss_time: 60.42|dfs_time: 49.84
GSM437155|MCC Patient 63|Moffitt Cancer Center|age: 38|gender: female|ethnicity: caucasian|ajcc_stage: 2|grade: 2 - Moderately differentiated (MD)|overall_event (death from any cause): no death|dss_event (disease specific survival	death from cancer): no death|dfs_event (disease free survival	cancer recurrence): no recurrence|overall survival follow-up time: 37.67|dss_time: 37.67|dfs_time: 17.95
GSM437156|MCC Patient 64|Moffitt Cancer Center|age: 73|gender: male|ethnicity: caucasian|ajcc_stage: 2|grade: 2 - Moderately differentiated (MD)|overall_event (death from any cause): no death|dss_event (disease specific survival	death from cancer): no death|dfs_event (disease free survival	cancer recurrence): no recurrence|overall survival follow-up time: 15.71|dss_time: 15.71|dfs_time: 15.71
GSM437157|MCC Patient 65|Moffitt Cancer Center|age: 59|gender: female|ethnicity: caucasian|ajcc_stage: 2|grade: 3 - Poorly differentiated (PD)|overall_event (death from any cause): no death|dss_event (disease specific survival	death from cancer): no death|dfs_event (disease free survival	cancer recurrence): no recurrence|overall survival follow-up time: 39.25|dss_time: 39.25|dfs_time: 39.25
GSM437158|MCC Patient 66|Moffitt Cancer Center|age: 76|gender: female|ethnicity: caucasian|ajcc_stage: 2|grade: 2 - Moderately differentiated (MD)|overall_event (death from any cause): no death|dss_event (disease specific survival	death from cancer): no death|dfs_event (disease free survival	cancer recurrence): no recurrence|overall survival follow-up time: 49.87|dss_time: 49.87|dfs_time: 36.75
GSM437159|MCC Patient 67|Moffitt Cancer Center|age: 71|gender: male|ethnicity: caucasian|ajcc_stage: 2|grade: 2 - Moderately differentiated (MD)|overall_event (death from any cause): no death|dss_event (disease specific survival	death from cancer): no death|dfs_event (disease free survival	cancer recurrence): no recurrence|overall survival follow-up time: 25.24|dss_time: 25.24|dfs_time: 25.24
GSM437160|MCC Patient 68|Moffitt Cancer Center|age: 58|gender: male|ethnicity: caucasian|ajcc_stage: 2|grade: 2 - Moderately differentiated (MD)|overall_event (death from any cause): no death|dss_event (disease specific survival	death from cancer): no death|dfs_event (disease free survival	cancer recurrence): no recurrence|overall survival follow-up time: 44.97|dss_time: 44.97|dfs_time: 44.97
GSM437161|MCC Patient 69|Moffitt Cancer Center|age: 60|gender: male|ethnicity: black|ajcc_stage: 2|grade: 2 - Moderately differentiated (MD)|overall_event (death from any cause): no death|dss_event (disease specific survival	death from cancer): no death|dfs_event (disease free survival	cancer recurrence): no recurrence|overall survival follow-up time: 35.9|dss_time: 35.9|dfs_time: 35.9
GSM437162|MCC Patient 70|Moffitt Cancer Center|age: 71|gender: male|ethnicity: caucasian|ajcc_stage: 2|grade: 2 - Moderately differentiated (MD)|overall_event (death from any cause): no death|dss_event (disease specific survival	death from cancer): no death|dfs_event (disease free survival	cancer recurrence): no recurrence|overall survival follow-up time: 26.66|dss_time: 26.66|dfs_time: 26.66
GSM437163|MCC Patient 71|Moffitt Cancer Center|age: 64|gender: female|ethnicity: caucasian|ajcc_stage: 2|grade: 2 - Moderately differentiated (MD)|overall_event (death from any cause): no death|dss_event (disease specific survival	death from cancer): no death|dfs_event (disease free survival	cancer recurrence): no recurrence|overall survival follow-up time: 36.78|dss_time: 36.78|dfs_time: 29.22
GSM437164|MCC Patient 72|Moffitt Cancer Center|age: 84|gender: female|ethnicity: other (not caucasian, black, or hispanic)|ajcc_stage: 2|grade: 2 - Moderately differentiated (MD)|overall_event (death from any cause): no death|dss_event (disease specific survival	death from cancer): no death|dfs_event (disease free survival	cancer recurrence): no recurrence|overall survival follow-up time: 41.52|dss_time: 41.52|dfs_time: 28.63
GSM437165|MCC Patient 73|Moffitt Cancer Center|age: 87|gender: female|ethnicity: caucasian|ajcc_stage: 2|grade: 2 - Moderately differentiated (MD)|overall_event (death from any cause): no death|dss_event (disease specific survival	death from cancer): no death|dfs_event (disease free survival	cancer recurrence): NA|overall survival follow-up time: 22.22|dss_time: 22.22|dfs_time: 0
GSM437166|MCC Patient 74|Moffitt Cancer Center|age: 51|gender: male|ethnicity: caucasian|ajcc_stage: 2|grade: 2 - Moderately differentiated (MD)|overall_event (death from any cause): no death|dss_event (disease specific survival	death from cancer): no death|dfs_event (disease free survival	cancer recurrence): no recurrence|overall survival follow-up time: 33.2|dss_time: 33.2|dfs_time: 33.2
GSM437167|MCC Patient 75|Moffitt Cancer Center|age: 69|gender: male|ethnicity: caucasian|ajcc_stage: 2|grade: 2 - Moderately differentiated (MD)|overall_event (death from any cause): no death|dss_event (disease specific survival	death from cancer): no death|dfs_event (disease free survival	cancer recurrence): no recurrence|overall survival follow-up time: 39.68|dss_time: 39.68|dfs_time: 33.69
GSM437168|MCC Patient 76|Moffitt Cancer Center|age: 78|gender: male|ethnicity: caucasian|ajcc_stage: 2|grade: 2 - Moderately differentiated (MD)|overall_event (death from any cause): no death|dss_event (disease specific survival	death from cancer): no death|dfs_event (disease free survival	cancer recurrence): no recurrence|overall survival follow-up time: 25.61|dss_time: 25.61|dfs_time: 25.61
GSM437169|MCC Patient 77|Moffitt Cancer Center|age: 65|gender: female|ethnicity: other (not caucasian, black, or hispanic)|ajcc_stage: 2|grade: 2 - Moderately differentiated (MD)|overall_event (death from any cause): no death|dss_event (disease specific survival	death from cancer): no death|dfs_event (disease free survival	cancer recurrence): recurrence|overall survival follow-up time: 83.99|dss_time: 83.99|dfs_time: 22.38
GSM437170|MCC Patient 78|Moffitt Cancer Center|age: 54|gender: male|ethnicity: caucasian|ajcc_stage: 2|grade: 2 - Moderately differentiated (MD)|overall_event (death from any cause): no death|dss_event (disease specific survival	death from cancer): no death|dfs_event (disease free survival	cancer recurrence): no recurrence|overall survival follow-up time: 15.05|dss_time: 15.05|dfs_time: 15.05
GSM437171|MCC Patient 79|Moffitt Cancer Center|age: 40|gender: female|ethnicity: caucasian|ajcc_stage: 2|grade: 1 - Well differentiated (WD)|overall_event (death from any cause): no death|dss_event (disease specific survival	death from cancer): no death|dfs_event (disease free survival	cancer recurrence): no recurrence|overall survival follow-up time: 8.38|dss_time: 8.38|dfs_time: 2.26
GSM437172|MCC Patient 80|Moffitt Cancer Center|age: 68|gender: male|ethnicity: caucasian|ajcc_stage: 2|grade: 2 - Moderately differentiated (MD)|overall_event (death from any cause): no death|dss_event (disease specific survival	death from cancer): no death|dfs_event (disease free survival	cancer recurrence): no recurrence|overall survival follow-up time: 18.18|dss_time: 18.18|dfs_time: 18.18
GSM437173|MCC Patient 81|Moffitt Cancer Center|age: 52|gender: female|ethnicity: black|ajcc_stage: 2|grade: 2 - Moderately differentiated (MD)|overall_event (death from any cause): death|dss_event (disease specific survival	death from cancer): no death|dfs_event (disease free survival	cancer recurrence): no recurrence|overall survival follow-up time: 27.15|dss_time: 27.15|dfs_time: 27.15
GSM437174|MCC Patient 82|Moffitt Cancer Center|age: 46|gender: male|ethnicity: black|ajcc_stage: 3|grade: 2 - Moderately differentiated (MD)|overall_event (death from any cause): death|dss_event (disease specific survival	death from cancer): death|dfs_event (disease free survival	cancer recurrence): recurrence|overall survival follow-up time: 24.26|dss_time: 24.26|dfs_time: 11.9
GSM437175|MCC Patient 83|Moffitt Cancer Center|age: 39|gender: male|ethnicity: caucasian|ajcc_stage: 3|grade: 2 - Moderately differentiated (MD)|overall_event (death from any cause): no death|dss_event (disease specific survival	death from cancer): no death|dfs_event (disease free survival	cancer recurrence): no recurrence|overall survival follow-up time: 105.17|dss_time: 105.17|dfs_time: 105.17
GSM437176|MCC Patient 84|Moffitt Cancer Center|age: 38|gender: male|ethnicity: caucasian|ajcc_stage: 3|grade: 2 - Moderately differentiated (MD)|overall_event (death from any cause): death|dss_event (disease specific survival	death from cancer): death|dfs_event (disease free survival	cancer recurrence): recurrence|overall survival follow-up time: 11.76|dss_time: 11.76|dfs_time: 8.21
GSM437177|MCC Patient 85|Moffitt Cancer Center|age: 26|gender: male|ethnicity: caucasian|ajcc_stage: 3|grade: 2 - Moderately differentiated (MD)|overall_event (death from any cause): death|dss_event (disease specific survival	death from cancer): death|dfs_event (disease free survival	cancer recurrence): recurrence|overall survival follow-up time: 70.45|dss_time: 70.45|dfs_time: 29.39
GSM437178|MCC Patient 86|Moffitt Cancer Center|age: 71|gender: female|ethnicity: caucasian|ajcc_stage: 3|grade: 2 - Moderately differentiated (MD)|overall_event (death from any cause): no death|dss_event (disease specific survival	death from cancer): no death|dfs_event (disease free survival	cancer recurrence): no recurrence|overall survival follow-up time: 95.07|dss_time: 95.07|dfs_time: 95.07
GSM437179|MCC Patient 87|Moffitt Cancer Center|age: 64|gender: female|ethnicity: caucasian|ajcc_stage: 3|grade: 2 - Moderately differentiated (MD)|overall_event (death from any cause): no death|dss_event (disease specific survival	death from cancer): no death|dfs_event (disease free survival	cancer recurrence): no recurrence|overall survival follow-up time: 112.33|dss_time: 112.33|dfs_time: 112.33
GSM437180|MCC Patient 88|Moffitt Cancer Center|age: 53|gender: male|ethnicity: caucasian|ajcc_stage: 3|grade: 1 - Well differentiated (WD)|overall_event (death from any cause): death|dss_event (disease specific survival	death from cancer): death|dfs_event (disease free survival	cancer recurrence): recurrence|overall survival follow-up time: 27.51|dss_time: 27.51|dfs_time: 21.27
GSM437181|MCC Patient 89|Moffitt Cancer Center|age: 53|gender: female|ethnicity: caucasian|ajcc_stage: 3|grade: 2 - Moderately differentiated (MD)|overall_event (death from any cause): death|dss_event (disease specific survival	death from cancer): death|dfs_event (disease free survival	cancer recurrence): recurrence|overall survival follow-up time: 45.92|dss_time: 45.92|dfs_time: 16.07
GSM437182|MCC Patient 90|Moffitt Cancer Center|age: 92|gender: female|ethnicity: caucasian|ajcc_stage: 3|grade: 2 - Moderately differentiated (MD)|overall_event (death from any cause): death|dss_event (disease specific survival	death from cancer): death|dfs_event (disease free survival	cancer recurrence): recurrence|overall survival follow-up time: 54.04|dss_time: 54.04|dfs_time: 27.74
GSM437183|MCC Patient 91|Moffitt Cancer Center|age: 60|gender: male|ethnicity: caucasian|ajcc_stage: 3|grade: 1 - Well differentiated (WD)|overall_event (death from any cause): no death|dss_event (disease specific survival	death from cancer): no death|dfs_event (disease free survival	cancer recurrence): recurrence|overall survival follow-up time: 103.98|dss_time: 103.98|dfs_time: 14.72
GSM437184|MCC Patient 92|Moffitt Cancer Center|age: 74|gender: male|ethnicity: caucasian|ajcc_stage: 3|grade: 3 - Poorly differentiated (PD)|overall_event (death from any cause): death|dss_event (disease specific survival	death from cancer): death|dfs_event (disease free survival	cancer recurrence): recurrence|overall survival follow-up time: 6.11|dss_time: 6.11|dfs_time: 5.35
GSM437185|MCC Patient 93|Moffitt Cancer Center|age: 48|gender: female|ethnicity: caucasian|ajcc_stage: 3|grade: 1 - Well differentiated (WD)|overall_event (death from any cause): no death|dss_event (disease specific survival	death from cancer): no death|dfs_event (disease free survival	cancer recurrence): no recurrence|overall survival follow-up time: 99.51|dss_time: 99.51|dfs_time: 99.51
GSM437186|MCC Patient 94|Moffitt Cancer Center|age: 63|gender: male|ethnicity: caucasian|ajcc_stage: 3|grade: 2 - Moderately differentiated (MD)|overall_event (death from any cause): death|dss_event (disease specific survival	death from cancer): no death|dfs_event (disease free survival	cancer recurrence): no recurrence|overall survival follow-up time: 20.44|dss_time: 20.44|dfs_time: 20.44
GSM437187|MCC Patient 95|Moffitt Cancer Center|age: 58|gender: male|ethnicity: caucasian|ajcc_stage: 3|grade: 3 - Poorly differentiated (PD)|overall_event (death from any cause): death|dss_event (disease specific survival	death from cancer): death|dfs_event (disease free survival	cancer recurrence): recurrence|overall survival follow-up time: 76.6|dss_time: 76.6|dfs_time: 27.58
GSM437188|MCC Patient 96|Moffitt Cancer Center|age: 75|gender: male|ethnicity: caucasian|ajcc_stage: 3|grade: 2 - Moderately differentiated (MD)|overall_event (death from any cause): death|dss_event (disease specific survival	death from cancer): death|dfs_event (disease free survival	cancer recurrence): recurrence|overall survival follow-up time: 10.02|dss_time: 10.02|dfs_time: 9.56
GSM437189|MCC Patient 97|Moffitt Cancer Center|age: 63|gender: male|ethnicity: caucasian|ajcc_stage: 3|grade: 2 - Moderately differentiated (MD)|overall_event (death from any cause): death|dss_event (disease specific survival	death from cancer): death|dfs_event (disease free survival	cancer recurrence): recurrence|overall survival follow-up time: 41.45|dss_time: 41.45|dfs_time: 23.34
GSM437190|MCC Patient 98|Moffitt Cancer Center|age: 46|gender: male|ethnicity: other (not caucasian, black, or hispanic)|ajcc_stage: 3|grade: 2 - Moderately differentiated (MD)|overall_event (death from any cause): no death|dss_event (disease specific survival	death from cancer): no death|dfs_event (disease free survival	cancer recurrence): no recurrence|overall survival follow-up time: 96.26|dss_time: 96.26|dfs_time: 89.62
GSM437191|MCC Patient 99|Moffitt Cancer Center|age: 71|gender: female|ethnicity: other (not caucasian, black, or hispanic)|ajcc_stage: 3|grade: 2 - Moderately differentiated (MD)|overall_event (death from any cause): no death|dss_event (disease specific survival	death from cancer): no death|dfs_event (disease free survival	cancer recurrence): no recurrence|overall survival follow-up time: 85.61|dss_time: 85.61|dfs_time: 85.61
GSM437192|MCC Patient 100|Moffitt Cancer Center|age: 63|gender: male|ethnicity: caucasian|ajcc_stage: 3|grade: 2 - Moderately differentiated (MD)|overall_event (death from any cause): no death|dss_event (disease specific survival	death from cancer): no death|dfs_event (disease free survival	cancer recurrence): no recurrence|overall survival follow-up time: 78.87|dss_time: 78.87|dfs_time: 64.33
GSM437193|MCC Patient 101|Moffitt Cancer Center|age: 87|gender: female|ethnicity: caucasian|ajcc_stage: 3|grade: 1 - Well differentiated (WD)|overall_event (death from any cause): death|dss_event (disease specific survival	death from cancer): no death|dfs_event (disease free survival	cancer recurrence): no recurrence|overall survival follow-up time: 22.25|dss_time: 22.25|dfs_time: 22.25
GSM437194|MCC Patient 102|Moffitt Cancer Center|age: 63|gender: male|ethnicity: caucasian|ajcc_stage: 3|grade: 2 - Moderately differentiated (MD)|overall_event (death from any cause): no death|dss_event (disease specific survival	death from cancer): no death|dfs_event (disease free survival	cancer recurrence): no recurrence|overall survival follow-up time: 74.53|dss_time: 74.53|dfs_time: 74.53
GSM437195|MCC Patient 103|Moffitt Cancer Center|age: 87|gender: male|ethnicity: caucasian|ajcc_stage: 3|grade: 2 - Moderately differentiated (MD)|overall_event (death from any cause): death|dss_event (disease specific survival	death from cancer): no death|dfs_event (disease free survival	cancer recurrence): no recurrence|overall survival follow-up time: 59.07|dss_time: 59.07|dfs_time: 59.07
GSM437196|MCC Patient 104|Moffitt Cancer Center|age: 30|gender: male|ethnicity: caucasian|ajcc_stage: 3|grade: 3 - Poorly differentiated (PD)|overall_event (death from any cause): death|dss_event (disease specific survival	death from cancer): no death|dfs_event (disease free survival	cancer recurrence): no recurrence|overall survival follow-up time: 47.8|dss_time: 47.8|dfs_time: 47.8
GSM437197|MCC Patient 105|Moffitt Cancer Center|age: 83|gender: female|ethnicity: caucasian|ajcc_stage: 3|grade: 2 - Moderately differentiated (MD)|overall_event (death from any cause): death|dss_event (disease specific survival	death from cancer): death|dfs_event (disease free survival	cancer recurrence): recurrence|overall survival follow-up time: 5.68|dss_time: 5.68|dfs_time: 3.32
GSM437198|MCC Patient 106|Moffitt Cancer Center|age: 55|gender: male|ethnicity: caucasian|ajcc_stage: 3|grade: 1 - Well differentiated (WD)|overall_event (death from any cause): no death|dss_event (disease specific survival	death from cancer): no death|dfs_event (disease free survival	cancer recurrence): no recurrence|overall survival follow-up time: 79.39|dss_time: 79.39|dfs_time: 72.09
GSM437199|MCC Patient 107|Moffitt Cancer Center|age: 66|gender: male|ethnicity: other (not caucasian, black, or hispanic)|ajcc_stage: 3|grade: 2 - Moderately differentiated (MD)|overall_event (death from any cause): no death|dss_event (disease specific survival	death from cancer): no death|dfs_event (disease free survival	cancer recurrence): recurrence|overall survival follow-up time: 74.07|dss_time: 74.07|dfs_time: 24.85
GSM437200|MCC Patient 108|Moffitt Cancer Center|age: 69|gender: male|ethnicity: caucasian|ajcc_stage: 3|grade: 2 - Moderately differentiated (MD)|overall_event (death from any cause): death|dss_event (disease specific survival	death from cancer): death|dfs_event (disease free survival	cancer recurrence): recurrence|overall survival follow-up time: 50.76|dss_time: 50.76|dfs_time: 41.06
GSM437201|MCC Patient 109|Moffitt Cancer Center|age: 64|gender: female|ethnicity: caucasian|ajcc_stage: 3|grade: 2 - Moderately differentiated (MD)|overall_event (death from any cause): death|dss_event (disease specific survival	death from cancer): death|dfs_event (disease free survival	cancer recurrence): recurrence|overall survival follow-up time: 67.82|dss_time: 67.82|dfs_time: 36.92
GSM437202|MCC Patient 110|Moffitt Cancer Center|age: 62|gender: male|ethnicity: caucasian|ajcc_stage: 3|grade: 3 - Poorly differentiated (PD)|overall_event (death from any cause): no death|dss_event (disease specific survival	death from cancer): no death|dfs_event (disease free survival	cancer recurrence): no recurrence|overall survival follow-up time: 70.84|dss_time: 70.84|dfs_time: 64.93
GSM437203|MCC Patient 111|Moffitt Cancer Center|age: 67|gender: female|ethnicity: caucasian|ajcc_stage: 3|grade: 3 - Poorly differentiated (PD)|overall_event (death from any cause): no death|dss_event (disease specific survival	death from cancer): no death|dfs_event (disease free survival	cancer recurrence): no recurrence|overall survival follow-up time: 50.59|dss_time: 50.59|dfs_time: 50.59
GSM437204|MCC Patient 112|Moffitt Cancer Center|age: 57|gender: male|ethnicity: caucasian|ajcc_stage: 3|grade: 2 - Moderately differentiated (MD)|overall_event (death from any cause): death|dss_event (disease specific survival	death from cancer): death|dfs_event (disease free survival	cancer recurrence): NA|overall survival follow-up time: 34.58|dss_time: 34.58|dfs_time: 0
GSM437205|MCC Patient 113|Moffitt Cancer Center|age: 73|gender: female|ethnicity: caucasian|ajcc_stage: 3|grade: 2 - Moderately differentiated (MD)|overall_event (death from any cause): death|dss_event (disease specific survival	death from cancer): no death|dfs_event (disease free survival	cancer recurrence): no recurrence|overall survival follow-up time: 38.72|dss_time: 38.72|dfs_time: 38.72
GSM437206|MCC Patient 114|Moffitt Cancer Center|age: 83|gender: female|ethnicity: caucasian|ajcc_stage: 3|grade: 2 - Moderately differentiated (MD)|overall_event (death from any cause): death|dss_event (disease specific survival	death from cancer): no death|dfs_event (disease free survival	cancer recurrence): no recurrence|overall survival follow-up time: 54.9|dss_time: 54.9|dfs_time: 54.9
GSM437207|MCC Patient 115|Moffitt Cancer Center|age: 65|gender: female|ethnicity: other (not caucasian, black, or hispanic)|ajcc_stage: 3|grade: 2 - Moderately differentiated (MD)|overall_event (death from any cause): no death|dss_event (disease specific survival	death from cancer): no death|dfs_event (disease free survival	cancer recurrence): no recurrence|overall survival follow-up time: 67.92|dss_time: 67.92|dfs_time: 65.55
GSM437208|MCC Patient 116|Moffitt Cancer Center|age: 63|gender: female|ethnicity: caucasian|ajcc_stage: 3|grade: 2 - Moderately differentiated (MD)|overall_event (death from any cause): no death|dss_event (disease specific survival	death from cancer): no death|dfs_event (disease free survival	cancer recurrence): no recurrence|overall survival follow-up time: 58.45|dss_time: 58.45|dfs_time: 58.45
GSM437209|MCC Patient 117|Moffitt Cancer Center|age: 69|gender: male|ethnicity: caucasian|ajcc_stage: 3|grade: 3 - Poorly differentiated (PD)|overall_event (death from any cause): no death|dss_event (disease specific survival	death from cancer): no death|dfs_event (disease free survival	cancer recurrence): no recurrence|overall survival follow-up time: 59.34|dss_time: 59.34|dfs_time: 59.34
GSM437210|MCC Patient 118|Moffitt Cancer Center|age: 71|gender: female|ethnicity: caucasian|ajcc_stage: 3|grade: 2 - Moderately differentiated (MD)|overall_event (death from any cause): no death|dss_event (disease specific survival	death from cancer): no death|dfs_event (disease free survival	cancer recurrence): no recurrence|overall survival follow-up time: 54.54|dss_time: 54.54|dfs_time: 26.92
GSM437211|MCC Patient 119|Moffitt Cancer Center|age: 51|gender: female|ethnicity: caucasian|ajcc_stage: 3|grade: 3 - Poorly differentiated (PD)|overall_event (death from any cause): death|dss_event (disease specific survival	death from cancer): death|dfs_event (disease free survival	cancer recurrence): recurrence|overall survival follow-up time: 19.03|dss_time: 19.03|dfs_time: 8.58
GSM437212|MCC Patient 120|Moffitt Cancer Center|age: 78|gender: female|ethnicity: caucasian|ajcc_stage: 3|grade: 3 - Poorly differentiated (PD)|overall_event (death from any cause): death|dss_event (disease specific survival	death from cancer): no death|dfs_event (disease free survival	cancer recurrence): no recurrence|overall survival follow-up time: 26.26|dss_time: 26.26|dfs_time: 26.26
GSM437213|MCC Patient 121|Moffitt Cancer Center|age: 72|gender: male|ethnicity: caucasian|ajcc_stage: 3|grade: 3 - Poorly differentiated (PD)|overall_event (death from any cause): no death|dss_event (disease specific survival	death from cancer): no death|dfs_event (disease free survival	cancer recurrence): no recurrence|overall survival follow-up time: 52.86|dss_time: 52.86|dfs_time: 52.86
GSM437214|MCC Patient 122|Moffitt Cancer Center|age: 46|gender: male|ethnicity: caucasian|ajcc_stage: 3|grade: 2 - Moderately differentiated (MD)|overall_event (death from any cause): death|dss_event (disease specific survival	death from cancer): death|dfs_event (disease free survival	cancer recurrence): recurrence|overall survival follow-up time: 32.05|dss_time: 32.05|dfs_time: 21.04
GSM437215|MCC Patient 123|Moffitt Cancer Center|age: 67|gender: male|ethnicity: caucasian|ajcc_stage: 3|grade: 2 - Moderately differentiated (MD)|overall_event (death from any cause): no death|dss_event (disease specific survival	death from cancer): no death|dfs_event (disease free survival	cancer recurrence): no recurrence|overall survival follow-up time: 55.95|dss_time: 55.95|dfs_time: 44.67
GSM437216|MCC Patient 124|Moffitt Cancer Center|age: 67|gender: male|ethnicity: caucasian|ajcc_stage: 3|grade: 3 - Poorly differentiated (PD)|overall_event (death from any cause): no death|dss_event (disease specific survival	death from cancer): no death|dfs_event (disease free survival	cancer recurrence): no recurrence|overall survival follow-up time: 56.67|dss_time: 56.67|dfs_time: 36.92
GSM437217|MCC Patient 125|Moffitt Cancer Center|age: 26|gender: male|ethnicity: black|ajcc_stage: 3|grade: 2 - Moderately differentiated (MD)|overall_event (death from any cause): no death|dss_event (disease specific survival	death from cancer): no death|dfs_event (disease free survival	cancer recurrence): no recurrence|overall survival follow-up time: 50.43|dss_time: 50.43|dfs_time: 50.43
GSM437218|MCC Patient 126|Moffitt Cancer Center|age: 78|gender: female|ethnicity: black|ajcc_stage: 3|grade: 2 - Moderately differentiated (MD)|overall_event (death from any cause): death|dss_event (disease specific survival	death from cancer): no death|dfs_event (disease free survival	cancer recurrence): no recurrence|overall survival follow-up time: 4.24|dss_time: 4.24|dfs_time: 4.24
GSM437219|MCC Patient 127|Moffitt Cancer Center|age: 71|gender: female|ethnicity: caucasian|ajcc_stage: 3|grade: 2 - Moderately differentiated (MD)|overall_event (death from any cause): no death|dss_event (disease specific survival	death from cancer): no death|dfs_event (disease free survival	cancer recurrence): no recurrence|overall survival follow-up time: 49.11|dss_time: 49.11|dfs_time: 49.11
GSM437220|MCC Patient 128|Moffitt Cancer Center|age: 60|gender: female|ethnicity: other (not caucasian, black, or hispanic)|ajcc_stage: 3|grade: 2 - Moderately differentiated (MD)|overall_event (death from any cause): no death|dss_event (disease specific survival	death from cancer): no death|dfs_event (disease free survival	cancer recurrence): no recurrence|overall survival follow-up time: 49.57|dss_time: 49.57|dfs_time: 38.07
GSM437221|MCC Patient 129|Moffitt Cancer Center|age: 46|gender: male|ethnicity: caucasian|ajcc_stage: 3|grade: 2 - Moderately differentiated (MD)|overall_event (death from any cause): no death|dss_event (disease specific survival	death from cancer): no death|dfs_event (disease free survival	cancer recurrence): no recurrence|overall survival follow-up time: 50.49|dss_time: 50.49|dfs_time: 44.74
GSM437222|MCC Patient 130|Moffitt Cancer Center|age: 41|gender: male|ethnicity: caucasian|ajcc_stage: 3|grade: 2 - Moderately differentiated (MD)|overall_event (death from any cause): no death|dss_event (disease specific survival	death from cancer): no death|dfs_event (disease free survival	cancer recurrence): recurrence|overall survival follow-up time: 63.05|dss_time: 63.05|dfs_time: 34.19
GSM437223|MCC Patient 131|Moffitt Cancer Center|age: 75|gender: female|ethnicity: caucasian|ajcc_stage: 3|grade: 2 - Moderately differentiated (MD)|overall_event (death from any cause): death|dss_event (disease specific survival	death from cancer): death|dfs_event (disease free survival	cancer recurrence): recurrence|overall survival follow-up time: 49.24|dss_time: 49.24|dfs_time: 24.13
GSM437224|MCC Patient 132|Moffitt Cancer Center|age: 54|gender: male|ethnicity: caucasian|ajcc_stage: 3|grade: 2 - Moderately differentiated (MD)|overall_event (death from any cause): no death|dss_event (disease specific survival	death from cancer): no death|dfs_event (disease free survival	cancer recurrence): no recurrence|overall survival follow-up time: 0.92|dss_time: 0.92|dfs_time: 0.92
GSM437225|MCC Patient 133|Moffitt Cancer Center|age: 78|gender: female|ethnicity: caucasian|ajcc_stage: 3|grade: 2 - Moderately differentiated (MD)|overall_event (death from any cause): no death|dss_event (disease specific survival	death from cancer): no death|dfs_event (disease free survival	cancer recurrence): no recurrence|overall survival follow-up time: 31.36|dss_time: 31.36|dfs_time: 31.36
GSM437226|MCC Patient 134|Moffitt Cancer Center|age: 61|gender: female|ethnicity: caucasian|ajcc_stage: 3|grade: 2 - Moderately differentiated (MD)|overall_event (death from any cause): no death|dss_event (disease specific survival	death from cancer): no death|dfs_event (disease free survival	cancer recurrence): no recurrence|overall survival follow-up time: 40.3|dss_time: 40.3|dfs_time: 18.96
GSM437227|MCC Patient 135|Moffitt Cancer Center|age: 74|gender: male|ethnicity: caucasian|ajcc_stage: 3|grade: 2 - Moderately differentiated (MD)|overall_event (death from any cause): no death|dss_event (disease specific survival	death from cancer): no death|dfs_event (disease free survival	cancer recurrence): recurrence|overall survival follow-up time: 116.64|dss_time: 116.64|dfs_time: 85.84
GSM437228|MCC Patient 136|Moffitt Cancer Center|age: 79|gender: female|ethnicity: caucasian|ajcc_stage: 3|grade: 2 - Moderately differentiated (MD)|overall_event (death from any cause): no death|dss_event (disease specific survival	death from cancer): no death|dfs_event (disease free survival	cancer recurrence): no recurrence|overall survival follow-up time: 31.92|dss_time: 31.92|dfs_time: 31.92
GSM437229|MCC Patient 137|Moffitt Cancer Center|age: 81|gender: female|ethnicity: caucasian|ajcc_stage: 3|grade: 3 - Poorly differentiated (PD)|overall_event (death from any cause): no death|dss_event (disease specific survival	death from cancer): no death|dfs_event (disease free survival	cancer recurrence): no recurrence|overall survival follow-up time: 19.98|dss_time: 19.98|dfs_time: 19.98
GSM437230|MCC Patient 138|Moffitt Cancer Center|age: 62|gender: female|ethnicity: caucasian|ajcc_stage: 3|grade: 2 - Moderately differentiated (MD)|overall_event (death from any cause): no death|dss_event (disease specific survival	death from cancer): no death|dfs_event (disease free survival	cancer recurrence): no recurrence|overall survival follow-up time: 24.62|dss_time: 24.62|dfs_time: 5.22
GSM437231|MCC Patient 139|Moffitt Cancer Center|age: 64|gender: male|ethnicity: caucasian|ajcc_stage: 4|grade: 2 - Moderately differentiated (MD)|overall_event (death from any cause): death|dss_event (disease specific survival	death from cancer): death|dfs_event (disease free survival	cancer recurrence): NA|overall survival follow-up time: 18.54|dss_time: 18.54|dfs_time: 0
GSM437232|MCC Patient 140|Moffitt Cancer Center|age: 72|gender: female|ethnicity: caucasian|ajcc_stage: 4|grade: 2 - Moderately differentiated (MD)|overall_event (death from any cause): no death|dss_event (disease specific survival	death from cancer): no death|dfs_event (disease free survival	cancer recurrence): no recurrence|overall survival follow-up time: 130.75|dss_time: 130.75|dfs_time: 117.3
GSM437233|MCC Patient 141|Moffitt Cancer Center|age: 59|gender: female|ethnicity: black|ajcc_stage: 4|grade: 1 - Well differentiated (WD)|overall_event (death from any cause): death|dss_event (disease specific survival	death from cancer): death|dfs_event (disease free survival	cancer recurrence): NA|overall survival follow-up time: 17.62|dss_time: 17.62|dfs_time: 0
GSM437234|MCC Patient 142|Moffitt Cancer Center|age: 46|gender: male|ethnicity: black|ajcc_stage: 4|grade: 2 - Moderately differentiated (MD)|overall_event (death from any cause): death|dss_event (disease specific survival	death from cancer): death|dfs_event (disease free survival	cancer recurrence): NA|overall survival follow-up time: 5.32|dss_time: 5.32|dfs_time: 0
GSM437235|MCC Patient 143|Moffitt Cancer Center|age: 69|gender: male|ethnicity: caucasian|ajcc_stage: 4|grade: 3 - Poorly differentiated (PD)|overall_event (death from any cause): death|dss_event (disease specific survival	death from cancer): death|dfs_event (disease free survival	cancer recurrence): NA|overall survival follow-up time: 2.36|dss_time: 2.36|dfs_time: 0
GSM437236|MCC Patient 144|Moffitt Cancer Center|age: 73|gender: male|ethnicity: caucasian|ajcc_stage: 4|grade: 2 - Moderately differentiated (MD)|overall_event (death from any cause): death|dss_event (disease specific survival	death from cancer): death|dfs_event (disease free survival	cancer recurrence): NA|overall survival follow-up time: 5.72|dss_time: 5.72|dfs_time: 0
GSM437237|MCC Patient 145|Moffitt Cancer Center|age: 66|gender: male|ethnicity: caucasian|ajcc_stage: 4|grade: 2 - Moderately differentiated (MD)|overall_event (death from any cause): death|dss_event (disease specific survival	death from cancer): death|dfs_event (disease free survival	cancer recurrence): NA|overall survival follow-up time: 15.28|dss_time: 15.28|dfs_time: 0
GSM437238|MCC Patient 146|Moffitt Cancer Center|age: 54|gender: male|ethnicity: caucasian|ajcc_stage: 4|grade: 2 - Moderately differentiated (MD)|overall_event (death from any cause): no death|dss_event (disease specific survival	death from cancer): no death|dfs_event (disease free survival	cancer recurrence): no recurrence|overall survival follow-up time: 95.07|dss_time: 95.07|dfs_time: 82.61
GSM437239|MCC Patient 147|Moffitt Cancer Center|age: 88|gender: male|ethnicity: caucasian|ajcc_stage: 4|grade: 2 - Moderately differentiated (MD)|overall_event (death from any cause): death|dss_event (disease specific survival	death from cancer): death|dfs_event (disease free survival	cancer recurrence): NA|overall survival follow-up time: 4.96|dss_time: 4.96|dfs_time: 0
GSM437240|MCC Patient 148|Moffitt Cancer Center|age: 58|gender: male|ethnicity: caucasian|ajcc_stage: 4|grade: 2 - Moderately differentiated (MD)|overall_event (death from any cause): death|dss_event (disease specific survival	death from cancer): death|dfs_event (disease free survival	cancer recurrence): NA|overall survival follow-up time: 28.89|dss_time: 28.89|dfs_time: 0
GSM437241|MCC Patient 149|Moffitt Cancer Center|age: 82|gender: female|ethnicity: caucasian|ajcc_stage: 4|grade: 3 - Poorly differentiated (PD)|overall_event (death from any cause): death|dss_event (disease specific survival	death from cancer): death|dfs_event (disease free survival	cancer recurrence): NA|overall survival follow-up time: 3.25|dss_time: 3.25|dfs_time: 0
GSM437242|MCC Patient 150|Moffitt Cancer Center|age: 58|gender: female|ethnicity: caucasian|ajcc_stage: 4|grade: 3 - Poorly differentiated (PD)|overall_event (death from any cause): death|dss_event (disease specific survival	death from cancer): death|dfs_event (disease free survival	cancer recurrence): NA|overall survival follow-up time: 0.92|dss_time: 0.92|dfs_time: 0
GSM437243|MCC Patient 151|Moffitt Cancer Center|age: 69|gender: male|ethnicity: caucasian|ajcc_stage: 4|grade: 2 - Moderately differentiated (MD)|overall_event (death from any cause): death|dss_event (disease specific survival	death from cancer): death|dfs_event (disease free survival	cancer recurrence): recurrence|overall survival follow-up time: 18.77|dss_time: 18.77|dfs_time: 10.61
GSM437244|MCC Patient 152|Moffitt Cancer Center|age: 51|gender: male|ethnicity: caucasian|ajcc_stage: 4|grade: 2 - Moderately differentiated (MD)|overall_event (death from any cause): death|dss_event (disease specific survival	death from cancer): death|dfs_event (disease free survival	cancer recurrence): NA|overall survival follow-up time: 57.73|dss_time: 57.73|dfs_time: 0
GSM437245|MCC Patient 153|Moffitt Cancer Center|age: 70|gender: female|ethnicity: other (not caucasian, black, or hispanic)|ajcc_stage: 4|grade: 2 - Moderately differentiated (MD)|overall_event (death from any cause): death|dss_event (disease specific survival	death from cancer): death|dfs_event (disease free survival	cancer recurrence): NA|overall survival follow-up time: 14.39|dss_time: 14.39|dfs_time: 0
GSM437246|MCC Patient 154|Moffitt Cancer Center|age: 82|gender: female|ethnicity: caucasian|ajcc_stage: 4|grade: 2 - Moderately differentiated (MD)|overall_event (death from any cause): death|dss_event (disease specific survival	death from cancer): death|dfs_event (disease free survival	cancer recurrence): NA|overall survival follow-up time: 5.12|dss_time: 5.12|dfs_time: 0
GSM437247|MCC Patient 155|Moffitt Cancer Center|age: 60|gender: male|ethnicity: caucasian|ajcc_stage: 4|grade: 3 - Poorly differentiated (PD)|overall_event (death from any cause): death|dss_event (disease specific survival	death from cancer): death|dfs_event (disease free survival	cancer recurrence): NA|overall survival follow-up time: 4.99|dss_time: 4.99|dfs_time: 0
GSM437248|MCC Patient 156|Moffitt Cancer Center|age: 52|gender: male|ethnicity: black|ajcc_stage: 4|grade: 3 - Poorly differentiated (PD)|overall_event (death from any cause): death|dss_event (disease specific survival	death from cancer): death|dfs_event (disease free survival	cancer recurrence): recurrence|overall survival follow-up time: 33.17|dss_time: 33.17|dfs_time: 24.88
GSM437249|MCC Patient 157|Moffitt Cancer Center|age: 59|gender: male|ethnicity: caucasian|ajcc_stage: 4|grade: 2 - Moderately differentiated (MD)|overall_event (death from any cause): death|dss_event (disease specific survival	death from cancer): no death|dfs_event (disease free survival	cancer recurrence): no recurrence|overall survival follow-up time: 50.53|dss_time: 50.53|dfs_time: 50.53
GSM437250|MCC Patient 158|Moffitt Cancer Center|age: 56|gender: male|ethnicity: caucasian|ajcc_stage: 4|grade: 3 - Poorly differentiated (PD)|overall_event (death from any cause): death|dss_event (disease specific survival	death from cancer): death|dfs_event (disease free survival	cancer recurrence): NA|overall survival follow-up time: 5.72|dss_time: 5.72|dfs_time: 0
GSM437251|MCC Patient 159|Moffitt Cancer Center|age: 63|gender: male|ethnicity: caucasian|ajcc_stage: 4|grade: 2 - Moderately differentiated (MD)|overall_event (death from any cause): death|dss_event (disease specific survival	death from cancer): death|dfs_event (disease free survival	cancer recurrence): NA|overall survival follow-up time: 8.02|dss_time: 8.02|dfs_time: 0
GSM437252|MCC Patient 160|Moffitt Cancer Center|age: 65|gender: female|ethnicity: caucasian|ajcc_stage: 4|grade: 2 - Moderately differentiated (MD)|overall_event (death from any cause): death|dss_event (disease specific survival	death from cancer): death|dfs_event (disease free survival	cancer recurrence): NA|overall survival follow-up time: 34.02|dss_time: 34.02|dfs_time: 0
GSM437253|MCC Patient 161|Moffitt Cancer Center|age: 54|gender: male|ethnicity: caucasian|ajcc_stage: 4|grade: 3 - Poorly differentiated (PD)|overall_event (death from any cause): death|dss_event (disease specific survival	death from cancer): death|dfs_event (disease free survival	cancer recurrence): NA|overall survival follow-up time: 1.44|dss_time: 1.44|dfs_time: 0
GSM437254|MCC Patient 162|Moffitt Cancer Center|age: 76|gender: male|ethnicity: caucasian|ajcc_stage: 4|grade: 3 - Poorly differentiated (PD)|overall_event (death from any cause): death|dss_event (disease specific survival	death from cancer): no death|dfs_event (disease free survival	cancer recurrence): NA|overall survival follow-up time: 36.95|dss_time: 36.95|dfs_time: 0
GSM437255|MCC Patient 163|Moffitt Cancer Center|age: 58|gender: female|ethnicity: other (not caucasian, black, or hispanic)|ajcc_stage: 4|grade: 2 - Moderately differentiated (MD)|overall_event (death from any cause): no death|dss_event (disease specific survival	death from cancer): no death|dfs_event (disease free survival	cancer recurrence): no recurrence|overall survival follow-up time: 60.75|dss_time: 60.75|dfs_time: 55.19
GSM437256|MCC Patient 164|Moffitt Cancer Center|age: 69|gender: female|ethnicity: caucasian|ajcc_stage: 4|grade: 2 - Moderately differentiated (MD)|overall_event (death from any cause): death|dss_event (disease specific survival	death from cancer): no death|dfs_event (disease free survival	cancer recurrence): NA|overall survival follow-up time: 37.44|dss_time: 37.44|dfs_time: 0
GSM437257|MCC Patient 165|Moffitt Cancer Center|age: 42|gender: female|ethnicity: caucasian|ajcc_stage: 4|grade: 2 - Moderately differentiated (MD)|overall_event (death from any cause): death|dss_event (disease specific survival	death from cancer): death|dfs_event (disease free survival	cancer recurrence): NA|overall survival follow-up time: 23.07|dss_time: 23.07|dfs_time: 0
GSM437258|MCC Patient 166|Moffitt Cancer Center|age: 78|gender: female|ethnicity: caucasian|ajcc_stage: 4|grade: 2 - Moderately differentiated (MD)|overall_event (death from any cause): death|dss_event (disease specific survival	death from cancer): death|dfs_event (disease free survival	cancer recurrence): NA|overall survival follow-up time: 19.85|dss_time: 19.85|dfs_time: 0
GSM437259|MCC Patient 167|Moffitt Cancer Center|age: 51|gender: male|ethnicity: caucasian|ajcc_stage: 4|grade: 2 - Moderately differentiated (MD)|overall_event (death from any cause): no death|dss_event (disease specific survival	death from cancer): no death|dfs_event (disease free survival	cancer recurrence): NA|overall survival follow-up time: 31.85|dss_time: 31.85|dfs_time: 0
GSM437260|MCC Patient 168|Moffitt Cancer Center|age: 63|gender: male|ethnicity: caucasian|ajcc_stage: 4|grade: 2 - Moderately differentiated (MD)|overall_event (death from any cause): death|dss_event (disease specific survival	death from cancer): death|dfs_event (disease free survival	cancer recurrence): NA|overall survival follow-up time: 8.61|dss_time: 8.61|dfs_time: 0
GSM437261|MCC Patient 169|Moffitt Cancer Center|age: 66|gender: male|ethnicity: caucasian|ajcc_stage: 4|grade: 2 - Moderately differentiated (MD)|overall_event (death from any cause): no death|dss_event (disease specific survival	death from cancer): no death|dfs_event (disease free survival	cancer recurrence): recurrence|overall survival follow-up time: 42.27|dss_time: 42.27|dfs_time: 13.08
GSM437262|MCC Patient 170|Moffitt Cancer Center|age: 73|gender: male|ethnicity: caucasian|ajcc_stage: 4|grade: 2 - Moderately differentiated (MD)|overall_event (death from any cause): death|dss_event (disease specific survival	death from cancer): death|dfs_event (disease free survival	cancer recurrence): NA|overall survival follow-up time: 15.25|dss_time: 15.25|dfs_time: 0
GSM437263|MCC Patient 171|Moffitt Cancer Center|age: 62|gender: male|ethnicity: caucasian|ajcc_stage: 4|grade: 2 - Moderately differentiated (MD)|overall_event (death from any cause): death|dss_event (disease specific survival	death from cancer): death|dfs_event (disease free survival	cancer recurrence): NA|overall survival follow-up time: 14.56|dss_time: 14.56|dfs_time: 0
GSM437264|MCC Patient 172|Moffitt Cancer Center|age: 82|gender: female|ethnicity: caucasian|ajcc_stage: 4|grade: 2 - Moderately differentiated (MD)|overall_event (death from any cause): death|dss_event (disease specific survival	death from cancer): no death|dfs_event (disease free survival	cancer recurrence): no recurrence|overall survival follow-up time: 9.96|dss_time: 9.96|dfs_time: 9.96
GSM437265|MCC Patient 173|Moffitt Cancer Center|age: 76|gender: male|ethnicity: caucasian|ajcc_stage: 4|grade: 2 - Moderately differentiated (MD)|overall_event (death from any cause): death|dss_event (disease specific survival	death from cancer): death|dfs_event (disease free survival	cancer recurrence): no recurrence|overall survival follow-up time: 8.94|dss_time: 8.94|dfs_time: 8.94
GSM437266|MCC Patient 174|Moffitt Cancer Center|age: 78|gender: female|ethnicity: caucasian|ajcc_stage: 4|grade: 3 - Poorly differentiated (PD)|overall_event (death from any cause): no death|dss_event (disease specific survival	death from cancer): no death|dfs_event (disease free survival	cancer recurrence): recurrence|overall survival follow-up time: 32.67|dss_time: 32.67|dfs_time: 17.32
GSM437267|MCC Patient 175|Moffitt Cancer Center|age: 66|gender: female|ethnicity: caucasian|ajcc_stage: 4|grade: 3 - Poorly differentiated (PD)|overall_event (death from any cause): death|dss_event (disease specific survival	death from cancer): death|dfs_event (disease free survival	cancer recurrence): NA|overall survival follow-up time: 2.07|dss_time: 2.07|dfs_time: 0
GSM437268|MCC Patient 176|Moffitt Cancer Center|age: 68|gender: male|ethnicity: caucasian|ajcc_stage: 4|grade: 2 - Moderately differentiated (MD)|overall_event (death from any cause): death|dss_event (disease specific survival	death from cancer): death|dfs_event (disease free survival	cancer recurrence): NA|overall survival follow-up time: 22.78|dss_time: 22.78|dfs_time: 0
GSM437269|MCC Patient 177|Moffitt Cancer Center|age: 47|gender: male|ethnicity: caucasian|ajcc_stage: 4|grade: 2 - Moderately differentiated (MD)|overall_event (death from any cause): no death|dss_event (disease specific survival	death from cancer): no death|dfs_event (disease free survival	cancer recurrence): NA|overall survival follow-up time: 22.35|dss_time: 22.35|dfs_time: 0
