# Supplementary material for: A loop-counting method for covariate-corrected low-rank biclustering of gene-expression and genome-wide association study data
Source: PLoS Comput Biol. 2018 May 14;14(5):e1006105. doi: 10.1371/journal.pcbi.1006105 (PMC5997363; doi:10.1371/journal.pcbi.1006105)
Supplement: S2 Source Code — This archive contains C source code for our loop-counting methods, along with several drivers (written in Matlab) which allow users to replicate each of our numerical experiments (shown in the main text and supplementary information). (GZ) [file pcbi.1006105.s008.gz]

Archive with 231 entries (225 files):
- dir_c
- dir_c/bcc.c
- dir_c/bcc_lf.c
- dir_c/AtTAn_vv.c
- dir_c/M_Ax_to_L2.c
- dir_c/An_ZtSWn_Yt_vv.c
- dir_c/bcc_scorebox.c
- dir_c/L_init.c
- dir_c/AtTYn_vv.c
- dir_c/At_T_YnWt_S_Zn_ww.c
- dir_c/dexcluster_scorebox.c
- dir_c/An_ZtSWn_Yt_ww.c
- dir_c/mda_io.c
- dir_c/At_T_YnWt_S_Zn_vv.c
- dir_c/binary_read.c
- dir_c/xdrop.c
- dir_c/dcc_scorebox.c
- dir_c/GLOBAL_pthread.c
- dir_c/D_AtTn_ZtSn.c
- dir_c/lakcluster_driver.c
- dir_c/ra_stats.c
- dir_c/dcc_sumscores.c
- dir_c/lakcluster_ver18.c
- dir_c/lakcluster_function.c
- dir_c/dcc.c
- dir_c/dcc_lf.c
- dir_c/wkspace.c
- dir_c/updateglobals.c
- dir_c/P_init.c
- dir_c/AnZt_S_WnYt_vv.c
- dir_c/Quicksort.c
- dir_c/xcalc.c
- dir_c/TAnZtS.c
- dir_c/lakcluster_ver18.c.bkp
- dir_c/AttYn____WtsZn_vv.c
- dir_c/An_v.c
- dir_c/PNMfile.c
- dir_c/AtTYn____WtSZn_vv.c
- dir_c/S_init.c
- dir_c/AnAt_vv.c
- dir_c/AnZt_mm.c
- dir_c/fillzero.c
- dir_c/At_T_Xn_ww.c
- dir_c/An_Xn_ww.c
- dir_c/bcc_lrup.c
- dir_c/An_ajdk_v.c
- dir_c/bcc_sumscores.c
- dir_c/AttAn_vv.c
- dir_c/bcc_flattenloop.c
- dir_c/M_init.c
- dir_c/raprintf.c
- dir_c/dexcluster_driver.c
- dir_c/AttYn_vv.c
- dir_c/AnZt_vv.c
- dir_c/An_ZtSn_ww.c
- dir_c/popcount.c
- dir_c/dcc_pca.c
- dir_c/lakcluster_scorebox.c
- dir_c/pca_driver.c
- dir_h
- dir_h/bcc.h
- dir_h/dcc.h
- dir_h/lakcluster_header.h
- dir_h/P_handle.h
- dir_h/M_handle.h
- dir_h/S_handle.h
- dir_h/L_handle.h
- dir_in
- dir_in/At_T_Xn_ww_error.in
- dir_in/AtTYn____WtSZn_vv_error.in
- dir_in/AtTAn_vv_error.in
- dir_in/An_Xn_ww_speed.in
- dir_in/An_ZtSWn_Yt_ww_speed.in
- dir_in/dcc_lf_TAnZtS_error.in
- dir_in/At_T_YnWt_S_Zn_vv_error.in
- dir_in/bcc_sumscores_bugs.in
- dir_in/bcc_sumscores_speed.in
- dir_in/AtTYn_vv_speed.in
- dir_in/D_AtTn_ZtSn_vv_error.in
- dir_in/AnZt_mm_speed.in
- dir_in/M_Ax_to_L2_error.in
- dir_in/An_ZtSn_ww_error.in
- dir_in/At_T_YnWt_S_Zn_ww_error.in
- dir_in/bcc_flattenloop_error.in
- dir_in/An_ZtSWn_Yt_vv_speed.in
- dir_in/bcc_lrup_sumscores_speed.in
- dir_in/AttYn____WtsZn_vv_error.in
- dir_in/AnAt_vv_error.in
- dir_in/An_v_error.in
- dir_in/An_ajdk_v_error.in
- dir_in/bcc_lf_AnZtSWnYt_error.in
- dir_in/At_T_YnWt_ww_speed.in
- dir_in/dcc_init_error.in
- dir_in/bcc_sumscores_speed2.in
- dir_in/AnZt_vv_speed.in
- dir_in/dcc_lf_D_AtTn_ZtSn_error.in
- dir_in/bcc_sumscores_check.in
- dir_in/bcc_lf_AtTYnWtSZn_error.in
- dir_in/At_T_Xn_ww_speed.in
- dir_in/An_ZtSWn_Yt_ww_error.in
- dir_in/An_Xn_ww_error.in
- dir_in/dcc_sumscores_error.in
- dir_in/bcc_init_error.in
- dir_in/bcc_sumscores_error.in
- dir_in/An_ZtSWn_ww_error.in
- dir_in/M_Ax_to_L2_speed.in
- dir_in/An_ZtSn_ww_speed.in
- dir_in/AtTYn_vv_error.in
- dir_in/D_AtTn_ZtSn_vv_speed.in
- dir_in/ynwt_vv_speed.in
- dir_in/AnZt_mm_error.in
- dir_in/binary_M_setup_test.in
- dir_in/dcc_time_sumscores_speed.in
- dir_in/bcc_QX_error.in
- dir_in/bcc_flattenloop_speed.in
- dir_in/At_T_YnWt_S_Zn_ww_speed.in
- dir_in/An_ZtSWn_Yt_vv_error.in
- dir_in/AnAt_vv_speed.in
- dir_in/AnZt_xx_error.in
- dir_in/bcc_lrup_flattenloop_error.in
- dir_in/An_ajdk_v_speed.in
- dir_in/AnZt_vv_speed3.in
- dir_in/An_v_speed.in
- dir_in/bcc_lrup_error.in
- dir_in/AnZt_vv_speed2.in
- dir_in/AnZt_S_WnYt_vv_error.in
- dir_in/At_T_YnWt_ww_error.in
- dir_in/AnZt_vv_error.in
- dir_in/ztsvn_vv_speed.in
- dir_m
- dir_m/lakcluster_test_ADAADA_ver2.m
- dir_m/tutorial_binary_load.m
- dir_m/lakcluster_test_uADZSZDA_ver8.m
- dir_m/dexcluster_uADZSZDA_dr_1.m
- dir_m/lakcluster_uADZSWDY_dr_0.m
- dir_m/intersectall.m
- dir_m/lakcluster_test_AZWY_ver2.m
- dir_m/dexcluster_uADZSZDA_scorebox_1.m
- dir_m/dexcluster_test_uADZSZDA_Ireq1_ver7.m
- dir_m/dexcluster_test_uAZSZA_ver5.m
- dir_m/dexcluster_test_AAAA_ver5.m
- dir_m/dexcluster_test_uADZSZDA_ver0b.m
- dir_m/lakcluster_uADZSWDY_dr_1.m
- dir_m/dexcluster_uADZSZDA_dr_0.m
- dir_m/dexcluster_uADZSZDA_xfix_gen_ver0.m
- dir_m/dexcluster_test_uADZSZDA_Ireq3_ver7.m
- dir_m/lakcluster_test_AXXX_w6.m
- dir_m/lakcluster_test_ADAADA_ver3.m
- dir_m/lakcluster_test_AZZA_ver2.m
- dir_m/lakcluster_test_uADZSZDA_Ireq2_ver7.m
- dir_m/dexcluster_uADZSZDA_dr_2.m
- dir_m/lakcluster_test_AAYY_ver2.m
- dir_m/unionall.m
- dir_m/dexcluster_uADZSZDA_scorebox_2.m
- dir_m/tutorial_binary_getsize.m
- dir_m/helper_xdropplot_ver4.m
- dir_m/lakcluster_uADZSWDY_xfix_gen_ver0.m
- dir_m/lakcluster_test_uAZZA_ver4.m
- dir_m/helper_auc_AXXX_ver1.m
- dir_m/slurm_launcher.m
- dir_m/xfix_del.m
- dir_m/hmap_autumn_0.m
- dir_m/hmap_autumn_1.m
- dir_m/lakcluster_uADZSZDA_check_0.m
- dir_m/lakcluster_test_uADZSZDA_ver6_w0.m
- dir_m/adi_median.m
- dir_m/tutorial_g1em.m
- dir_m/lakcluster_uADZSWDY_dr_2.m
- dir_m/lakcluster_test_AXXX_w5.m
- dir_m/rup.m
- dir_m/adi_hist2d.m
- dir_m/tutorial_pp_to_p.m
- dir_m/lakcluster_test_AATAA_ver4.m
- dir_m/popcount_xor_lf.m
- dir_m/lakcluster_uADZSZDA_scorebox_0.m
- dir_m/lakcluster_test_uADZSZDA_Ireq3_ver7.m
- dir_m/lakcluster_uADZSZDA_shuffle_1.m
- dir_m/AJDK_AXDX_define.m
- dir_m/cintersect.m
- dir_m/lakcluster_uADZSZDA_dr_0.m
- dir_m/lakcluster_uADZSWDY_shuffle_0.m
- dir_m/lakcluster_uADZSWDY_check_0.m
- dir_m/lakcluster_uADZSWDY_scorebox_1.m
- dir_m/dexcluster_uADZSZDA_hmap_0.m
- dir_m/lakcluster_uADZSWDY_scorebox_0.m
- dir_m/dexcluster_test_uADZSZDA_ver1.m
- dir_m/lakcluster_uADZSZDA_dr_1.m
- dir_m/lakcluster_test_uAAAA_ver1.m
- dir_m/make_popcount_.m
- dir_m/lakcluster_uADZSZDA_scorebox_1.m
- dir_m/lakcluster_test_uADZSZDA_Ireq1_ver7.m
- dir_m/mda_read_i4.m
- dir_m/xfix_gen.m
- dir_m/lakcluster_uADZSZDA_C_hmap_0.m
- dir_m/tutorial_binary_uncompress.m
- dir_m/An_ajdk_v.m
- dir_m/hpc_launcher.m
- dir_m/get_auc.m
- dir_m/calc_A_ajdk.m
- dir_m/mda_read_r8.m
- dir_m/tutorial_makelr.m
- dir_m/lakcluster_test_uADZSZDA_ver5b.m
- dir_m/tutorial_binary_makelr3.m
- dir_m/lakcluster_test_AAAA_ver5.m
- dir_m/lakcluster_uADZSZDA_hmap_0.m
- dir_m/tutorial_binary_compress.m
- dir_m/lakcluster_uADZSWDY_scorebox_2.m
- dir_m/hmap_scorebox_0.m
- dir_m/AnZt_vv.m
- dir_m/lakcluster_test_uADZSZDA_ver6.m
- dir_m/lakcluster_uADZSZDA_dr_2.m
- dir_m/dexcluster_test_uADZSZDA_Ireq2_ver7.m
- dir_m/tutorial_binary_makelr2.m
- dir_m/lakcluster_test_uADZSZDA_ver7b.m
- dir_m/lakcluster_uADZSZDA_scorebox_2.m
- dir_m/tutorial_binary_makelr.m
- dir_m/popcount_lf.m
- dir_m/tutorial_integer_to_binary.m
- dir_m/tutorial_binary_to_integer.m
- dir_m/lakcluster_uADZSZDA_xfix_gen_ver0.m
- dir_o
- dir_test
- lakcluster_ver18
- lakcluster_ver18_dev
- lakcluster_ver18.make
- lakcluster_ver18.make~
- Makefile
- Makefile_lisa
- Makefile_lisa~
- Makefile_prince
- README.txt
