# Supplementary material for: A loop-counting method for covariate-corrected low-rank biclustering of gene-expression and genome-wide association study data
Source: PLoS Comput Biol. 2018 May 14;14(5):e1006105. doi: 10.1371/journal.pcbi.1006105 (PMC5997363; doi:10.1371/journal.pcbi.1006105)
Supplement: S2 Source Code — This archive contains C source code for our loop-counting methods, along with several drivers (written in Matlab) which allow users to replicate each of our numerical experiments (shown in the main text and supplementary information). (GZ) [file pcbi.1006105.s008.gz › dir_c/mda_io.c]

#ifndef _MONOLITH
#include "lakcluster_header.h"
#endif /* _MONOLITH */

void mda_write_r8(char *fname,int nrows,int ncols,double *ra)
{
  FILE *fp=NULL; int tmp_d=0;
  if ((fp=fopen(fname,"w"))==NULL){ printf(" %% Warning! could not open %s when writing to disc.\n",fname); exit(RET_READ_FAIL);}
  tmp_d = 2; fwrite(&tmp_d,sizeof(int),1,fp); tmp_d = nrows; fwrite(&tmp_d,sizeof(int),1,fp); tmp_d = ncols; fwrite(&tmp_d,sizeof(int),1,fp); fwrite(ra,sizeof(double),nrows*ncols,fp);
  fclose(fp);fp=NULL;
}

void mda_write_i4(char *fname,int nrows,int ncols,int *ra)
{
  FILE *fp=NULL; int tmp_d=0;
  if ((fp=fopen(fname,"w"))==NULL){ printf(" %% Warning! could not open %s when writing to disc.\n",fname); exit(RET_READ_FAIL);}
  tmp_d = 2; fwrite(&tmp_d,sizeof(int),1,fp); tmp_d = nrows; fwrite(&tmp_d,sizeof(int),1,fp); tmp_d = ncols; fwrite(&tmp_d,sizeof(int),1,fp); fwrite(ra,sizeof(int),nrows*ncols,fp);
  fclose(fp);fp=NULL;
}
