# Supplementary material for: A loop-counting method for covariate-corrected low-rank biclustering of gene-expression and genome-wide association study data
Source: PLoS Comput Biol. 2018 May 14;14(5):e1006105. doi: 10.1371/journal.pcbi.1006105 (PMC5997363; doi:10.1371/journal.pcbi.1006105)
Supplement: S2 Source Code — This archive contains C source code for our loop-counting methods, along with several drivers (written in Matlab) which allow users to replicate each of our numerical experiments (shown in the main text and supplementary information). (GZ) [file pcbi.1006105.s008.gz › dir_c/dcc_scorebox.c]

#ifndef _MONOLITH
#include "lakcluster_header.h"
#endif /* _MONOLITH */


void dcc_scorebox_mxA(struct dcc_ajdk *D,int rdrop,int cdrop)
{
  /* reading rdrop and cdrop from input: ;
     copies D->A_bmc_j to D->A_umc_j ; 
     define D->A_umc_j_rmv and D->A_umc_j_rtn ; removing first cdrop entries of D->QC_index_local_mc_a ;
     copies E->A_bmr_j to E->A_umr_j ; 
     define E->A_umr_j_rmv and E->A_umr_j_rtn ; removing first rdrop entries of D->QR_index_local_mr_a ; using D->QR_index_local_nb to index nb ;
     call dcc_sumscores_mxB ; copying all instances of umc and umr to associated bmc and bmr respectively ;
   */
  int verbose=0; 
  int nbins = D->nbins; struct dcc_single **E_ = D->E_; struct dcc_single *E=NULL;
  int nb1=0,nr=0,nc=0;
  if (verbose){ printf(" %% [entering dcc_scorebox_mxA]\n");}
  for (nc=0;nc<D->A_ncols;nc++){ D->A_umc_j[nc] = bget__on(D->A_bmc_j,nc);} for (nc=0;nc<D->A_ncols;nc++){ D->A_umc_j_rtn[nc] = D->A_umc_j[nc]; D->A_umc_j_rmv[nc] = 0;}
  for (nc=0;nc<minimum(cdrop,D->A_cpop_j);nc++){ D->A_umc_j_rmv[D->QC_index_local_mc_a[nc]]=1; D->A_umc_j_rtn[D->QC_index_local_mc_a[nc]]=0;}
  for (nb1=0;nb1<nbins;nb1++){ E = E_[nb1];
    for (nr=0;nr<E->A_nrows;nr++){ E->A_umr_j[nr] = bget__on(E->A_bmr_j,nr);} for (nr=0;nr<E->A_nrows;nr++){ E->A_umr_j_rtn[nr] = E->A_umr_j[nr]; E->A_umr_j_rmv[nr] = 0;}
    /* for (nb1=0;nb1<nbins;nb1++){ } */}
  for (nr=0;nr<minimum(rdrop,D->A_rpop_j_total);nr++){ E_[D->QR_index_local_nb[nr]]->A_umr_j_rmv[D->QR_index_local_mr_a[nr]]=1; E_[D->QR_index_local_nb[nr]]->A_umr_j_rtn[D->QR_index_local_mr_a[nr]]=0;}
  if (verbose>1){
    if (verbose){ raprintf(D->A_umc_j    ,"char",1,D->A_ncols," %% D->A_umc_j    : ");}
    if (verbose){ raprintf(D->A_umc_j_rmv,"char",1,D->A_ncols," %% D->A_umc_j_rmv: ");}
    if (verbose){ raprintf(D->A_umc_j_rtn,"char",1,D->A_ncols," %% D->A_umc_j_rtn: ");}
    for (nb1=0;nb1<nbins;nb1++){ E = E_[nb1];
      sprintf(D->tmpAnchar," %%%% E_[%.2d]->A_umr_j    : ",nb1); raprintf(E->A_umr_j    ,"char",1,E->A_nrows,D->tmpAnchar);
      sprintf(D->tmpAnchar," %%%% E_[%.2d]->A_umr_j_rmv: ",nb1); raprintf(E->A_umr_j_rmv,"char",1,E->A_nrows,D->tmpAnchar);
      sprintf(D->tmpAnchar," %%%% E_[%.2d]->A_umr_j_rtn: ",nb1); raprintf(E->A_umr_j_rtn,"char",1,E->A_nrows,D->tmpAnchar);
      /* for (nb1=0;nb1<nbins;nb1++){ } */}
    /* if (verbose>1){ } */}
  if (verbose>1){ printf(" %% calling dcc_sumscores_mxB\n");}
  dcc_sumscores_mxB(D); 
  if (verbose>1){ printf(" %% finished dcc_sumscores_mxB\n");}
  if (verbose>1){
    sprintf(D->tmpAnchar," %%%% D->A_bmc_j    : "); bprintf(D->A_bmc_j    ,D->bitj,1,D->A_ncols,D->tmpAnchar);
    sprintf(D->tmpAnchar," %%%% D->A_bmc_j_rmv: "); bprintf(D->A_bmc_j_rmv,D->bitj,1,D->A_ncols,D->tmpAnchar);
    sprintf(D->tmpAnchar," %%%% D->A_bmc_j_rtn: "); bprintf(D->A_bmc_j_rtn,D->bitj,1,D->A_ncols,D->tmpAnchar);
    for (nb1=0;nb1<nbins;nb1++){ E = E_[nb1];
      sprintf(D->tmpAnchar," %%%% E_[%.2d]->A_bmr_j    : ",nb1); bprintf(E->A_bmr_j    ,D->bitj,1,E->A_nrows,D->tmpAnchar);
      sprintf(D->tmpAnchar," %%%% E_[%.2d]->A_bmr_j_rmv: ",nb1); bprintf(E->A_bmr_j_rmv,D->bitj,1,E->A_nrows,D->tmpAnchar);
      sprintf(D->tmpAnchar," %%%% E_[%.2d]->A_bmr_j_rtn: ",nb1); bprintf(E->A_bmr_j_rtn,D->bitj,1,E->A_nrows,D->tmpAnchar);
      /* for (nb1=0;nb1<nbins;nb1++){ } */}
    /* if (verbose>1){ } */}
  if (verbose){ printf(" %% [finished dcc_scorebox_mxA]\n");}
}

void dcc_scorebox_svalue(struct dcc_ajdk *D)
{
  /* Calculates D->QR_svalue and D->QC_svalue from E->QR_TAnAtT_nrm and D->QC_TAnAtT_nrm, respectively. */
  int verbose=0; 
  int nbins = D->nbins; struct dcc_single **E_ = D->E_;
  int nb1=0; struct dcc_single *E=NULL;
  int na_a=0,na_b=0,na_j=0,ma_a=0,ma_b=0,ma_j=0;
  int Irow=0,Icol=0;
  if (verbose){ printf(" %% [entering dcc_scorebox_svalue]\n");}
  D->Irem=0; for (nb1=0;nb1<nbins;nb1++){ E = E_[nb1]; D->Irem += (E->A_rpop_j>0?1:0);} 
  xcc_get_Ireq("empty low",nbins,D->Irem,&(D->Ireq),&(Irow),&(Icol));
  if (verbose){ printf(" %% found D->Irem %d/%d, using D->Ireq %d; Irow %d Icol %d\n",D->Irem,nbins,D->Ireq,Irow,Icol);}
  if (verbose){
    printf(" %% D->A_ncols %d D->A_cpop_b %d D->A_cpop_j %d\n",D->A_ncols,D->A_cpop_b,D->A_cpop_j);
    if (verbose>1){ sprintf(D->tmpAnchar," %%%% D->A_bmc_b: "); bprintf(D->A_bmc_b,D->bitj,1,D->A_ncols,D->tmpAnchar);}
    if (verbose>1){ sprintf(D->tmpAnchar," %%%% D->A_bmc_j: "); bprintf(D->A_bmc_j,D->bitj,1,D->A_ncols,D->tmpAnchar);}
    /* if (verbose){ } */}
  if (D->A_cbother && D->A_rpop_b_total){
    na_a=0;na_b=0;na_j=0;
    while (na_a<D->A_ncols){
      if (bget__on(D->A_bmc_b,na_a)){
	if (bget__on(D->A_bmc_j,na_a)){
	  D->QC_svalue[na_j] = D->QC_TAnAtT_nrm[na_a + 0*D->A_ncols + Icol*D->A_ncols*D->T_ncols];
	  na_j++; /* if (bget__on(D->A_bmc_j,na_a)){ } */}
	na_b++; /* if (bget__on(D->A_bmc_b,na_a)){ } */}
      na_a++;/* while (na_a<D->A_ncols){ } */}
    if (verbose>1){
      raprintf(  D->QC_svalue,"double",1,D->A_cpop_j," %%   D->QC_svalue :");
      /* if (verbose){ } */}
    /* if (D->A_cbother && D->A_rpop_b_total){ } */}
  if (D->A_rpop_b_total && D->A_cbother){
    D->A_nrows_total=0;D->A_rpop_b_total=0;D->A_rpop_j_total=0;
    for (nb1=0;nb1<nbins;nb1++){ E = E_[nb1]; 
      if (verbose){
	printf(" %% nb1 %d E->A_nrows %d E->A_rpop_b %d E->A_rpop_j %d\n",nb1,E->A_nrows,E->A_rpop_b,E->A_rpop_j);
	if (verbose>1){ sprintf(D->tmpAnchar," %%%% E->A_bmr_b: "); bprintf(E->A_bmr_b,D->bitj,1,E->A_nrows,D->tmpAnchar);}
	if (verbose>1){ sprintf(D->tmpAnchar," %%%% E->A_bmr_j: "); bprintf(E->A_bmr_j,D->bitj,1,E->A_nrows,D->tmpAnchar);}
	/* if (verbose){ } */}
      ma_a=0;ma_b=0;ma_j=0;
      while (ma_a<E->A_nrows){
	if (bget__on(E->A_bmr_b,ma_a)){
	  if (bget__on(E->A_bmr_j,ma_a)){
	    D->QR_svalue[D->A_rpop_j_total] = E->QR_TAnAtT_nrm[ma_a + 0*E->A_nrows + Irow*E->A_nrows*D->T_ncols];
	    ma_j++; D->A_rpop_j_total++; /* if (bget__on(E->A_bmr_j,ma_a)){ } */}
	  ma_b++; D->A_rpop_b_total++; /* while (ma_a<E->A_nrows){ } */}
	ma_a++; D->A_nrows_total++; /* while (ma_a<E->A_nrows){ } */}
      /* for (nb1=0;nb1<nbins;nb1++){ } */}
    if (verbose>1){
      raprintf(  D->QR_svalue,"double",1,D->A_rpop_j_total," %% D->QR_svalue :");
      /* if (verbose){ } */}
    /* if (D->A_rpop_b_total && D->A_cbother){ } */}
  if (verbose){ printf(" %% [finished dcc_scorebox_svalue]\n");}
}

void dcc_scorebox_srt(struct dcc_ajdk *D,int nrows,int *mr_index_local_nb,int *mr_index_local_mr,int ncols,int *mc_index_sort)
{
  /* Copies last D->A_rpop_j_total entries from mr_index_sort (i.e., mr_index_local_nb and mr_index_local_mr) ;
     into D->QR_index_local_nb and D->QR_index_local_mr_a, respectively. ;
     Copies last D->A_cpop_j entries from mc_index_sort ;
     into D->QC_index_local_mc_a. ;
  */
  int verbose=0; 
  int nbins = D->nbins; struct dcc_single **E_ = D->E_;
  int nb1=0; struct dcc_single *E=NULL;
  int na_j=0,nr=0;
  if (verbose){ printf(" %% [entering dcc_scorebox_srt]\n");}
  if (mc_index_sort!=NULL && ncols>=D->A_cpop_j){ 
    for (na_j=0;na_j<D->A_cpop_j;na_j++){ D->QC_index_local_mc_a[na_j] = mc_index_sort[ncols-D->A_cpop_j+na_j];} 
    /* if (mc_index_sort!=NULL){ } */}
  if (mr_index_local_nb!=NULL && mr_index_local_mr!=NULL && nrows>=D->A_rpop_j_total){ 
    for (nr=0;nr<D->A_rpop_j_total;nr++){ 
      D->QR_index_local_mr_a[nr] = mr_index_local_mr[nrows-D->A_rpop_j_total+nr];
      D->QR_index_local_nb[nr] = mr_index_local_nb[nrows-D->A_rpop_j_total+nr];
      /* for (nr=0;nr<D->A_rpop_j_total;nr++){ } */}
    /* if (mc_index_sort!=NULL){ } */};
  if (verbose>1){ printf(" %% finished copying mr_index_local_nb,mr_index_local_mr and mc_index_sort\n");}    
  if (verbose>1){
    raprintf(D->QR_index_local_mr_a,   "int",1,D->A_rpop_j_total," %% D->QR_index_local_mr_a pos :");
    raprintf(  D->QR_index_local_nb,   "int",1,D->A_rpop_j_total," %%   D->QR_index_local_nb pos :");
    raprintf(D->QC_index_local_mc_a,   "int",1,D->A_cpop_j," %% D->QC_index_local_mc_a pos :");
    /* if (verbose){ } */}
  if (verbose){ printf(" %% [finished dcc_scorebox_srt]\n");}
}

void dcc_out_xdrop_lkp(struct dcc_ajdk *D,int nrows,int *mr_index_sort,int **mr_index_local_nb_,int **mr_index_local_mr_)
{
  /* Converts mr_index_sort to lnb (local nb) and index_local_mr (local mr) indices. ;
     Note that all indices are of 'a' type (i.e., referring to mr_a). */
  int verbose=0;
  int nbins = D->nbins; struct dcc_single **E_ = D->E_;
  int nl=0,tmpd=0,nb=0,mx_a_tot=0;
  struct dcc_single *E=NULL;
  if (verbose){ printf(" %% [entering dcc_out_xdrop_lkp]\n");}
  mx_a_tot = 0; for (nb=0;nb<nbins;nb++){ E = E_[nb]; mx_a_tot += E->A_nrows; /* for (nb=0;nb<nbins;nb++){ } */}
  if (verbose){ printf(" %% nbins %d, mx_a_tot %d, nrows %d\n",nbins,mx_a_tot,nrows);}
  if (*mr_index_local_nb_==NULL){ (*mr_index_local_nb_) = (int *) wkspace_all0c(nrows*sizeof(int));}
  if (*mr_index_local_mr_==NULL){ (*mr_index_local_mr_) = (int *) wkspace_all0c(nrows*sizeof(int));}
  for (nl=0;nl<nrows;nl++){  
    tmpd = mr_index_sort[nl];
    nb=0; while (tmpd>=E_[nb]->A_nrows){ tmpd-=E_[nb]->A_nrows; nb++;}
    (*mr_index_local_nb_)[nl] = nb; (*mr_index_local_mr_)[nl] = tmpd;
    /* for (nl=0;nl<nrows;nl++){ } */}
  if (verbose>1){ raprintf(*mr_index_local_nb_,"int",1,nrows," %% mr_index_local_nb: ");}
  if (verbose>1){ raprintf(*mr_index_local_mr_,"int",1,nrows," %% mr_index_local_mr: ");}
  if (verbose){ printf(" %% [finished dcc_out_xdrop_lkp]\n");}
}
