# Supplementary material for: A loop-counting method for covariate-corrected low-rank biclustering of gene-expression and genome-wide association study data
Source: PLoS Comput Biol. 2018 May 14;14(5):e1006105. doi: 10.1371/journal.pcbi.1006105 (PMC5997363; doi:10.1371/journal.pcbi.1006105)
Supplement: S2 Source Code — This archive contains C source code for our loop-counting methods, along with several drivers (written in Matlab) which allow users to replicate each of our numerical experiments (shown in the main text and supplementary information). (GZ) [file pcbi.1006105.s008.gz › dir_c/lakcluster_function.c]

/* lakcluster functions */
#include "mda_io.c"
#include "fillzero.c"
#include "wkspace.c" 
#include "GLOBAL_pthread.c" 
#include "popcount.c"
#include "raprintf.c"
#include "binary_read.c"
#include "updateglobals.c"
#include "L_init.c"
#include "M_init.c"
#include "ra_stats.c"
#include "Quicksort.c"
#include "PNMfile.c"
#include "An_ajdk_v.c"
#include "An_v.c"
#include "M_Ax_to_L2.c"
#include "AnZt_vv.c"
#include "AnZt_mm.c"
#include "AnAt_vv.c"
#include "AtTYn_vv.c"
#include "AtTAn_vv.c"
#include "AttYn_vv.c"
#include "AttAn_vv.c"
#include "xcalc.c"
#include "An_ZtSn_ww.c"
#include "An_ZtSWn_Yt_vv.c"
#include "AnZt_S_WnYt_vv.c"
#include "An_ZtSWn_Yt_ww.c"
#include "At_T_YnWt_S_Zn_vv.c"
#include "AtTYn____WtSZn_vv.c"
#include "AttYn____WtsZn_vv.c"
#include "At_T_YnWt_S_Zn_ww.c"
#include "xdrop.c"
#include "At_T_Xn_ww.c"
#include "An_Xn_ww.c"
#include "bcc.c"
#include "bcc_lf.c"
#include "bcc_flattenloop.c"
#include "bcc_lrup.c"
#include "bcc_sumscores.c"
#include "lakcluster_driver.c"

/* dexcluster functions */
#include "D_AtTn_ZtSn.c"
#include "TAnZtS.c"
#include "dcc.c"
#include "dcc_lf.c"
#include "dcc_sumscores.c"
#include "dexcluster_driver.c"

/* scorebox functions */
#include "bcc_scorebox.c"
#include "dcc_scorebox.c"
#include "S_init.c"
#include "lakcluster_scorebox.c"
#include "dexcluster_scorebox.c"

/* pca functions */
#include "P_init.c"
#include "pca_driver.c"
