# Supplementary material for: A loop-counting method for covariate-corrected low-rank biclustering of gene-expression and genome-wide association study data
Source: PLoS Comput Biol. 2018 May 14;14(5):e1006105. doi: 10.1371/journal.pcbi.1006105 (PMC5997363; doi:10.1371/journal.pcbi.1006105)
Supplement: S2 Source Code — This archive contains C source code for our loop-counting methods, along with several drivers (written in Matlab) which allow users to replicate each of our numerical experiments (shown in the main text and supplementary information). (GZ) [file pcbi.1006105.s008.gz › dir_c/P_init.c]

#ifndef _MONOLITH
#include "lakcluster_header.h"
#endif /* _MONOLITH */

void P_handle_make_excerpt_A_nrows(struct P_handle *P,struct L_handle ***U__,struct M_handle ***M__)
{
  int nbins = P->D->nbins; int nb=0;
  *(U__) = (struct L_handle **) wkspace_all0c(nbins*sizeof(struct L_handle *));
  for (nb=0;nb<nbins;nb++){ (*U__)[nb] = L_handle_make(P->D->E_[nb]->A_nrows*P->rank);}
  *(M__) = (struct M_handle **) wkspace_all0c(nbins*sizeof(struct L_handle *));
  for (nb=0;nb<nbins;nb++){ (*M__)[nb] = M_handle_w_make(BITJ,P->b_mlt,P->D->E_[nb]->A_nrows,P->rank);}
}

void P_handle_make_excerpt_Z_nrows(struct P_handle *P,struct L_handle ***U__,struct M_handle ***M__)
{
  int nbins = P->D->nbins; int nb=0;
  *(U__) = (struct L_handle **) wkspace_all0c(nbins*sizeof(struct L_handle *));
  for (nb=0;nb<nbins;nb++){ (*U__)[nb] = L_handle_make(P->D->E_[nb]->Z_nrows*P->rank);}
  *(M__) = (struct M_handle **) wkspace_all0c(nbins*sizeof(struct L_handle *));
  for (nb=0;nb<nbins;nb++){ (*M__)[nb] = M_handle_w_make(BITJ,P->b_mlt,P->D->E_[nb]->Z_nrows,P->rank);}
}

void P_handle_make_excerpt_A_ncols(struct P_handle *P,struct L_handle **V_,struct M_handle **M_)
{
  int nbins = P->D->nbins; int nb=0;
  *V_ = L_handle_make(P->D->A_ncols*P->rank);
  *M_ = M_handle_w_make(BITJ,P->b_mlt,P->D->A_ncols,P->rank);
}

void P_handle_make_excerpt_Y_ncols(struct P_handle *P,struct L_handle **V_,struct M_handle **M_)
{
  int nbins = P->D->nbins; int nb=0;
  *V_ = L_handle_make(P->D->Y_ncols*P->rank);
  *M_ = M_handle_w_make(BITJ,P->b_mlt,P->D->Y_ncols,P->rank);
}

struct P_handle *P_handle_make(char *fname,struct dcc_ajdk *D,int iteration_num,int iteration_max,int iteration_min,int rank,int b_mlt)
{
  int nbins = D->nbins,nb=0;
  struct P_handle *P=NULL;
  P = (struct P_handle *)wkspace_all0c(sizeof(struct P_handle)*1);
  sprintf(P->out_xdrop_name,fname);
  P->D = D;
  P->out_xdrop_nlines=0; /* number of lines in out_xdrop */
  P->out_xdrop_nrows=0; /* number of row-indices stored in out_xdrop */
  P->out_xdrop_ncols=0; /* number of col-indices stored in out_xdrop */
  P->out_xdrop=NULL; /* actual array for out_xdrop */
  P->mr_index_sort=NULL; /* row-indices from out_xdrop */
  P->mc_index_sort=NULL; /* col-indices from out_xdrop */
  P->mr_index_local_nb=NULL; /* local nb from row-indices */
  P->mr_index_local_mr=NULL; /* local mr from row-indices */
  P->iteration_num=iteration_num; /* number of iterations */
  P->iteration_min=iteration_min; /* maximum iteration */
  P->iteration_max=iteration_max; /* minimum iteration */
  P->rkeep=NULL; /* array of r-values (rows remaining) */
  P->rdrop=NULL; /* array of rdrop-values */
  P->ckeep=NULL; /* array of c-values (cols remaining) */
  P->cdrop=NULL; /* array of cdrop-values */
  P->rank=rank; /* rank of pca */
  P->A_rpop_j_total=NULL; /* output array (size iteration_num) */
  P->A_cpop_j=NULL; /* output array (size iteration_num) */
  P->Irem=NULL; /* output array (size iteration_num) */
  P->U_=NULL; /* left singular-vectors (size P->D->A_nrows_total-x-P->rank-x-P->iteration_num) */
  P->V_=NULL; /* right singular_vectors (size P->D->A_ncols-x-P->rank-x-P->iteration_num) */
  P->b_mlt=b_mlt; /* precision used for xcalc */
  xcc_out_xdrop_get(P->out_xdrop_name,&(P->out_xdrop_nlines),&(P->out_xdrop));
  xcc_out_xdrop_srt(P->out_xdrop_nlines,P->out_xdrop,&(P->out_xdrop_nrows),&(P->mr_index_sort),&(P->out_xdrop_ncols),&(P->mc_index_sort));
  P->A_rpop_j_total = (int *) wkspace_all0c(P->iteration_num*sizeof(int));
  P->A_cpop_j = (int *) wkspace_all0c(P->iteration_num*sizeof(int));
  P->Irem = (int *) wkspace_all0c(P->iteration_num*sizeof(int));
  P->U_ = (double *) wkspace_all0c(P->D->A_nrows_total*P->rank*P->iteration_num*sizeof(double));
  P->V_ = (double *) wkspace_all0c(P->D->A_ncols*P->rank*P->iteration_num*sizeof(double));

  /* P_handle_make_excerpt_A_nrows(P,&(P->lf_U_),&(P->M_U_));  */

  /* P_handle_make_excerpt_A_ncols(P,&(P->lf_V),&(P->M_V)); */
  /* P_handle_make_excerpt_A_nrows(P,&(P->lf_AnV_),&(P->M_AnV_)); P_handle_make_excerpt_Z_nrows(P,&(P->lf_ZnV_),&(P->M_ZnV_));  */
  /* P_handle_make_excerpt_A_ncols(P,&(P->lf_AtAnV),&(P->M_AtAnV)); P_handle_make_excerpt_Y_ncols(P,&(P->lf_YtAnV),&(P->M_YtAnV));  */
  /* P_handle_make_excerpt_A_ncols(P,&(P->lf_ZtZnV),&(P->M_ZtZnV)); P_handle_make_excerpt_Y_ncols(P,&(P->lf_WtZnV),&(P->M_WtZnV));  */
  /* P_handle_make_excerpt_A_ncols(P,&(P->lf_VA),&(P->M_VA)); */
  /* P_handle_make_excerpt_A_nrows(P,&(P->lf_AnVA_),&(P->M_AnVA_)); P_handle_make_excerpt_Z_nrows(P,&(P->lf_ZnVA_),&(P->M_ZnVA_));  */
  /* P_handle_make_excerpt_A_ncols(P,&(P->lf_AtAnVA),&(P->M_AtAnVA));  */
  /* P_handle_make_excerpt_A_ncols(P,&(P->lf_ZtZnVA),&(P->M_ZtZnVA));  */
  /* P_handle_make_excerpt_Y_ncols(P,&(P->lf_VY),&(P->M_VY)); */
  /* P_handle_make_excerpt_A_nrows(P,&(P->lf_YnVY_),&(P->M_YnVY_)); P_handle_make_excerpt_Z_nrows(P,&(P->lf_WnVY_),&(P->M_WnVY_));  */
  /* P_handle_make_excerpt_A_ncols(P,&(P->lf_AtYnVY),&(P->M_AtYnVY));  */
  /* P_handle_make_excerpt_A_ncols(P,&(P->lf_ZtWnVY),&(P->M_ZtWnVY));  */

  P->nx=0;
  return P;
}

void P_init_dcc(struct dcc_ajdk *D,struct P_handle *P)
{
  dcc_out_xdrop_lkp(D,P->out_xdrop_nrows,P->mr_index_sort,&(P->mr_index_local_nb),&(P->mr_index_local_mr));
  get_xdrop_array_sub(D->A_rpop_j_total,D->A_cpop_j,P->iteration_num,P->iteration_max,P->iteration_min,NULL,&(P->rdrop),&(P->cdrop),&(P->rkeep),&(P->ckeep));
}

void P_handle_printf(int verbose,struct P_handle *P,char *prefix)
{
  int nl=0,nx=0;
  char tmpchar[FNAMESIZE];
  if (verbose>0){ printf("%s iteration_num %d iteration_max %d iteration_min %d rank %d b_mlt %d\n",prefix,P->iteration_num,P->iteration_max,P->iteration_min,P->rank,P->b_mlt);}
  if (verbose>0){ printf("%s nx %d\n",prefix,P->nx);}
  if (verbose>1){ printf("%s out_xdrop_name: %s\n",prefix,P->out_xdrop_name);}
  if (verbose>1){ printf("%s nlines %d, nrows %d, ncols %d\n",prefix,P->out_xdrop_nlines,P->out_xdrop_nrows,P->out_xdrop_ncols);}
  if (verbose>2){
    if (P->rkeep!=NULL){ sprintf(tmpchar,"%s rkeep:",prefix); raprintf(P->rkeep,"int",1,P->iteration_num,tmpchar);}
    if (P->rdrop!=NULL){ sprintf(tmpchar,"%s rdrop:",prefix); raprintf(P->rdrop,"int",1,P->iteration_num,tmpchar);}
    if (P->ckeep!=NULL){ sprintf(tmpchar,"%s ckeep:",prefix); raprintf(P->ckeep,"int",1,P->iteration_num,tmpchar);}
    if (P->cdrop!=NULL){ sprintf(tmpchar,"%s cdrop:",prefix); raprintf(P->cdrop,"int",1,P->iteration_num,tmpchar);}
    if (P->A_rpop_j_total!=NULL){ sprintf(tmpchar,"%s A_rpop_j_total:",prefix); raprintf(P->A_rpop_j_total,"int",1,P->iteration_num,tmpchar);}
    if (P->A_cpop_j!=NULL){ sprintf(tmpchar,"%s A_cpop_j:",prefix); raprintf(P->A_cpop_j,"int",1,P->iteration_num,tmpchar);}
    if (P->Irem!=NULL){ sprintf(tmpchar,"%s Irem:",prefix); raprintf(P->Irem,"int",1,P->iteration_num,tmpchar);}
    /* for (nx=0;nx<P->xol_num;nx++){ */
    /*   printf(" %% nx %d\n",nx); */
    /*   for (nl=0;nl<P->rank;nl++){ */
    /* 	if (P->U_!=NULL){ sprintf(tmpchar,"%s U_[%d]:",prefix,nl); raprintf(&(P->U_[0 + nl*P->D->A_nrows_total + nx*P->D->A_nrows_total*P->rank]),"double",1,P->D->A_nrows_total,tmpchar);} */
    /* 	if (P->V_!=NULL){ sprintf(tmpchar,"%s V_[%d]:",prefix,nl); raprintf(&(P->V_[0 + nl*P->D->A_ncols + nx*P->D->A_ncols*P->rank]),"double",1,P->D->A_ncols,tmpchar);} */
    /* 	/\* for (nl=0;nl<P->rank;nl++){ } *\/} */
    /*   /\* for (nx=0;nx<P->xol_num;nx++){ } *\/} */
    /* if (verbose>1){ } */}
}

void P_handle_dmp(struct P_handle *P)
{
  char prefix[FNAMESIZE];
  char fname[FNAMESIZE];
  sprintf(prefix,"pca_k%d_B%d",P->rank,P->b_mlt);
  sprintf(fname,"%s/%s_A_rpop_j_total.mda",GLOBAL_DIR_NAME,prefix); mda_write_i4(fname,P->iteration_num,1,P->A_rpop_j_total);
  sprintf(fname,"%s/%s_A_cpop_j.mda",GLOBAL_DIR_NAME,prefix); mda_write_i4(fname,P->iteration_num,1,P->A_cpop_j);
  sprintf(fname,"%s/%s_Irem.mda",GLOBAL_DIR_NAME,prefix); mda_write_i4(fname,P->iteration_num,1,P->Irem);
  /* sprintf(fname,"%s/%s_U_.mda",GLOBAL_DIR_NAME,prefix); mda_write_r8(fname,P->D->A_nrows_total*P->rank,P->xol_num,P->U_); */
  /* sprintf(fname,"%s/%s_V_.mda",GLOBAL_DIR_NAME,prefix); mda_write_r8(fname,P->D->A_ncols*P->rank,P->xol_num,P->V_); */
}
