# Supplementary material for: A loop-counting method for covariate-corrected low-rank biclustering of gene-expression and genome-wide association study data
Source: PLoS Comput Biol. 2018 May 14;14(5):e1006105. doi: 10.1371/journal.pcbi.1006105 (PMC5997363; doi:10.1371/journal.pcbi.1006105)
Supplement: S2 Source Code — This archive contains C source code for our loop-counting methods, along with several drivers (written in Matlab) which allow users to replicate each of our numerical experiments (shown in the main text and supplementary information). (GZ) [file pcbi.1006105.s008.gz › dir_c/fillzero.c]

#ifndef _MONOLITH
#include "lakcluster_header.h"
#endif /* _MONOLITH */

inline void fill_uchar_zero(unsigned char* iarr, size_t size) { unsigned char*iptr = &(iarr[size]); while (iarr<iptr){ *iarr++=0;}}
inline void fill_uchar_ones(unsigned char* iarr, size_t size) { unsigned char*iptr = &(iarr[size]); while (iarr<iptr){ *iarr++=255;}}
inline void fill_long_zero(long* larr, size_t size) { long* lptr = &(larr[size]); while (larr < lptr) { *larr++ = 0;} }
