# Supplementary material for: A loop-counting method for covariate-corrected low-rank biclustering of gene-expression and genome-wide association study data
Source: PLoS Comput Biol. 2018 May 14;14(5):e1006105. doi: 10.1371/journal.pcbi.1006105 (PMC5997363; doi:10.1371/journal.pcbi.1006105)
Supplement: S2 Source Code — This archive contains C source code for our loop-counting methods, along with several drivers (written in Matlab) which allow users to replicate each of our numerical experiments (shown in the main text and supplementary information). (GZ) [file pcbi.1006105.s008.gz › dir_c/dexcluster_driver.c]

#ifndef _MONOLITH
#include "lakcluster_header.h"
#endif /* _MONOLITH */

void dexcluster_driver()
{
  /* runs main dexcluster driver */
  int verbose=GLOBAL_verbose; int nl=0; double ct=0,rt=0,r=0,it=0,et=0; int xdrop_total;
  struct dcc_ajdk *D=NULL;struct dcc_single **E_=NULL; struct dcc_double **F_=NULL;
  if (verbose){ printf(" %% [entering dexcluster_driver]\n");}
  if (verbose>1){ printf(" %% loading data from disk.\n");}
  GLOBAL_tic(2);
  GLOBAL_tic(1);
  dcc_load(&D,&E_,&F_); dcc_init_QX(D);
  GLOBAL_toc(1,1+verbose," %% loading time: ");
  xdrop_total = get_xdrop_total(D->A_rpop_j_total,D->A_cpop_j);
  GLOBAL_tic(1);
  dcc_An_ajdk(D); 
  dcc_lf_ZtSn(D); 
  dcc_lf_D_AtTn_ZtSn_vv(D); 
  dcc_lf_TAnZtS_ww(D); 
  GLOBAL_toc(1,1+verbose," %% initial subscore : ");
  dcc_halfloop(D); 
  GLOBAL_toc(2,0,""); ct = GLOBAL_elct[2]; rt = GLOBAL_elrt[2]; r=ct/maximum(1,rt); it = rt;
  if (verbose>1){ printf(" %% elapsed time ct/rt %6.1fs(%2.1fh)/%6.1fs(%2.1fh) = %2.1f; beginning iteration.\n",ct,ct/3600,rt,rt/3600,r);}
  GLOBAL_tic(3);
  nl=0;
  while (D->A_rpop_j_total>0 || D->A_cpop_j>0){
    GLOBAL_toc(3,0,""); ct = GLOBAL_elct[3]; rt = GLOBAL_elrt[3]; r=ct/maximum(1,rt); et = rt/maximum(1,nl)*xdrop_total;
    if (verbose>-1){ printf(" %% iteration %.5d/%.5d, D %.5d-x-%.7d, elapsed time ct/rt %6.1fs(%2.1fh)/%6.1fs(%2.1fh) = %2.1f; estimated total time %6.1fs(%2.1fh) + %6.1fs(%2.1fh)\n",nl,xdrop_total,D->A_rpop_j_total,D->A_cpop_j,ct,ct/3600,rt,rt/3600,r,it,it/3600,et,et/3600);}
    if (verbose>1){ printf(" %% combining subscores to form initial loop-scores.\n");}
    dcc_sumscores_nrm(D); 
    dcc_sumscores_ifT(D); 
    dcc_sumscores_srt(D); 
    dcc_sumscores_cmb(D); 
    if (verbose>1){ printf(" %% finding rows and columns with low scores.\n");}
    dcc_sumscores_xij(D); 
    dcc_sumscores_mxA(D); 
    dcc_sumscores_dmp(D); 
    dcc_lrup_mxdup(D); 
    dcc_M_mxset(D); 
    dcc_An_ajdk(D); 
    dcc_lf_ZtSn(D); 
    dcc_lf_D_AtTn_ZtSn_vv(D); 
    dcc_lf_TAnZtS_ww(D); 
    dcc_halfloop(D); 
    nl++; /* while (nl<iteration_max && D->A_cpop_j>2 && D->A_rpop_j_total>2){ } */}
  GLOBAL_toc(2,0,""); ct = GLOBAL_elct[2]; rt = GLOBAL_elrt[2]; r=ct/maximum(1,rt);
  if (verbose>-1){ printf(" %% total elapsed time ct/rt %6.1fs(%2.1fh)/%6.1fs(%2.1fh) = %2.1f; finished.\n",ct,ct/3600,rt,rt/3600,r);}
  timing_dump(2);
  wkspace_printf();
}
