# Supplementary material for: A loop-counting method for covariate-corrected low-rank biclustering of gene-expression and genome-wide association study data
Source: PLoS Comput Biol. 2018 May 14;14(5):e1006105. doi: 10.1371/journal.pcbi.1006105 (PMC5997363; doi:10.1371/journal.pcbi.1006105)
Supplement: S2 Source Code — This archive contains C source code for our loop-counting methods, along with several drivers (written in Matlab) which allow users to replicate each of our numerical experiments (shown in the main text and supplementary information). (GZ) [file pcbi.1006105.s008.gz › dir_c/pca_driver.c]

#ifndef _MONOLITH
#include "lakcluster_header.h"
#endif /* _MONOLITH */

void pca_srt(struct P_handle *P)
{
  /* Copies all D->A_rpop_b_total==P->out_xdrop_nrows entries from P->mr_index_sort (i.e., P->mr_index_local_nb and P->mr_index_local_mr) ;
     into D->QR_index_local_nb and D->QR_index_local_mr_a, respectively. ;
     Copies all D->A_cpop_b==P->out_xdrop_ncols entries from P->mc_index_sort ;
     into D->QC_index_local_mc_a. ;
  */
  int verbose=0;
  struct dcc_ajdk *D=P->D;
  int nbins = D->nbins; struct dcc_single **E_ = D->E_;
  int nb1=0; struct dcc_single *E=NULL;
  int nc=0,nr=0;
  if (verbose){ printf(" %% [entering pca_srt]\n");}
  if (D->A_rpop_b_total!=P->out_xdrop_nrows){ printf(" %% Note: D->A_rpop_b_total %d != P->out_xdrop_nrows %d\n",D->A_rpop_b_total,P->out_xdrop_nrows);}
  if (P->mc_index_sort!=NULL){
    for (nc=0;nc<P->out_xdrop_ncols;nc++){ D->QC_index_local_mc_a[nc] = P->mc_index_sort[nc];}
    /* if (P->mc_index_sort!=NULL){ } */}
  if (P->mr_index_local_nb!=NULL && P->mr_index_local_mr!=NULL){
    for (nr=0;nr<P->out_xdrop_nrows;nr++){
      D->QR_index_local_mr_a[nr] = P->mr_index_local_mr[nr];
      D->QR_index_local_nb[nr] = P->mr_index_local_nb[nr];
      /* for (nr=0;nr<D->P->out_xdrop_nrows;nr++){ } */}
    /* if (P->mc_index_sort!=NULL){ } */};
  if (verbose>1){ printf(" %% finished copying mr_index_local_nb,mr_index_local_mr and mc_index_sort\n");}
  if (verbose>1){
    raprintf(D->QR_index_local_mr_a,   "int",1,P->out_xdrop_nrows," %% D->QR_index_local_mr_a pos :");
    raprintf(  D->QR_index_local_nb,   "int",1,P->out_xdrop_nrows," %%   D->QR_index_local_nb pos :");
    raprintf(D->QC_index_local_mc_a,   "int",1,P->out_xdrop_ncols," %% D->QC_index_local_mc_a pos :");
    /* if (verbose){ } */}
  if (verbose){ printf(" %% [finished pca_srt]\n");}
}

void pca_mxA(struct P_handle *P,int rdrop,int cdrop)
{
  /* reading rdrop and cdrop from input: ;
     copies D->A_bmc_b to D->A_umc_j ; 
     define D->A_umc_j_rmv and D->A_umc_j_rtn ; removing first cdrop entries of D->QC_index_local_mc_a ;
     copies E->A_bmr_b to E->A_umr_j ; 
     define E->A_umr_j_rmv and E->A_umr_j_rtn ; removing first rdrop entries of D->QR_index_local_mr_a ; using D->QR_index_local_nb to index nb ;
     call dcc_sumscores_mxB ; copying all instances of umc and umr to associated bmc and bmr respectively ;
   */
  int verbose=0; 
  struct dcc_ajdk *D=P->D;
  int nbins = D->nbins; struct dcc_single **E_ = D->E_; struct dcc_single *E=NULL;
  int nb1=0,nr=0,nc=0,nl=0;
  for (nc=0;nc<D->A_ncols;nc++){ D->A_umc_j[nc] = bget__on(D->A_bmc_b,nc);} for (nc=0;nc<D->A_ncols;nc++){ D->A_umc_j_rtn[nc] = D->A_umc_j[nc]; D->A_umc_j_rmv[nc] = 0;}
  for (nc=0;nc<minimum(cdrop,D->A_cpop_b);nc++){ D->A_umc_j_rmv[D->QC_index_local_mc_a[nc]]=1; D->A_umc_j_rtn[D->QC_index_local_mc_a[nc]]=0;}
  for (nb1=0;nb1<nbins;nb1++){ E = E_[nb1];
    for (nr=0;nr<E->A_nrows;nr++){ E->A_umr_j[nr] = bget__on(E->A_bmr_b,nr);} for (nr=0;nr<E->A_nrows;nr++){ E->A_umr_j_rtn[nr] = E->A_umr_j[nr]; E->A_umr_j_rmv[nr] = 0;}
    /* for (nb1=0;nb1<nbins;nb1++){ } */}
  for (nr=0;nr<minimum(rdrop,D->A_rpop_b_total);nr++){ E_[D->QR_index_local_nb[nr]]->A_umr_j_rmv[D->QR_index_local_mr_a[nr]]=1; E_[D->QR_index_local_nb[nr]]->A_umr_j_rtn[D->QR_index_local_mr_a[nr]]=0;}
  if (verbose>1){
    if (verbose){ raprintf(D->A_umc_j    ,"char",1,D->A_ncols," %% D->A_umc_j    : ");}
    if (verbose){ raprintf(D->A_umc_j_rmv,"char",1,D->A_ncols," %% D->A_umc_j_rmv: ");}
    if (verbose){ raprintf(D->A_umc_j_rtn,"char",1,D->A_ncols," %% D->A_umc_j_rtn: ");}
    for (nb1=0;nb1<nbins;nb1++){ E = E_[nb1];
      sprintf(D->tmpAnchar," %%%% E_[%.2d]->A_umr_j    : ",nb1); raprintf(E->A_umr_j    ,"char",1,E->A_nrows,D->tmpAnchar);
      sprintf(D->tmpAnchar," %%%% E_[%.2d]->A_umr_j_rmv: ",nb1); raprintf(E->A_umr_j_rmv,"char",1,E->A_nrows,D->tmpAnchar);
      sprintf(D->tmpAnchar," %%%% E_[%.2d]->A_umr_j_rtn: ",nb1); raprintf(E->A_umr_j_rtn,"char",1,E->A_nrows,D->tmpAnchar);
      /* for (nb1=0;nb1<nbins;nb1++){ } */}
    /* if (verbose>1){ } */}
  if (verbose>1){ printf(" %% calling dcc_sumscores_mxB\n");}
  dcc_sumscores_mxB(D); 
  if (verbose>1){ printf(" %% finished dcc_sumscores_mxB\n");}
  if (verbose>1){
    sprintf(D->tmpAnchar," %%%% D->A_bmc_j    : "); bprintf(D->A_bmc_j    ,D->bitj,1,D->A_ncols,D->tmpAnchar);
    sprintf(D->tmpAnchar," %%%% D->A_bmc_j_rmv: "); bprintf(D->A_bmc_j_rmv,D->bitj,1,D->A_ncols,D->tmpAnchar);
    sprintf(D->tmpAnchar," %%%% D->A_bmc_j_rtn: "); bprintf(D->A_bmc_j_rtn,D->bitj,1,D->A_ncols,D->tmpAnchar);
    for (nb1=0;nb1<nbins;nb1++){ E = E_[nb1];
      sprintf(D->tmpAnchar," %%%% E_[%.2d]->A_bmr_j    : ",nb1); bprintf(E->A_bmr_j    ,D->bitj,1,E->A_nrows,D->tmpAnchar);
      sprintf(D->tmpAnchar," %%%% E_[%.2d]->A_bmr_j_rmv: ",nb1); bprintf(E->A_bmr_j_rmv,D->bitj,1,E->A_nrows,D->tmpAnchar);
      sprintf(D->tmpAnchar," %%%% E_[%.2d]->A_bmr_j_rtn: ",nb1); bprintf(E->A_bmr_j_rtn,D->bitj,1,E->A_nrows,D->tmpAnchar);
      /* for (nb1=0;nb1<nbins;nb1++){ } */}
    /* if (verbose>1){ } */}
  if (verbose){ printf(" %% [finished pca_mxA]\n");}
}

void pca_driver()
{
  /* runs main pca driver */
  int verbose=GLOBAL_verbose; int nl=0; double ct=0,rt=0,r=0,it=0,et=0;
  struct dcc_ajdk *D=NULL;struct dcc_single **E_=NULL; struct dcc_double **F_=NULL;
  struct P_handle *P=NULL;
  if (verbose){ printf(" %% [entering pca_driver]\n");}
  if (verbose>1){ printf(" %% loading data from disk.\n");}
  GLOBAL_tic(2);
  GLOBAL_tic(1);
  dcc_load(&D,&E_,&F_); dcc_init_QX(D);
  GLOBAL_toc(1,verbose," %% loading time: ");
  if (verbose>1){ printf(" %% making P_handle.\n");}
  P = P_handle_make(GLOBAL_pca_out_xdrop,D,GLOBAL_pca_iteration_num,GLOBAL_pca_iteration_max,GLOBAL_pca_iteration_min,GLOBAL_pca_rank,GLOBAL_B_MLT);
  P_init_dcc(D,P);  
  if (verbose>1){ printf(" %% P->D->A_rpop_b_total %d P->out_xdrop_nrows %d\n",P->D->A_rpop_b_total,P->out_xdrop_nrows);}
  for (P->nx=0;P->nx<P->iteration_num;P->nx++){
    GLOBAL_toc(2,0,""); ct = GLOBAL_elct[2]; rt = GLOBAL_elrt[2]; r=ct/maximum(1,rt); et = (rt*P->iteration_num)/maximum(1,P->nx);
    if (verbose>-1){ printf(" %% iteration %.5d/%.5d, D %.5d-x-%.7d, elapsed time ct/rt %6.1fs(%2.1fh)/%6.1fs(%2.1fh) = %2.1f; estimated total time %6.1fs(%2.1fh)\n",P->nx,P->iteration_num,D->A_rpop_j_total,D->A_cpop_j,ct,ct/3600,rt,rt/3600,r,et,et/3600);}
    if (verbose>1){ printf(" %% reset D->QR_index_local and D->QC_index_local to match P->mr_index_local and P->mc_index_local, respectively\n");}
    pca_srt(P);
    if (verbose>1){ printf(" %% Define D->A_umc_j_rmv and D->A_umc_j_rtn, retaining only P->ckeep[P->iteration_num-1-P->nx] entries from D->QC_index_local\n");}
    if (verbose>1){ printf(" %% Define E_[nb]->A_umr_j_rmv and E_[nb]->A_umr_j_rtn, retaining only P->rkeep[P->iteration_num-1-P->nx] entries from D->QR_index_local\n");}
    pca_mxA(P,P->D->A_rpop_b_total - P->rkeep[P->iteration_num-1-P->nx],P->D->A_cpop_b - P->ckeep[P->iteration_num-1-P->nx]);
    if (verbose>1){ printf(" %% Copy D->A_bmc_j_rtn into D->A_bmc_j, and E_[nb]->A_bmr_j_rtn into E_[nb]->A_bmr_j\n");}
    dcc_lrup_mxdup(D);
    if (verbose>1){ printf(" %% Copy D->A_bmc_j into E_[nb]->M_An->mc_j, and E_[nb]->A_bmr_j into E_[nb]->M_An->mr_j, etc.\n");} 
    dcc_M_mxset(D);
    if (verbose>-1){ printf(" %% iteration %.5d/%.5d, D->A_rpop_j_total %d / D->A_rpop_b_total %d ; D->A_cpop_j %d / D->A_cpop_b %d \n",P->nx,P->iteration_num,D->A_rpop_j_total,D->A_rpop_b_total,D->A_cpop_j,D->A_cpop_b);}
    /* for (P->nx=0;P->nx<P->iteration_num;P->nx++){ } */}
  GLOBAL_toc(2,0,""); ct = GLOBAL_elct[2]; rt = GLOBAL_elrt[2]; r=ct/maximum(1,rt);
  if (verbose>-1){ printf(" %% total elapsed time ct/rt %6.1fs(%2.1fh)/%6.1fs(%2.1fh) = %2.1f; finished.\n",ct,ct/3600,rt,rt/3600,r);}
  /* P_handle_dmp(P); */
  wkspace_printf();
}
