# Supplementary material for: A loop-counting method for covariate-corrected low-rank biclustering of gene-expression and genome-wide association study data
Source: PLoS Comput Biol. 2018 May 14;14(5):e1006105. doi: 10.1371/journal.pcbi.1006105 (PMC5997363; doi:10.1371/journal.pcbi.1006105)
Supplement: S2 Source Code — This archive contains C source code for our loop-counting methods, along with several drivers (written in Matlab) which allow users to replicate each of our numerical experiments (shown in the main text and supplementary information). (GZ) [file pcbi.1006105.s008.gz › dir_h/dcc.h]

struct dcc_ajdk /* for use in passing inputs */
{
  int bitj;
  int nbins; struct dcc_single **E_; struct dcc_double **F_;
  /* char QR_strategy[FNAMESIZE]; char QC_strategy[FNAMESIZE]; */
  char tmpAnchar[FNAMESIZE]; char tmpZnchar[FNAMESIZE]; char tmpAtchar[FNAMESIZE]; char tmpZtchar[FNAMESIZE];
  char tmpYnchar[FNAMESIZE]; char tmpWnchar[FNAMESIZE]; char tmpYtchar[FNAMESIZE]; char tmpWtchar[FNAMESIZE];
  char tmpTnchar[FNAMESIZE]; char tmpSnchar[FNAMESIZE]; char tmpTtchar[FNAMESIZE]; char tmpStchar[FNAMESIZE];
  int A_pcols; int Y_pcols; int A_ncols; int Y_ncols;
  double *AZ_rsum;double *YW_rsum;double *A_p;double *Y_p; double *A_ajdk;double *Y_ajdk; 
  int A_nrows_total; unsigned int A_rpop_b_total; unsigned int A_rpop_j_total;
  int Z_nrows_total; unsigned int Z_rpop_b_total; unsigned int Z_rpop_j_total;
  int A_ncols_extend;int A_cbother;
  unsigned char *A_umc_b;unsigned char *A_umc_j;unsigned char *A_umc_j_rmv;unsigned char *A_umc_j_rtn;
  int Y_ncols_extend;int Y_cbother;
  unsigned char *Y_umc_b;unsigned char *Y_umc_j;
  int T_ncols;int T_ncols_extend;
  unsigned char *T_umc_b;unsigned char *T_umc_j;
  int A_mc_length;int Y_mc_length;int T_mc_length;
  unsigned char *A_bmc_b;unsigned char *A_bmc_j;unsigned char *A_bmc_j_rmv;unsigned char *A_bmc_j_rtn;
  unsigned char *Y_bmc_b;unsigned char *Y_bmc_j;
  unsigned char *T_bmc_b;unsigned char *T_bmc_j;
  unsigned int A_cpop_b;unsigned int A_cpop_j; unsigned int A_cpop_j_rmv; unsigned int A_cpop_j_rtn;
  unsigned int Y_cpop_b;unsigned int Y_cpop_j;
  unsigned int T_cpop_b;unsigned int T_cpop_j;
  double *QC_TYnWtS_nrm;
  double *QC_TAnZtS_nrm;
  double *QC_TYnYtT_nrm;
  double *QC_TAnAtT_nrm;
  double *QC_svalue; int *QC_index_local_mc_a; int *QC_index_local_mc_b; int *QC_index_local_mc_j;
  double *QR_svalue; int *QR_index_local_mr_a; int *QR_index_local_mr_b; int *QR_index_local_mr_j; int *QR_index_local_nb; int *QR_index_global_mr_a; int *QR_index_global_mr_b; int *QR_index_global_mr_j;
  int Irem;int Ireq;
  int out_iteration; int out_xdrop_ij; int out_trace_length;
  double *out_trace; int *out_xdrop_a; int *out_xdrop_b;
};

struct dcc_single /* for use in passing inputs */
{
  int bitj; int nb; struct dcc_ajdk *D;
  long long int length;long long int length_tmp;long long int length_max;
  int A_nrows;int A_nrows_max;int A_nrows_extend; int A_rbother;
  unsigned char *A_umr_b;unsigned char *A_umr_j;unsigned char *A_umr_j_rmv;unsigned char *A_umr_j_rtn;
  int Z_nrows;int Z_nrows_max;int Z_nrows_extend; int Z_rbother;
  unsigned char *Z_umr_b;unsigned char *Z_umr_j;
  int A_mr_length;int Z_mr_length;
  unsigned char *A_bmr_b;unsigned char *A_bmr_j;unsigned char *A_bmr_j_rmv;unsigned char *A_bmr_j_rtn;
  unsigned char *Z_bmr_b;unsigned char *Z_bmr_j;
  unsigned int A_rpop_b;unsigned int A_rpop_j; unsigned int A_rpop_j_rmv; unsigned int A_rpop_j_rtn;
  unsigned int Z_rpop_b;unsigned int Z_rpop_j;
  /*%%%%%%%%%%%%%%%%%%%%%%%%%%%%%%%%*/
  struct M_handle *M_An;struct M_handle *M_At; struct M_handle *M_Yn;struct M_handle *M_Yt; struct M_handle *M_Tn;struct M_handle *M_Tt; 
  struct M_handle *M_Zn;struct M_handle *M_Zt; struct M_handle *M_Wn;struct M_handle *M_Wt; struct M_handle *M_Sn;struct M_handle *M_St;
  struct L_handle *lf_At_rsum; struct L_handle *lf_Zt_rsum; struct L_handle *lf_Yt_rsum; struct L_handle *lf_Wt_rsum; 
  struct L_handle *lf_An_ajdk;struct L_handle *lf_Zn_ajdk;struct L_handle *lf_Yn_ajdk;struct L_handle *lf_Wn_ajdk;
  struct L_handle *lf_AtTn;struct L_handle *lf_ZtSn;struct L_handle *lf_YtTn;struct L_handle *lf_WtSn;
  /*%%%%%%%%%%%%%%%%%%%%%%%%%%%%%%%%*/
  struct L_handle *lf_A_a0d1;
  struct L_handle *lf_A_a2d1;
  struct L_handle *lf_Y_a0d1;
  struct L_handle *lf_Y_a2d1;
  struct L_handle *lf_a1d1_WtSn;
  struct L_handle *lf_a1d1_ZtSn;
  struct L_handle *lf_a1d1_YtTn;
  struct L_handle *lf_a1d1_AtTn;
  struct L_handle *lf_et_Tn;
  struct L_handle *lf_et_Sn;
  struct L_handle *lf_a0d1_WtSn;
  struct L_handle *lf_a0d1_ZtSn;
  struct L_handle *lf_a0d1_YtTn;
  struct L_handle *lf_a0d1_AtTn;
  struct M_handle *M_a0d1_WtSn;
  struct M_handle *M_a0d1_ZtSn;
  struct M_handle *M_a0d1_YtTn;
  struct M_handle *M_a0d1_AtTn;
  /*%%%%%%%%%%%%%%%%%%%%%%%%%%%%%%%%*/
  double *QR_TYnWtS_nrm;
  double *QR_TAnZtS_nrm;
  double *QR_TYnYtT_nrm;
  double *QR_TAnAtT_nrm;
  /*%%%%%%%%%%%%%%%%%%%%%%%%%%%%%%%%*/
  int *QR_index_global_mr_a; int *QR_index_global_mr_b; int *QR_index_global_mr_j;
};

struct dcc_double /* for use in passing inputs */
{
  int bitj; int nb1; int nb2; struct dcc_ajdk *D; struct dcc_single *E_nb1; struct dcc_single *E_nb2;
  long long int length;long long int length_tmp;long long int length_max;
  /*%%%%%%%%%%%%%%%%%%%%%%%%%%%%%%%%*/
  struct L_handle *lf_Yn_a0d1_WtSn; struct L_handle *lf_Yn_a0d1_YtTn;
  struct L_handle *lf_An_a0d1_ZtSn; struct L_handle *lf_An_a0d1_AtTn;
  struct L_handle *lf_TYnWtS_ww; struct L_handle *lf_TYnYtT_ww;
  struct L_handle *lf_TAnZtS_ww; struct L_handle *lf_TAnAtT_ww;
  struct L_handle *lf_TYnWtS_uu; struct L_handle *lf_TYnYtT_uu;
  struct L_handle *lf_TAnZtS_uu; struct L_handle *lf_TAnAtT_uu;
  struct L_handle *lf_D_YtTn_WtSn_vv; struct L_handle *lf_D_YtTn_YtTn_vv;
  struct L_handle *lf_D_AtTn_ZtSn_vv; struct L_handle *lf_D_AtTn_AtTn_vv;
  struct L_handle *lf_D_YtTn_WtSn_uu; struct L_handle *lf_D_YtTn_YtTn_uu;
  struct L_handle *lf_D_AtTn_ZtSn_uu; struct L_handle *lf_D_AtTn_AtTn_uu;
  /*%%%%%%%%%%%%%%%%%%%%%%%%%%%%%%%%*/
  struct L_handle *QR_TYnWtS; struct L_handle *QR_TAnZtS; struct L_handle *QR_TYnYtT; struct L_handle *QR_TAnAtT;
  struct L_handle *QC_TYnWtS; struct L_handle *QC_TAnZtS; struct L_handle *QC_TYnYtT; struct L_handle *QC_TAnAtT;
  struct L_handle *QR_TYnWtS_uu; struct L_handle *QR_TAnZtS_uu; struct L_handle *QR_TYnYtT_uu; struct L_handle *QR_TAnAtT_uu;
  struct L_handle *QC_TYnWtS_uu; struct L_handle *QC_TAnZtS_uu; struct L_handle *QC_TYnYtT_uu; struct L_handle *QC_TAnAtT_uu;
};
