# Supplementary material for: A loop-counting method for covariate-corrected low-rank biclustering of gene-expression and genome-wide association study data
Source: PLoS Comput Biol. 2018 May 14;14(5):e1006105. doi: 10.1371/journal.pcbi.1006105 (PMC5997363; doi:10.1371/journal.pcbi.1006105)
Supplement: S2 Source Code — This archive contains C source code for our loop-counting methods, along with several drivers (written in Matlab) which allow users to replicate each of our numerical experiments (shown in the main text and supplementary information). (GZ) [file pcbi.1006105.s008.gz › dir_h/P_handle.h]

struct P_handle
{
  char out_xdrop_name[FNAMESIZE]; /* name of out_xdrop file */
  int out_xdrop_nlines; /* number of lines in out_xdrop */
  int out_xdrop_nrows; /* number of row-indices stored in out_xdrop */
  int out_xdrop_ncols; /* number of col-indices stored in out_xdrop */
  int *out_xdrop; /* actual array for out_xdrop */
  int *mr_index_sort; /* row-indices from out_xdrop */
  int *mc_index_sort; /* col-indices from out_xdrop */
  int *mr_index_local_nb; /* local nb from row-indices */
  int *mr_index_local_mr; /* local mr from row-indices */
  int rank; /* rank of pca */
  int iteration_num; /* number of iterations */
  int iteration_min; /* maximum iteration */
  int iteration_max; /* minimum iteration */
  int *rkeep; /* array of r-values (rows remaining) */
  int *rdrop; /* array of rdrop-values */
  int *ckeep; /* array of c-values (cols remaining) */
  int *cdrop; /* array of cdrop-values */
  int *A_rpop_j_total; /* output array (size row_num-x-col_num) */
  int *A_cpop_j; /* output array (size row_num-x-col_num) */
  int *Irem; /* output array (size row_num-x-col_num) */
  struct dcc_ajdk *D;
  double *U_; /* left singular-vectors (size P->D->A_nrows_total-x-P->rank-x-P->iteration_num) */
  double *V_; /* right singular_vectors (size P->D->A_ncols-x-P->rank-x-P->iteration_num) */
  struct L_handle **lf_U_; struct M_handle **M_U_;
  struct L_handle *lf_V; struct M_handle *M_V;
  
  int b_mlt; /* precision used for xcalc */
  int nx; /* temporary row/col index */
};
