# Supplementary material for: A loop-counting method for covariate-corrected low-rank biclustering of gene-expression and genome-wide association study data
Source: PLoS Comput Biol. 2018 May 14;14(5):e1006105. doi: 10.1371/journal.pcbi.1006105 (PMC5997363; doi:10.1371/journal.pcbi.1006105)
Supplement: S2 Source Code — This archive contains C source code for our loop-counting methods, along with several drivers (written in Matlab) which allow users to replicate each of our numerical experiments (shown in the main text and supplementary information). (GZ) [file pcbi.1006105.s008.gz › dir_h/L_handle.h]

struct L_handle
{
  int length; /* total length of lf -- often of the form row_stride*col_stride*lyr_stride */
  double *lf; /* holds data in memory -- often of the form lf[nr + nc*row_stride + nl*row_stride*col_stride] */
  int spacing_row; /* spacing of row-index */
  int row_stride; /* associated stride */
  int spacing_col; /* spacing of column-index */
  int col_stride; /* associated stride */
  int spacing_lyr; /* spacing of layer-index */
  int lyr_stride; /* associated stride -- often unused */
};
