# Supplementary material for: A loop-counting method for covariate-corrected low-rank biclustering of gene-expression and genome-wide association study data
Source: PLoS Comput Biol. 2018 May 14;14(5):e1006105. doi: 10.1371/journal.pcbi.1006105 (PMC5997363; doi:10.1371/journal.pcbi.1006105)
Supplement: S2 Source Code — This archive contains C source code for our loop-counting methods, along with several drivers (written in Matlab) which allow users to replicate each of our numerical experiments (shown in the main text and supplementary information). (GZ) [file pcbi.1006105.s008.gz › dir_in/AnAt_vv_error.in]

GLOBAL_verbose= 1
GLOBAL_thread_count= 8
GLOBAL_omp_type= 1
GLOBAL_TEST_TYPE= AnAt_vv
GLOBAL_TEST_TYP2= error
GLOBAL_NBINS= 4
GLOBAL_TEST_mrand= 0.5
GLOBAL_TEST_A_n_rows= 19
GLOBAL_TEST_A_n_cols= 2002
GLOBAL_TEST_Z_n_rows= 21
GLOBAL_TEST_Y_n_cols= 1950
GLOBAL_TEST_T_n_cols= 1
GLOBAL_TEST_niter= 1
END= 0
