# Supplementary material for: A loop-counting method for covariate-corrected low-rank biclustering of gene-expression and genome-wide association study data
Source: PLoS Comput Biol. 2018 May 14;14(5):e1006105. doi: 10.1371/journal.pcbi.1006105 (PMC5997363; doi:10.1371/journal.pcbi.1006105)
Supplement: S2 Source Code — This archive contains C source code for our loop-counting methods, along with several drivers (written in Matlab) which allow users to replicate each of our numerical experiments (shown in the main text and supplementary information). (GZ) [file pcbi.1006105.s008.gz › dir_m/tutorial_binary_load.m]

function [uAt_,bitj,An_nrows,An_brows,An_ncols] = tutorial_binary_load(filename_to_read);
%%%%%%%%%%%%%%%%%%%%%%%%%%%%%%%%%%%%%%%%%%%%%%%%%%%%%%%%%%%%%%%%
% 
% function uAt_ = tutorial_binary_load(filename_to_read);
%
% This function extracts a binary (-1/+1) submatrix (uAt_) from the stored file ;
% (named filename_to_read), assuming that this file was written with ;
% tutorial_binary_compress. ;
% The inputs are filename_to_read (a string);
%
% test by running with no arguments:
% i.e., >> tutorial_binary_load();
%
%%%%%%%%%%%%%%%%%%%%%%%%%%%%%%%%%%%%%%%%%%%%%%%%%%%%%%%%%%%%%%%%

if nargin<1;

disp(sprintf(' '));
disp(' testing tutorial_binary_load: ');
An_nrows = 25; An_ncols = 12;
BIT8 = 8; bitj = 16;
An_ = randn(An_nrows,An_ncols)>0;
tutorial_binary_compress(bitj,An_,'test_uAt_.b16');
[uAt_,bitj,An_nrows,An_brows,An_ncols] = tutorial_binary_load('test_uAt_.b16');
disp(sprintf(' creating array named An_: '));
disp(num2str(An_));
disp(sprintf(' stored as test_uAt_.b16. '));
disp(sprintf(' reading from this file a recovered array named uAt_: '));
disp(num2str(uAt_));
iAt_ = zeros(BIT8*An_brows,An_ncols);
for nb=0:An_brows-1;
iAt_( 1 + nb*BIT8 + (0:7) , : ) = transpose(dec2bin(uAt_(1+nb,:),8)-'0');
end;%for nb=0:An_brows-1;
iAt_ = iAt_(1:An_nrows,:);
disp(sprintf(' uncompressing uAt_ --> iAt_ from file: '));
disp(num2str(iAt_));
disp(sprintf('error |An_-iAt_| = %f',norm(An_-iAt_)));
disp(sprintf(' now converting uAt_ --> iAt_ directly: '));
iAt_ = tutorial_binary_to_integer(bitj,An_nrows,An_ncols,uAt_)
disp(sprintf('error |An_-iAt_| = %f',norm(An_-iAt_)));
system('rm -f test_uAt_.b16');

return;
end;%if nargin<3;

verbose=1;
BIT8=8;

if (~exist(filename_to_read,'file')); disp(sprintf(' %% Warning! %s does not exist',filename_to_read)); end;
fid = fopen(filename_to_read,'r');
bitj = fread(fid,1,'int');
An_nrows = fread(fid,1,'int');
An_ncols = fread(fid,1,'int');
if An_nrows*An_ncols<=0; % empty output ;
if (verbose); disp(sprintf(' %% %s empty',filename_to_read)); end;
An_nrows_extend = mod(bitj - mod(An_nrows,bitj),bitj);
An_brows = (An_nrows + An_nrows_extend)/BIT8;
uAt_ = zeros(An_brows,An_ncols,'uint8');
 else; % read something ;
An_nrows_extend = mod(bitj - mod(An_nrows,bitj),bitj);
An_brows = (An_nrows + An_nrows_extend)/BIT8;
%uAt_ = zeros(1,An_brows*An_ncols,'uint8');
%uAt_ = reshape(uint8(fread(fid,An_brows*An_ncols,'uint8')),An_brows,An_ncols);
uAt_ = zeros(An_brows,An_ncols,'uint8');
for nc=1:An_ncols;
uAt_(:,nc) = fread(fid,An_brows,'uint8');
end;%for nc=1:An_ncols;
if (verbose); disp(sprintf(' %% %s: read %d(%d)-x-%d',filename_to_read,An_nrows,An_brows,An_ncols)); end;
end; %if An_nrows*An_ncols<=0;
fclose(fid);
