# Supplementary material for: A loop-counting method for covariate-corrected low-rank biclustering of gene-expression and genome-wide association study data
Source: PLoS Comput Biol. 2018 May 14;14(5):e1006105. doi: 10.1371/journal.pcbi.1006105 (PMC5997363; doi:10.1371/journal.pcbi.1006105)
Supplement: S2 Source Code — This archive contains C source code for our loop-counting methods, along with several drivers (written in Matlab) which allow users to replicate each of our numerical experiments (shown in the main text and supplementary information). (GZ) [file pcbi.1006105.s008.gz › dir_m/lakcluster_uADZSWDY_xfix_gen_ver0.m]

function [output_string,gamma_d] = lakcluster_uADZSWDY_xfix_gen_ver0(rev_flag,gamma,B_MLT,Ireq,shuffle_num);
if (rev_flag==1); rev_str = 'X'; else rev_str = 'D'; end;
gamma_d = floor(gamma*1000);
output_string = sprintf('lak_uADZSWDY_%s_g%.3d_B%.2d_I%d_s%.4d',rev_str,gamma_d,B_MLT,Ireq,shuffle_num);
