# Supplementary material for: A loop-counting method for covariate-corrected low-rank biclustering of gene-expression and genome-wide association study data
Source: PLoS Comput Biol. 2018 May 14;14(5):e1006105. doi: 10.1371/journal.pcbi.1006105 (PMC5997363; doi:10.1371/journal.pcbi.1006105)
Supplement: S2 Source Code — This archive contains C source code for our loop-counting methods, along with several drivers (written in Matlab) which allow users to replicate each of our numerical experiments (shown in the main text and supplementary information). (GZ) [file pcbi.1006105.s008.gz › dir_m/xfix_del.m]

function xfix_del(dir_trunk,test_string,N,X_factor,X_esm,gamma,B_MLT,rng_num,nbins);
dir_base = sprintf('%s/dir_%s',dir_trunk,test_string);
[posfix_use,X_factor_d,X_esm_d,gamma_d] = xfix_gen(N,X_factor,X_esm,gamma,B_MLT,rng_num);
in__name = sprintf('%s_%s__in',test_string,posfix_use);
out_name = sprintf('%s_%s_out',test_string,posfix_use);
dir__in = sprintf('%s/dir_%s',dir_base,in__name); if ~exist(dir__in,'dir'); mkdir(dir__in); end;
dir_out = sprintf('%s/dir_%s',dir_base,out_name); if ~exist(dir_out,'dir'); mkdir(dir_out); end;
tmpchar = (sprintf('%s/AZ_rsum.mda',dir__in)); if (exist(tmpchar,'file')); delete(tmpchar); end;
tmpchar = (sprintf('%s/YW_rsum.mda',dir__in)); if (exist(tmpchar,'file')); delete(tmpchar); end;
tmpchar = (sprintf('%s/A_p_rsum.mda',dir__in)); if (exist(tmpchar,'file')); delete(tmpchar); end;
tmpchar = (sprintf('%s/Y_p_rsum.mda',dir__in)); if (exist(tmpchar,'file')); delete(tmpchar); end;
for nb=0:nbins-1;
tmpchar = (sprintf('%s/A_%.2d_n.b16',dir__in,nb)); if (exist(tmpchar,'file')); delete(tmpchar); end;
tmpchar = (sprintf('%s/A_%.2d_t.b16',dir__in,nb)); if (exist(tmpchar,'file')); delete(tmpchar); end;
end;%for nb=0:nbins-1;
tmpchar = (sprintf('%s/%s.in',dir__in,in__name)); if (exist(tmpchar,'file')); delete(tmpchar); end;
tmpchar = (sprintf('%s/mc_A.b16',dir__in)); if (exist(tmpchar,'file')); delete(tmpchar); end;
tmpchar = (sprintf('%s/mc_T.b16',dir__in)); if (exist(tmpchar,'file')); delete(tmpchar); end;
tmpchar = (sprintf('%s/mc_Y.b16',dir__in)); if (exist(tmpchar,'file')); delete(tmpchar); end;
for nb=0:nbins-1;
tmpchar = (sprintf('%s/mr_A_%.2d.b16',dir__in,nb)); if (exist(tmpchar,'file')); delete(tmpchar); end;
tmpchar = (sprintf('%s/mr_Z_%.2d.b16',dir__in,nb)); if (exist(tmpchar,'file')); delete(tmpchar); end;
tmpchar = (sprintf('%s/S_%.2d_n.b16',dir__in,nb)); if (exist(tmpchar,'file')); delete(tmpchar); end;
tmpchar = (sprintf('%s/S_%.2d_t.b16',dir__in,nb)); if (exist(tmpchar,'file')); delete(tmpchar); end;
tmpchar = (sprintf('%s/T_%.2d_n.b16',dir__in,nb)); if (exist(tmpchar,'file')); delete(tmpchar); end;
tmpchar = (sprintf('%s/T_%.2d_t.b16',dir__in,nb)); if (exist(tmpchar,'file')); delete(tmpchar); end;
tmpchar = (sprintf('%s/W_%.2d_n.b16',dir__in,nb)); if (exist(tmpchar,'file')); delete(tmpchar); end;
tmpchar = (sprintf('%s/W_%.2d_t.b16',dir__in,nb)); if (exist(tmpchar,'file')); delete(tmpchar); end;
tmpchar = (sprintf('%s/Y_%.2d_n.b16',dir__in,nb)); if (exist(tmpchar,'file')); delete(tmpchar); end;
tmpchar = (sprintf('%s/Y_%.2d_t.b16',dir__in,nb)); if (exist(tmpchar,'file')); delete(tmpchar); end;
tmpchar = (sprintf('%s/Z_%.2d_n.b16',dir__in,nb)); if (exist(tmpchar,'file')); delete(tmpchar); end;
tmpchar = (sprintf('%s/Z_%.2d_t.b16',dir__in,nb)); if (exist(tmpchar,'file')); delete(tmpchar); end;
end;%for nb=0:nbins-1;
tmpchar = (sprintf('%s/bcc_dat_load.m',dir_out)); if (exist(tmpchar,'file')); delete(tmpchar); end;
tmpchar = (sprintf('%s/dims_X.m',dir_out)); if (exist(tmpchar,'file')); delete(tmpchar); end;
tmpchar = (sprintf('%s/lf_An_ajdk_.dat',dir_out)); if (exist(tmpchar,'file')); delete(tmpchar); end;
tmpchar = (sprintf('%s/lf_At_T_AnAt_T_An_.dat',dir_out)); if (exist(tmpchar,'file')); delete(tmpchar); end;
tmpchar = (sprintf('%s/lf_AtTAn____AtTAn_.dat',dir_out)); if (exist(tmpchar,'file')); delete(tmpchar); end;
tmpchar = (sprintf('%s/lf_AtTAn____ZtSZn_.dat',dir_out)); if (exist(tmpchar,'file')); delete(tmpchar); end;
tmpchar = (sprintf('%s/lf_At_T_AnZt_S_Zn_.dat',dir_out)); if (exist(tmpchar,'file')); delete(tmpchar); end;
tmpchar = (sprintf('%s/lf_AtTYn____WtSZn_.dat',dir_out)); if (exist(tmpchar,'file')); delete(tmpchar); end;
tmpchar = (sprintf('%s/lf_AtTYn____YtTAn_.dat',dir_out)); if (exist(tmpchar,'file')); delete(tmpchar); end;
tmpchar = (sprintf('%s/lf_At_T_YnWt_S_Zn_.dat',dir_out)); if (exist(tmpchar,'file')); delete(tmpchar); end;
tmpchar = (sprintf('%s/lf_At_T_YnYt_T_An_.dat',dir_out)); if (exist(tmpchar,'file')); delete(tmpchar); end;
tmpchar = (sprintf('%s/lf_doublestudy_.dat',dir_out)); if (exist(tmpchar,'file')); delete(tmpchar); end;
tmpchar = (sprintf('%s/lf_getscores_.dat',dir_out)); if (exist(tmpchar,'file')); delete(tmpchar); end;
tmpchar = (sprintf('%s/lf_singlestudy_.dat',dir_out)); if (exist(tmpchar,'file')); delete(tmpchar); end;
tmpchar = (sprintf('%s/lf_Wn_ajdk_.dat',dir_out)); if (exist(tmpchar,'file')); delete(tmpchar); end;
tmpchar = (sprintf('%s/lf_Yn_ajdk_.dat',dir_out)); if (exist(tmpchar,'file')); delete(tmpchar); end;
tmpchar = (sprintf('%s/lf_Zn_ajdk_.dat',dir_out)); if (exist(tmpchar,'file')); delete(tmpchar); end;
tmpchar = (sprintf('%s/mc_A_tmp.b16',dir_out)); if (exist(tmpchar,'file')); delete(tmpchar); end;
tmpchar = (sprintf('%s/mc_T_tmp.b16',dir_out)); if (exist(tmpchar,'file')); delete(tmpchar); end;
tmpchar = (sprintf('%s/mc_Y_tmp.b16',dir_out)); if (exist(tmpchar,'file')); delete(tmpchar); end;
for nb=0:nbins-1;
tmpchar = (sprintf('%s/mr_A_tmp_%.2d.b16',dir_out,nb)); if (exist(tmpchar,'file')); delete(tmpchar); end;
tmpchar = (sprintf('%s/mr_Z_tmp_%.2d.b16',dir_out,nb)); if (exist(tmpchar,'file')); delete(tmpchar); end;
end;%for nb=0:nbins-1;
tmpchar = (sprintf('%s/timing.m',dir_out)); if (exist(tmpchar,'file')); delete(tmpchar); end;
tmpchar = (sprintf('%s/out_trace.m',dir_out)); if (exist(tmpchar,'file')); delete(tmpchar); end;
tmpchar = (sprintf('%s/out_xdrop_a.m',dir_out)); if (exist(tmpchar,'file')); delete(tmpchar); end;
tmpchar = (sprintf('%s/out_xdrop_b.m',dir_out)); if (exist(tmpchar,'file')); delete(tmpchar); end;
try;
if (exist(dir__in,'dir')); rmdir(dir__in,'s'); end;
if (exist(dir_out,'dir')); rmdir(dir_out,'s'); end;
catch; end;%try;
