# Supplementary material for: A loop-counting method for covariate-corrected low-rank biclustering of gene-expression and genome-wide association study data
Source: PLoS Comput Biol. 2018 May 14;14(5):e1006105. doi: 10.1371/journal.pcbi.1006105 (PMC5997363; doi:10.1371/journal.pcbi.1006105)
Supplement: S2 Source Code — This archive contains C source code for our loop-counting methods, along with several drivers (written in Matlab) which allow users to replicate each of our numerical experiments (shown in the main text and supplementary information). (GZ) [file pcbi.1006105.s008.gz › dir_m/lakcluster_uADZSZDA_check_0.m]

function [A_n_cols,Y_n_cols,T_n_cols,A_n_rows_,Z_n_rows_] = lakcluster_uADZSZDA_check_0(shuffle_num,M_n_,A_n_rind_,A_n_cind,Z_n_rind_,T_n_,T_n_cind);

nbins = length(M_n_);
A_n_cols_ = zeros(nbins,1); for nb1=0:nbins-1; A_n_cols_(1+nb1) = size(M_n_{1+nb1},2); end; if (length(unique(A_n_cols_))>1); disp(sprintf(' %% Warning! A_n_cols_ not unique in lakcluster_uADZSZDA_check_0.m')); end; A_n_cols = unique(A_n_cols_);
Y_n_cols_ = []; Y_n_cols = 0;
T_n_cols_ = zeros(nbins,1); for nb1=0:nbins-1; T_n_cols_(1+nb1) = size(T_n_{1+nb1},2); end; if (length(unique(T_n_cols_))>1); disp(sprintf(' %% Warning! T_n_cols_ not unique in lakcluster_uADZSZDA_check_0.m')); end; T_n_cols = unique(T_n_cols_);
if (length(intersect(A_n_cind,1:A_n_cols))<length(A_n_cind));
disp(sprintf(' %% Warning! A_n_cind indices out of bounds in lakcluster_uADZSZDA_check_0.m'));
end;%if (length(intersect(A_n_cind,1:A_n_cols))<length(A_n_cind));
if (length(intersect(T_n_cind,1:T_n_cols))<length(T_n_cind));
disp(sprintf(' %% Warning! T_n_cind indices out of bounds in lakcluster_uADZSZDA_check_0.m'));
end;%if (length(intersect(T_n_cind,1:T_n_cols))<length(T_n_cind));

A_n_rows_ = zeros(nbins,1);
Z_n_rows_ = zeros(nbins,1);

for nb1=0:nbins-1;
if (length(intersect(A_n_rind_{1+nb1},Z_n_rind_{1+nb1}))>0); 
disp(sprintf(' %% Warning! nonzero intersection(A_n_rind_,Z_n_rind_) for 1+nb1=%d in lakcluster_uADZSZDA_check_0.m',1+nb1));
end; %if (length(intersect(A_n_rind_{1+nb1},Z_n_rind_{1+nb1}))>0); 
if (length(intersect(A_n_rind_{1+nb1},1:size(M_n_{1+nb1},1)))<length(A_n_rind_{1+nb1}));
disp(sprintf(' %% Warning! A_n_rind_ indices out of bounds for for 1+nb1=%d in lakcluster_uADZSZDA_check_0.m',1+nb1));
end;%if (length(intersect(A_n_rind_{1+nb1},1:size(M_n_{1+nb1},1)))<length(A_n_rind_{1+nb1}));
if (length(intersect(Z_n_rind_{1+nb1},1:size(M_n_{1+nb1},1)))<length(Z_n_rind_{1+nb1}));
disp(sprintf(' %% Warning! Z_n_rind_ indices out of bounds for for 1+nb1=%d in lakcluster_uADZSZDA_check_0.m',1+nb1));
end;%if (length(intersect(Z_n_rind_{1+nb1},1:size(M_n_{1+nb1},1)))<length(Z_n_rind_{1+nb1}));
A_n_rows_(1+nb1) = size(M_n_{1+nb1},1);
Z_n_rows_(1+nb1) = size(M_n_{1+nb1},1);
end;%for nb1=0:nbins-1;
