# Supplementary material for: A loop-counting method for covariate-corrected low-rank biclustering of gene-expression and genome-wide association study data
Source: PLoS Comput Biol. 2018 May 14;14(5):e1006105. doi: 10.1371/journal.pcbi.1006105 (PMC5997363; doi:10.1371/journal.pcbi.1006105)
Supplement: S2 Source Code — This archive contains C source code for our loop-counting methods, along with several drivers (written in Matlab) which allow users to replicate each of our numerical experiments (shown in the main text and supplementary information). (GZ) [file pcbi.1006105.s008.gz › dir_m/lakcluster_test_uADZSZDA_ver6_w0.m]

function lakcluster_test_uADZSZDA_ver6_w0();
% designed to work with lakcluster_ver18 ;
% Note that Ireq is set internally within lakcluster_test_uADZSZDA_ver6.m ;

%%%%%%%%%%%%%%%%%%%%%%%%%%%%%%%%
test_string = 'lakcluster_test_uADZSZDA';
nbins = 3; 
%N_ra = 2.^[6:2:13]; not used here ;
N_ra = 2^10;
X_factor_ra = [0.45:0.0125:0.65]; 
X_esm_ra = 10.^[-3:0.25:1]; 
gamma_ra = [0.01]; 
B_ra = [32];
%rng_num_ra = 1:64; not used here ;
rng_num_ra = 1:1; 
%%%%%%%%%%%%%%%%%%%%%%%%%%%%%%%%
X_factor_d_ra = floor(100*X_factor_ra); 
X_esm_d_ra = 10 + floor(-10*log10(X_esm_ra)); 
gamma_d_ra = floor(10*gamma_ra); 
ver_num=6;  % not used here ;
%%%%%%%%%%%%%%%%%%%%%%%%%%%%%%%%


dir_trunk = pwd;
dir_base = sprintf('%s/dir_%s',dir_trunk,test_string);
aucname = sprintf('%s/xx_out.txt',dir_base);
nnodes = 1; tpn = 8; memdecl = 18; walltime = 48;

lN = length(N_ra);
lf = length(X_factor_d_ra);
le = length(X_esm_d_ra);
lg = length(gamma_d_ra);
lB = length(B_ra);
lr = length(rng_num_ra);
tot_n_dat = zeros(lN,lf,le,lg,lB,lr);
if exist(aucname,'file');
disp(sprintf(' %% found %s',aucname));
x = csvread(aucname);
for nx=1:size(x,1);
N = x(nx,1);
X_factor_d = x(nx,2);
X_esm_d = x(nx,3);
gamma_d = x(nx,4);
B_MLT = x(nx,5);
rng_num = x(nx,6);
bN = find(abs(N_ra-N)<=1);
bf = find(abs(X_factor_d_ra-X_factor_d)<=1);
be = find(abs(X_esm_d_ra-X_esm_d)<=1);
bg = find(abs(gamma_d_ra-gamma_d)<=1);
bB = find(abs(B_ra-B_MLT)<=1);
br = find(rng_num_ra==rng_num);
tot_n_dat(bN,bf,be,bg,bB,br) = 1;
end;%for nx=1:size(x,1);
end;% if exist(aucname,'file');
disp(sprintf(' %% currently finished %d/%d (%.2d%%)',sum(tot_n_dat(:)),lN*lf*le*lg*lB*lr,floor(100*sum(tot_n_dat(:))/(lN*lf*le*lg*lB*lr))));

pt_num=0;

for ng=1:length(gamma_ra); gamma = gamma_ra(ng);
for nB=1:length(B_ra); B_MLT = B_ra(nB);
for nr=1:length(rng_num_ra); rng_num = rng_num_ra(nr);
for nN=1:length(N_ra); N = N_ra(nN);
for nf=1:length(X_factor_ra); X_factor = X_factor_ra(nf);
for ne=1:length(X_esm_ra); X_esm = X_esm_ra(ne);
disp(sprintf(' %% checking: nN %d nf %d ne %d ng %d nB %d nr %d',[nN,nf,ne,ng,nB,nr]));
if tot_n_dat(nN,nf,ne,ng,nB,nr)==1;
disp(sprintf(' %% %% found; checking for directory and deleting... ')); 
xfix_del(dir_trunk,test_string,N,X_factor,X_esm,gamma,B_MLT,rng_num,nbins);
 else; 
disp(sprintf(' %% %% not yet found; rerunning... ')); 
lakcluster_test_uADZSZDA_ver6(dir_trunk,N,X_factor,X_esm,gamma,B_MLT,rng_num,pt_num);
end;% if tot_n_dat(nN,nf,ne,ng,nB,nr)==1;
end;%for ne=1:length(X_esm_ra); X_esm = X_esm_ra(ne);
end;%for nf=1:length(X_factor_ra); X_factor = X_factor_ra(nf);
end;%for nN=1:length(N_ra); N = N_ra(nN);
end;%for nr=1:length(rng_num_ra); rng_num = rng_num_ra(nr);
end;%for nB=1:length(B_ra); B_MLT = B_ra(nB);
end;%for ng=1:length(gamma_ra); gamma = gamma_ra(ng);
