# Supplementary material for: A loop-counting method for covariate-corrected low-rank biclustering of gene-expression and genome-wide association study data
Source: PLoS Comput Biol. 2018 May 14;14(5):e1006105. doi: 10.1371/journal.pcbi.1006105 (PMC5997363; doi:10.1371/journal.pcbi.1006105)
Supplement: S2 Source Code — This archive contains C source code for our loop-counting methods, along with several drivers (written in Matlab) which allow users to replicate each of our numerical experiments (shown in the main text and supplementary information). (GZ) [file pcbi.1006105.s008.gz › dir_m/adi_hist2d.m]

function output = adi_hist2d(xra,yra,xl,nxbins,yl,nybins);
% sets up a 2d histogram;
if (nargin<3);
xl=[min(xra),max(xra)]; xl = mean(xl) + diff(xl)/2*1.0625*[-1,1];
yl=[min(yra),max(yra)]; yl = mean(yl) + diff(yl)/2*1.0625*[-1,1];
nxbins = 32;
nybins = 32;
end;%if (nargin<3);

xra = xra(:);
yra = yra(:);
len = length(xra);
bx = 1+min(nxbins-1,max(0,floor(nxbins*(xra-min(xl))/(max(xl)-min(xl)))));
by = 1+min(nybins-1,max(0,floor(nybins*(yra-min(yl))/(max(yl)-min(yl)))));
output = sparse(by,bx,ones(len,1),nybins,nxbins);
