# Supplementary material for: A loop-counting method for covariate-corrected low-rank biclustering of gene-expression and genome-wide association study data
Source: PLoS Comput Biol. 2018 May 14;14(5):e1006105. doi: 10.1371/journal.pcbi.1006105 (PMC5997363; doi:10.1371/journal.pcbi.1006105)
Supplement: S2 Source Code — This archive contains C source code for our loop-counting methods, along with several drivers (written in Matlab) which allow users to replicate each of our numerical experiments (shown in the main text and supplementary information). (GZ) [file pcbi.1006105.s008.gz › dir_m/tutorial_pp_to_p.m]

function p = tutorial_pp_to_p(pp);
% pp = probability of a loop being rank-1. ;
% qq = probability of a loop being rank-2. ;
% p = probability of an (entrywise) random replacement. ;
% q = probability of no random replacement. ;
% we see that qq = 4pq^3 + 4qp^3 = 4pq*(q^2+p^2) = 4pq*(1-2pq) ;
pp = min(1.0,max(0.5,pp));
qq = 1-pp;
pq = 0.25 * (1 - 0.25 * sqrt(16 - 32*qq));
p = 0.5 * (1 - sqrt(1 - 4*pq));
