# Supplementary material for: A loop-counting method for covariate-corrected low-rank biclustering of gene-expression and genome-wide association study data
Source: PLoS Comput Biol. 2018 May 14;14(5):e1006105. doi: 10.1371/journal.pcbi.1006105 (PMC5997363; doi:10.1371/journal.pcbi.1006105)
Supplement: S2 Source Code — This archive contains C source code for our loop-counting methods, along with several drivers (written in Matlab) which allow users to replicate each of our numerical experiments (shown in the main text and supplementary information). (GZ) [file pcbi.1006105.s008.gz › dir_m/AJDK_AXDX_define.m]

 AJDK_TOT = 15;
 AJDK_0_0 = 0;
 AJDK_1_0 = 1;
 AJDK_2_0 = 2;
 AJDK_3_0 = 3;
 AJDK_4_0 = 4;
 AJDK_0_1 = 5;
 AJDK_1_1 = 6;
 AJDK_2_1 = 7;
 AJDK_3_1 = 8;
 AJDK_4_1 = 9;
 AJDK_0_2 = 10;
 AJDK_1_2 = 11;
 AJDK_2_2 = 12;
 AJDK_3_2 = 13;
 AJDK_4_2 = 14;
