# Supplementary material for: A loop-counting method for covariate-corrected low-rank biclustering of gene-expression and genome-wide association study data
Source: PLoS Comput Biol. 2018 May 14;14(5):e1006105. doi: 10.1371/journal.pcbi.1006105 (PMC5997363; doi:10.1371/journal.pcbi.1006105)
Supplement: S2 Source Code — This archive contains C source code for our loop-counting methods, along with several drivers (written in Matlab) which allow users to replicate each of our numerical experiments (shown in the main text and supplementary information). (GZ) [file pcbi.1006105.s008.gz › dir_m/mda_read_i4.m]

function output = mda_read_i4(fname);
% read mda file written by mda_write_i4 in mda_io.c ;
fp = fopen(fname);
if (fp==-1); disp(sprintf(' %% Warning! cannot open %s in mda_read_r8',fname)); end;
n_d = fread(fp,1,'int32');
d_ = zeros(1,n_d);
dd = 1;
for nd=1:n_d;
d_(nd) = fread(fp,1,'int32');
dd = dd*d_(nd);
end;%for nd=1:n_d;
output = fread(fp,dd,'int32');
output = reshape(output,d_);
