# Supplementary material for: A loop-counting method for covariate-corrected low-rank biclustering of gene-expression and genome-wide association study data
Source: PLoS Comput Biol. 2018 May 14;14(5):e1006105. doi: 10.1371/journal.pcbi.1006105 (PMC5997363; doi:10.1371/journal.pcbi.1006105)
Supplement: S2 Source Code — This archive contains C source code for our loop-counting methods, along with several drivers (written in Matlab) which allow users to replicate each of our numerical experiments (shown in the main text and supplementary information). (GZ) [file pcbi.1006105.s008.gz › dir_m/xfix_gen.m]

function [output_string,X_factor_d,X_esm_d,gamma_d] = xfix_gen(N,X_factor,X_esm,gamma,B_MLT,rng_num);

X_factor_d = floor(X_factor*100);
X_esm_d = 10 + floor(-10*log10(X_esm));
gamma_d = floor(gamma*100);
output_string = sprintf('N%.5d_Xf%.2d_Xe%.2d_g%.2d_B%.2d_r%.3d',N,X_factor_d,X_esm_d,gamma_d,B_MLT,rng_num);
