# Supplementary material for: A loop-counting method for covariate-corrected low-rank biclustering of gene-expression and genome-wide association study data
Source: PLoS Comput Biol. 2018 May 14;14(5):e1006105. doi: 10.1371/journal.pcbi.1006105 (PMC5997363; doi:10.1371/journal.pcbi.1006105)
Supplement: S2 Source Code — This archive contains C source code for our loop-counting methods, along with several drivers (written in Matlab) which allow users to replicate each of our numerical experiments (shown in the main text and supplementary information). (GZ) [file pcbi.1006105.s008.gz › dir_m/get_auc.m]

function [auc] = get_auc(D1,D2);
%%%%%%%%%%%%%%%%%%%%%%%%%%%%%%%%%%%%%%%%%%%%%%%%%%%%%%%%%%%%%%%%
%
% function [auc] = get_auc(D1,D2);
%
% This function gets the auc (area under the curve) of the
% roc curve (receiver-operating-characteristic curve) for data D1 and D2,
% where D2 is expected to typically take on higher values than D1.
% The inputs are D1 and D2, which will be treated as arrays.
% The output is the auc (a double between 0 and 1). 
%
% test by running with no arguments:
% i.e., >> get_auc();
%
%%%%%%%%%%%%%%%%%%%%%%%%%%%%%%%%%%%%%%%%%%%%%%%%%%%%%%%%%%%%%%%%

plot_flag=0;

if (nargin<2);
b=0.05;n=4*1024; n=12340;
disp(sprintf(' testing get_auc: '));
disp(sprintf(' generating test data with %d points',n));
%D1 = max(0,min(1,randn(n+2,1)/10+0.5-b));D2 = max(0,min(1,randn(n+3,1)/10+0.5+b));
%K=12; D1 = round(K*max(0,min(1,randn(n-4,1)/10+0.5-b)))/K; D2 = round(K*max(0,min(1,randn(n+13,1)/10+0.5+b)))/K;
K=64; D1 = round(K*max(0,min(1,randn(n-3,1)/10+0.5-b))); D2 = round(K*max(0,min(1,randn(n+2,1)/10+0.5+b)));
plot_flag=1;
end;%if (isempty(D1) | isempty(D2));

if (isempty(D1) | isempty(D2));
auc = 0.5;
else%if (isempty(D1) | isempty(D2));
D1 = reshape(D1,1,length(D1));
D2 = reshape(D2,1,length(D2));
buc = [D1 , D2 ; zeros(1,length(D1)) , ones(1,length(D2))];
[buc_y,buc_i] = sort(buc(1,:),'ascend');
buc = buc(:,buc_i);
vv = buc(1,:); xy = buc(2,:);
vgvm = [0 (vv(2:end)>vv(1:end-1))]; vvp = zeros(1,length(vv)); vvp(1)=1; ptmp=vvp(1); for (nl=2:length(vvp)); if (vgvm(nl)); vvp(nl)=nl; ptmp=nl; else; vvp(nl)=ptmp; end; end; vvp = vvp-1; vvp(find(vvp<1))=1;
vlvp = [(vv(1:end-1)<vv(2:end)) 0]; vvq = zeros(1,length(vv)); vvq(end)=length(vv); qtmp=vvq(end); for (nl=length(vvq)-1:-1:1); if (vlvp(nl)); vvq(nl)=nl; qtmp=nl; else; vvq(nl)=qtmp; end;end; vvq = vvq+1; vvq(find(vvq>length(vvq)))=length(vvq)+1;
yy = cumsum(xy(end:-1:1)); yy = [yy(end:-1:1) 0];
xij = find(xy==0);
auc = sum( yy(vvq(xij)) + yy(vvp(xij)+1) ) / 2 / length(D1) / length(D2);

if plot_flag;
disp(sprintf('plotting fpr and tpr...'));
D1 = reshape(D1,1,length(D1));
D2 = reshape(D2,1,length(D2));
hbins=linspace(0,K,32);hD1=hist(D1,hbins);hD2=hist(D2,hbins);
[D,I1,I2] = union(D1,D2);
tpr = sum(repmat(D2,length(D),1)>=repmat(transpose(D),1,length(D2)),2)/length(D2);
fpr = sum(repmat(D1,length(D),1)>=repmat(transpose(D),1,length(D1)),2)/length(D1);
figpos();
subplot(1,2,1);
hold on;
b=bar(hbins-0.25,hD1);set(b,'FaceColor','r');
b=bar(hbins+0.25,hD2);set(b,'FaceColor','b');
hold off;
xlabel('variable value'); ylabel('# in bin'); title('histogram of D1 (red) vs D2 (blue)');
subplot(1,2,2);
hold on;
plot(fpr,tpr,'-');
plot([0 1],[0,1],':');
hold off;
axis square; xlabel('false positive rate'); ylabel('true positive rate'); title('ROC-curve');
Auc = trapz(fpr(end:-1:1),tpr(end:-1:1)); disp(sprintf(' Auc (area under curve) = Auc = %0.4f, should be the same as the calculated auc = %0.4f',Auc,auc));
end;%if plot_flag;

end;%if (isempty(D1) | isempty(D2));

%%%%%%%%%%%%%%%%%%%%%%%%%%%%%%%%%%%%%%%%%%%%%%%%%%%%%%%%%%%%%%%%

function [fig1] = figpos()
set(0,'Units','pixels') ;
scnsize = get(0,'ScreenSize');
fig1 = figure;
position = get(fig1,'Position');
outerpos = get(fig1,'OuterPosition');
borders = outerpos - position;

edge = -borders(1)/2;
pos1 = [edge - 1800,  scnsize(4) * (2/3) - 500,  scnsize(3) - edge + 300,  scnsize(4) + 300];
set(fig1,'OuterPosition',pos1);
