# Supplementary material for: A loop-counting method for covariate-corrected low-rank biclustering of gene-expression and genome-wide association study data
Source: PLoS Comput Biol. 2018 May 14;14(5):e1006105. doi: 10.1371/journal.pcbi.1006105 (PMC5997363; doi:10.1371/journal.pcbi.1006105)
Supplement: S2 Source Code — This archive contains C source code for our loop-counting methods, along with several drivers (written in Matlab) which allow users to replicate each of our numerical experiments (shown in the main text and supplementary information). (GZ) [file pcbi.1006105.s008.gz › dir_m/calc_A_ajdk.m]

function A_ajdk_ = calc_A_ajdk(An_pcols,A_p_);
AJDK_AXDX_define;
A_ajdk_ = zeros(AJDK_TOT*An_pcols,1);
%%%%%%%%%%%%%%%% ;
for nc=0:An_pcols-1; A_ajdk_(1+nc+AJDK_0_0*An_pcols) = (A_p_(1+nc)-(1-A_p_(1+nc))).^0 * (1.0./max(0.01,(4.0*A_p_(1+nc)*(1-A_p_(1+nc))))).^0 ; end;%for nc=0:An_pcols-1;
for nc=0:An_pcols-1; A_ajdk_(1+nc+AJDK_1_0*An_pcols) = (A_p_(1+nc)-(1-A_p_(1+nc))).^1 * (1.0./max(0.01,(4.0*A_p_(1+nc)*(1-A_p_(1+nc))))).^0 ; end;%for nc=0:An_pcols-1;
for nc=0:An_pcols-1; A_ajdk_(1+nc+AJDK_2_0*An_pcols) = (A_p_(1+nc)-(1-A_p_(1+nc))).^2 * (1.0./max(0.01,(4.0*A_p_(1+nc)*(1-A_p_(1+nc))))).^0 ; end;%for nc=0:An_pcols-1;
for nc=0:An_pcols-1; A_ajdk_(1+nc+AJDK_3_0*An_pcols) = (A_p_(1+nc)-(1-A_p_(1+nc))).^3 * (1.0./max(0.01,(4.0*A_p_(1+nc)*(1-A_p_(1+nc))))).^0 ; end;%for nc=0:An_pcols-1;
for nc=0:An_pcols-1; A_ajdk_(1+nc+AJDK_4_0*An_pcols) = (A_p_(1+nc)-(1-A_p_(1+nc))).^4 * (1.0./max(0.01,(4.0*A_p_(1+nc)*(1-A_p_(1+nc))))).^0 ; end;%for nc=0:An_pcols-1;
%%%%%%%%%%%%%%%% ;
for nc=0:An_pcols-1; A_ajdk_(1+nc+AJDK_0_1*An_pcols) = (A_p_(1+nc)-(1-A_p_(1+nc))).^0 * (1.0./max(0.01,(4.0*A_p_(1+nc)*(1-A_p_(1+nc))))).^1 ; end;%for nc=0:An_pcols-1;
for nc=0:An_pcols-1; A_ajdk_(1+nc+AJDK_1_1*An_pcols) = (A_p_(1+nc)-(1-A_p_(1+nc))).^1 * (1.0./max(0.01,(4.0*A_p_(1+nc)*(1-A_p_(1+nc))))).^1 ; end;%for nc=0:An_pcols-1;
for nc=0:An_pcols-1; A_ajdk_(1+nc+AJDK_2_1*An_pcols) = (A_p_(1+nc)-(1-A_p_(1+nc))).^2 * (1.0./max(0.01,(4.0*A_p_(1+nc)*(1-A_p_(1+nc))))).^1 ; end;%for nc=0:An_pcols-1;
for nc=0:An_pcols-1; A_ajdk_(1+nc+AJDK_3_1*An_pcols) = (A_p_(1+nc)-(1-A_p_(1+nc))).^3 * (1.0./max(0.01,(4.0*A_p_(1+nc)*(1-A_p_(1+nc))))).^1 ; end;%for nc=0:An_pcols-1;
for nc=0:An_pcols-1; A_ajdk_(1+nc+AJDK_4_1*An_pcols) = (A_p_(1+nc)-(1-A_p_(1+nc))).^4 * (1.0./max(0.01,(4.0*A_p_(1+nc)*(1-A_p_(1+nc))))).^1 ; end;%for nc=0:An_pcols-1;
%%%%%%%%%%%%%%%% ;
for nc=0:An_pcols-1; A_ajdk_(1+nc+AJDK_0_2*An_pcols) = (A_p_(1+nc)-(1-A_p_(1+nc))).^0 * (1.0./max(0.01,(4.0*A_p_(1+nc)*(1-A_p_(1+nc))))).^2 ; end;%for nc=0:An_pcols-1;
for nc=0:An_pcols-1; A_ajdk_(1+nc+AJDK_1_2*An_pcols) = (A_p_(1+nc)-(1-A_p_(1+nc))).^1 * (1.0./max(0.01,(4.0*A_p_(1+nc)*(1-A_p_(1+nc))))).^2 ; end;%for nc=0:An_pcols-1;
for nc=0:An_pcols-1; A_ajdk_(1+nc+AJDK_2_2*An_pcols) = (A_p_(1+nc)-(1-A_p_(1+nc))).^2 * (1.0./max(0.01,(4.0*A_p_(1+nc)*(1-A_p_(1+nc))))).^2 ; end;%for nc=0:An_pcols-1;
for nc=0:An_pcols-1; A_ajdk_(1+nc+AJDK_3_2*An_pcols) = (A_p_(1+nc)-(1-A_p_(1+nc))).^3 * (1.0./max(0.01,(4.0*A_p_(1+nc)*(1-A_p_(1+nc))))).^2 ; end;%for nc=0:An_pcols-1;
for nc=0:An_pcols-1; A_ajdk_(1+nc+AJDK_4_2*An_pcols) = (A_p_(1+nc)-(1-A_p_(1+nc))).^4 * (1.0./max(0.01,(4.0*A_p_(1+nc)*(1-A_p_(1+nc))))).^2 ; end;%for nc=0:An_pcols-1;
